# Supplementary material for: Genetic characterization of inbred lines from Shaan A and B groups for identifying loci associated with maize grain yield
Source: BMC Genet. 2018 Aug 23;19:63. doi: 10.1186/s12863-018-0669-9 (PMC6108135; doi:10.1186/s12863-018-0669-9)
Supplement: Supplementary file 1 — Table S1. Numbers, groups and names of the AM126 lines. (XLSX 14 kb) [file 12863_2018_669_MOESM1_ESM.xlsx]

## Sheet: Sheet1
Table S1. Numbers, groups and names of the AM126 lines.
Number	Group	Name
A1	Shaan A	8147
A10	Shaan A	KA103
A13	Shaan A	2013KA-52
A14	Shaan A	2013KA-58
A15	Shaan A	2013KA-34
A16	Shaan A	AM25*PX+A-1
A18	Shaan A	AM59*PX+A
A19	Shaan A	L123064*91227
A2	Shaan A	91227
A21	Shaan A	2014KA60-2
A22	Shaan A	2014C2KA-37
A23	Shaan A	2013XCA-1
A24	Shaan A	2013YLA-5
A25	Shaan A	L134034*91227-1
A27	Shaan A	L134035*91227-1
A3	Shaan A	PX04
A32	Shaan A	91227*Z141244
A34	Shaan A	91227*Z141225-1
A36	Shaan A	Z141254
A39	Shaan A	Z141257-3
A41	Shaan A	2015KA-37-1
A44	Shaan A	2015KA-15-1
A47	Shaan A	2014XYA-1
A48	Shaan A	2014XCA-1
A49	Shaan A	2014YLB2A-1
A59	Shaan A	Z140294*HN10155
A60	Shaan A	HM-1 dent
A61	Shaan A	HM-1 flint
A66	Shaan A	PH6WC
A71	Shaan A	ZH58
A8	Shaan A	HN10155
A9	Shaan A	L110642
B102	Shaan B	2015KB109-2
B103	Shaan B	2015KB109-3
B104	Shaan B	2014TCB-2
B105	Shaan B	2014XCB-3
B106	Shaan B	2015KB32
B107	Shaan B	2015KB83
B108	Shaan B	Z140261-1
B11	Shaan B	2012YLB-6-2
B110	Shaan B	Z141262-1
B111	Shaan B	Z141262-2
B112	Shaan B	Z141262-3
B113	Shaan B	Z141262-4
B114	Shaan B	Z141262-5
B115	Shaan B	Z141262-6
B116	Shaan B	Z140263-1
B117	Shaan B	Z140263-2
B118	Shaan B	Z141264
B119	Shaan B	C39*7--2-1
B120	Shaan B	C39*7--2-2
B121	Shaan B	C62*7--2-1
B123	Shaan B	C76*7--2
B124	Shaan B	C154*7--2
B126	Shaan B	C135*7--2-1
B127	Shaan B	C135*7--2-2
B128	Shaan B	C177*7--2
B129	Shaan B	Z140293*215-1
B13	Shaan B	2013KB-37
B130	Shaan B	Z140293*215-2
B131	Shaan B	Z140293*43*DMYF
B132	Shaan B	Z140293*AM43
B135	Shaan B	Z140505*293-3
B137	Shaan B	L134428*Huanggai
B139	Shaan B	AM43*L1440089H-1
B140	Shaan B	AM43*L1440089H-2
B141	Shaan B	AM43*L1440089H-3
B145	Shaan B	C177*JiBS228-2
B15	Shaan B	2013KB-47
B151	Shaan B	XY820*JiBS228-1
B153	Shaan B	KWS938F*JiBS228
B156	Shaan B	C62*JiBS228
B158	Shaan B	chang 7-2
B159	Shaan B	4CV
B16	Shaan B	L121227
B17	Shaan B	AM43*PX09
B20	Shaan B	Z140424-3
B22	Shaan B	Z140425
B23	Shaan B	Z140440
B24	Shaan B	Z140505
B25	Shaan B	Z140506-1
B29	Shaan B	Z140526
B30	Shaan B	Z140534
B31	Shaan B	Z140548
B32	Shaan B	Z140544
B33	Shaan B	PX09*Z120027
B34	Shaan B	Z140593
B35	Shaan B	Z140580
B36	Shaan B	AM43*DMYF
B37	Shaan B	AM43*764-1
B38	Shaan B	Z140563-1
B40	Shaan B	Z140564-1
B47	Shaan B	Z140588
B50	Shaan B	L140574
B51	Shaan B	72*DMYF
B52	Shaan B	AM55*72+B
B53	Shaan B	2014KB83
B54	Shaan B	C2KB-74-1
B56	Shaan B	C2KB-74-3
B58	Shaan B	2014KB107-1
B59	Shaan B	2014KB107-2
B66	Shaan B	2014KB109
B67	Shaan B	2014KB-65
B69	Shaan B	2013ZZB-6
B70	Shaan B	L134028*(134026-30)-1
B71	Shaan B	L134028*(134026-30)-2
B74	Shaan B	DHK42*B
B76	Shaan B	A79*S122
B77	Shaan B	B53*AM26
B78	Shaan B	B53*AM26
B79	Shaan B	B53*AM26
B8	Shaan B	KB20
B80	Shaan B	2013XYB-9-1
B81	Shaan B	2013XYB-9-2
B82	Shaan B	2013XYB-9-3
B83	Shaan B	2014KB54
B84	Shaan B	2015KB31-1
B87	Shaan B	2015KB12
B88	Shaan B	2015KB52-1
B89	Shaan B	2015KB52-2
B90	Shaan B	2015KB52-3
B93	Shaan B	2015KB55-2
B94	Shaan B	2015KB55-3
B96	Shaan B	2015KB85
B97	Shaan B	2015KB96-1
B98	Shaan B	2015KB96-2
