# Supplementary material for: Genetic characterization of inbred lines from Shaan A and B groups for identifying loci associated with maize grain yield
Source: BMC Genet. 2018 Aug 23;19:63. doi: 10.1186/s12863-018-0669-9 (PMC6108135; doi:10.1186/s12863-018-0669-9)
Supplement: Supplementary file 2 — Table S2. The grain yield data of the AM126 lines. (XLSX 17 kb) [file 12863_2018_669_MOESM2_ESM.xlsx]

## Sheet: Sheet1
Table S2. The grain yield data of the AM126 lines (kg/mu).
	Yangling		Yuling
	Replicate1	Replicate 2	Replicate 1	Replicate 2
A1	241.159	234.793	406.513	384.296
A10	321.737	354.988	627.659	649.594
A13	232.977	211.734	491.942	530.517
A14	205.275	230.21	501.596	440.154
A15	244.01	273.815	434.613	479.151
A16	310.318	304.977	549.881	559.233
A18	134.71	221.879	458.874	449.187
A19	328.11	291.348	404.483	436.58
A2	244.745	238.121	489.974	484.398
A21	167.467	213.52	498.019	473.174
A22	227.577	228.804	415.603	486.776
A23	303.176	259.626	582.769	262.295
A24	233.419	230.177	526.576	534.398
A25	261.138	244.294	515.672	558.279
A27	244.16	244.156	401.21	401.212
A3	172.117	208.433	433.643	420.469
A32	253.432	203.249	418.567	376.829
A34	177.307	178.385	341.672	395.532
A36	146.411	150.029	385.29	416.563
A39	137.297	154.552	268.547	391.841
A41	205.468	203.082	411.062	430.41
A44	129.874	178.395	336.277	322.228
A47	182.733	212.854	497.488	505.034
A48	228.385	215.525	437.865	467.365
A49	127.172	155.298	364.386	382.27
A59	188.106	226.469	431.433	461.782
A60	121.17	151.133	432.437	468.75
A61	111.191	141.997	358.755	307.505
A66	222.049	183.133	653.848	581.851
A71	213.394	241.627	490.077	480.277
A8	244.613	241.16	563.978	579.068
A9	298.405	252.871	438.38	495.596
B102	198.9	224.885	449.948	432.022
B103	172.929	166.419	469.49	413.857
B104	275.177	220.566	487.265	527.095
B105	217.858	140.916	554.506	586.986
B106	195.148	178.866	395.581	443.784
B107	233.072	194.295	530.24	546.806
B108	172.124	109.755	360.023	323.928
B11	198.184	226.876	586.755	645.865
B110	132.73	146.132	371.75	355.316
B111	163.138	222.56	347.859	372.822
B112	191.863	146.767	366.672	312.325
B113	157.997	186.663	459.634	418.386
B114	224.761	245.857	407.094	396.588
B115	243.14	199.688	382.764	466.107
B116	159.237	122.73	356.026	357.807
B117	141.427	169.402	388.902	324.779
B118	207.955	137.391	360.873	319
B119	138.48	104.704	317.382	249.279
B120	242.467	212.117	474.818	490.997
B121	77.7044	96.0253	294.65	270.245
B123	180.238	170.561	427.301	371.043
B124	103.316	136.045	371.136	285.353
B126	212.756	193.116	406.784	427.227
B127	213.52	172.124	523.496	526.74
B128	148.692	129.353	473.47	495.443
B129	187.023	252.281	474.219	442.612
B13	250.808	245.837	497.227	512.497
B130	130.66	183.877	340.419	344.795
B131	183.336	220.978	344.455	336.865
B132	151.677	104.017	334.71	320.529
B135	150.417	130.404	329.761	323.366
B137	174.668	128.248	423.721	464.171
B139	121.603	152.724	336.139	300.493
B140	223.022	223.456	443.82	403.44
B141	124.49	134.66	424.765	376.738
B145	108.811	129.396	501.32	420.102
B15	245.749	240.872	512.571	531.131
B151	150.294	201.589	431.552	501.078
B153	160.742	174.003	307.489	356.548
B156	160.649	127.958	369.891	335.27
B158	123.883	152.548	461.336	360.277
B159	182.069	252.713	515.251	507.444
B16	77.5116	85.6656	619.487	613.255
B17	237.765	269.661	464.39	431.825
B20	194.221	190.68	435.899	430.914
B22	221.026	162.221	382.919	415.347
B23	163.2	186.735	492.449	479.213
B24	129.284	130.796	397.981	345.929
B25	222.263	184.474	408.826	439.691
B29	158.118	214.819	506.972	555.418
B30	167.336	210.234	377.557	433.338
B31	256.309	214.134	481.229	527.429
B32	190.684	243.307	357.644	431.362
B33	243.397	238.729	444.056	540.311
B34	183.595	166.377	469.514	352.432
B35	157.402	215.047	466.826	479.862
B36	149.571	165.555	454.054	450.161
B37	185.237	185.237	458.874	388.632
B38	188.032	213.591	486.565	492.98
B40	166.675	186.64	352.124	371.409
B47	224.774	205.642	400.57	394.507
B50	152.901	178.286	469.916	449.228
B51	148.367	156.967	342.089	374.422
B52	146.8	190.211	370.327	338.055
B53	206.208	203.036	394.892	430.149
B54	205.709	252.392	419.226	390.493
B56	202.873	205.698	421.233	438.023
B58	175.741	188.662	433.575	428.743
B59	168.321	222.935	471.678	503.891
B66	200.032	154.461	497.482	458.687
B67	258.383	267.318	495.909	518.3
B69	158.271	193.374	453.165	476.499
B70	150.956	147.274	413.448	398.666
B71	221.813	202.863	430.163	460.748
B74	219.023	270.053	417.926	450.402
B76	125.146	116.709	301.195	339.284
B77	167.495	172.023	527.079	500.972
B78	117.915	137.782	363.633	389.503
B79	217.278	263.939	490.599	511.745
B8	141.344	141.344	492.102	539.691
B80	321.369	316.334	455.069	437.837
B81	265.118	273.606	503.012	554.956
B82	245.224	265.259	472.105	471.809
B83	239.48	221.317	523.896	483.508
B84	194.453	200.194	502.57	479.151
B87	186.375	229.617	419.316	338.202
B88	174.473	221.37	605.265	636.095
B89	261.3	282.244	505.091	532.153
B90	205.156	180.42	479.978	509.467
B93	315.82	315.823	664.321	710.837
B94	132.639	218.914	415.117	429.157
B96	213.951	200.006	489.546	472.217
B97	148.196	143.455	456.907	406.764
B98	157.754	121.139	408.629	458.456
