# Supplementary material for: Genetic characterization of inbred lines from Shaan A and B groups for identifying loci associated with maize grain yield
Source: BMC Genet. 2018 Aug 23;19:63. doi: 10.1186/s12863-018-0669-9 (PMC6108135; doi:10.1186/s12863-018-0669-9)
Supplement: Supplementary file 3 — The hapmap file of SNP genotyping data of the AM126 lines. (TXT 13628 kb) [file 12863_2018_669_MOESM3_ESM.txt]

maker	alleles	chr	pos	strand	assembly#	center	protLSID	assayLSID	panelLSID	QCcode	A1	A10	A13	A14	A15	A16	A18	A19	A2	A21	A22	A23	A24	A25	A27	A3	A32	A34	A36	A39	A41	A44	A47	A48	A49	A59	A60	A61	A66	A71	A8	A9	B102	B103	B104	B105	B106	B107	B108
chr1-16022	A/G	1	16022	+	NA	NA	NA	NA	NA	NA	A	N	A	N	N	A	N	A	N	N	N	A	A	A	A	A	N	N	A	A	N	R	A	A	A	N	N	A	A	R	N	A	N	A	N	R	A	A	A
chr1-16033	G/T	1	16033	+	NA	NA	NA	NA	NA	NA	G	N	G	N	N	G	N	G	N	N	N	G	G	G	G	G	G	G	G	G	N	G	G	G	G	N	N	G	G	K	N	G	N	G	N	G	K	G	G
chr1-16036	G/T	1	16036	+	NA	NA	NA	NA	NA	NA	G	N	N	N	G	G	N	G	N	N	N	N	G	G	G	G	G	G	G	N	N	G	G	G	G	N	N	G	G	K	N	G	N	G	N	G	G	G	G
chr1-217064	A/C	1	217064	+	NA	NA	NA	NA	NA	NA	A	N	N	N	N	N	A	A	N	N	N	N	N	N	N	A	N	N	A	A	N	N	A	N	A	N	N	N	N	A	A	A	A	N	A	N	N	A	A
chr1-217068	T/C	1	217068	+	NA	NA	NA	NA	NA	NA	T	N	N	N	N	N	T	T	N	N	N	N	N	N	N	T	N	N	T	T	N	N	T	N	T	N	N	N	N	T	T	T	T	N	T	N	N	T	T
chr1-217130	A/G	1	217130	+	NA	NA	NA	NA	NA	NA	A	N	N	N	N	N	A	A	N	N	N	N	N	N	N	A	N	N	A	A	N	N	A	N	A	N	N	N	N	A	A	A	A	N	A	N	N	A	A
chr1-217137	C/G	1	217137	+	NA	NA	NA	NA	NA	NA	C	N	N	N	N	N	C	C	N	N	N	N	N	N	N	C	N	N	C	C	N	N	C	N	C	N	N	N	N	C	C	C	C	N	C	N	N	C	C
chr1-343092	A/T	1	343092	+	NA	NA	NA	NA	NA	NA	A	A	A	N	A	A	A	A	A	N	A	A	A	A	A	A	A	N	A	A	A	A	A	A	A	A	A	A	N	N	A	N	A	A	N	A	A	A	N
chr1-343145	G/A	1	343145	+	NA	NA	NA	NA	NA	NA	G	G	G	N	N	G	G	G	G	G	G	G	G	G	G	G	G	N	G	G	G	G	G	G	G	G	G	G	N	N	R	N	G	G	G	R	G	G	N
chr1-973418	G/T	1	973418	+	NA	NA	NA	NA	NA	NA	G	N	G	G	G	G	G	G	G	N	N	G	G	N	G	N	G	G	N	G	G	G	G	N	G	N	G	G	N	N	G	N	G	G	G	K	N	K	K
chr1-973427	T/C	1	973427	+	NA	NA	NA	NA	NA	NA	T	N	T	T	T	T	T	T	T	N	N	T	Y	N	T	N	Y	T	Y	T	T	T	T	N	T	N	T	T	N	N	T	N	Y	N	T	T	Y	Y	T
chr1-973448	C/T	1	973448	+	NA	NA	NA	NA	NA	NA	C	N	C	C	C	C	C	C	C	N	N	C	C	N	Y	N	C	C	C	C	N	C	C	N	C	N	C	N	N	N	N	N	C	C	C	C	C	C	C
chr1-973468	G/T	1	973468	+	NA	NA	NA	NA	NA	NA	G	N	G	G	G	G	G	N	K	N	N	G	G	N	G	N	G	G	G	G	G	G	G	N	G	N	G	G	N	N	G	N	G	G	G	G	G	G	G
chr1-973485	C/T	1	973485	+	NA	NA	NA	NA	NA	NA	C	N	C	C	C	C	C	C	Y	N	N	C	C	N	C	N	C	C	C	C	C	C	C	N	C	N	C	C	N	N	C	N	C	C	C	C	C	C	C
chr1-973492	C/T	1	973492	+	NA	NA	NA	NA	NA	NA	C	N	C	C	C	C	C	C	Y	N	N	C	C	N	C	N	C	C	C	C	C	C	C	N	C	N	C	C	N	N	C	N	C	C	C	C	C	C	C
chr1-973522	C/T	1	973522	+	NA	NA	NA	NA	NA	NA	C	N	N	C	C	C	C	C	N	N	N	C	C	N	C	N	C	C	C	C	C	C	C	N	C	N	C	C	N	N	C	N	C	C	C	C	C	C	C
chr1-1030157	G/A	1	1030157	+	NA	NA	NA	NA	NA	NA	G	G	G	G	G	G	G	G	G	G	G	G	G	G	G	G	G	G	G	G	G	G	G	G	G	G	G	G	G	G	G	G	G	G	N	G	G	G	G
chr1-1508659	C/T	1	1508659	+	NA	NA	NA	NA	NA	NA	C	C	C	Y	C	T	T	T	C	C	C	C	T	T	C	C	Y	T	C	C	C	C	C	C	C	T	C	C	C	C	T	T	N	N	C	C	C	C	N
chr1-1782066	C/T	1	1782066	+	NA	NA	NA	NA	NA	NA	N	N	N	C	N	C	C	N	N	C	N	N	N	N	N	N	N	N	N	C	C	N	N	N	N	C	C	C	N	N	C	C	N	N	N	N	N	N	C
chr1-1782102	A/G	1	1782102	+	NA	NA	NA	NA	NA	NA	N	N	N	R	N	G	G	N	N	A	N	N	N	N	N	N	N	N	N	A	A	N	N	N	N	G	A	A	N	N	G	G	N	N	N	N	N	N	A
chr1-1837808	G/A	1	1837808	+	NA	NA	NA	NA	NA	NA	A	G	G	G	N	G	G	G	G	G	G	G	G	G	G	G	G	G	A	G	G	G	A	G	A	G	A	A	A	G	G	G	G	G	G	G	N	G	G
chr1-1837826	G/A	1	1837826	+	NA	NA	NA	NA	NA	NA	A	G	G	G	N	G	G	G	G	G	G	G	G	G	G	G	G	G	A	G	G	G	A	G	A	G	A	A	A	G	G	G	G	G	G	G	N	G	G
chr1-1837838	G/A	1	1837838	+	NA	NA	NA	NA	NA	NA	G	G	G	G	N	G	G	G	G	G	G	G	G	G	G	G	G	G	G	G	G	G	G	G	G	G	G	G	G	G	G	G	G	G	G	G	G	G	A
chr1-1837880	C/T	1	1837880	+	NA	NA	NA	NA	NA	NA	C	C	C	C	N	C	C	C	C	C	C	C	C	C	C	C	C	C	C	C	C	C	C	C	C	C	C	C	C	C	C	C	C	C	C	C	C	C	T
chr1-1837910	C/T	1	1837910	+	NA	NA	NA	NA	NA	NA	C	C	C	C	N	C	C	C	C	C	C	C	C	C	C	C	C	C	C	C	C	C	C	C	C	C	C	C	C	C	C	C	C	C	C	C	C	C	T
chr1-1838150	T/A	1	1838150	+	NA	NA	NA	NA	NA	NA	T	N	T	T	N	N	T	T	N	N	N	N	N	T	T	N	T	T	T	T	N	T	T	N	T	T	N	T	T	N	T	N	N	N	N	T	T	T	N
chr1-1838193	C/G	1	1838193	+	NA	NA	NA	NA	NA	NA	C	N	C	C	N	N	C	C	N	N	N	N	N	C	C	N	N	C	C	C	N	C	C	N	C	C	N	C	C	N	C	N	N	N	N	C	C	C	N
chr1-1838201	G/A	1	1838201	+	NA	NA	NA	NA	NA	NA	A	N	G	G	N	N	G	G	N	N	N	N	N	A	G	N	N	A	A	G	N	G	A	N	A	G	N	G	A	N	G	N	N	N	N	G	R	G	N
chr1-1839047	T/C	1	1839047	+	NA	NA	NA	NA	NA	NA	T	T	T	T	T	T	T	T	T	T	T	T	T	T	T	T	T	T	T	T	T	T	T	T	T	T	T	T	T	T	T	T	T	T	T	T	T	T	T
chr1-1839055	G/A	1	1839055	+	NA	NA	NA	NA	NA	NA	G	G	G	G	G	G	G	G	G	G	G	G	G	G	G	G	G	G	G	G	G	G	G	G	G	G	G	G	G	G	G	G	G	G	G	G	G	G	A
chr1-1839075	C/T	1	1839075	+	NA	NA	NA	NA	NA	NA	C	C	C	C	C	C	C	C	C	C	C	C	C	C	C	C	C	C	C	C	C	C	C	C	C	C	C	C	C	C	C	C	C	C	C	C	C	C	C
chr1-1839099	A/G	1	1839099	+	NA	NA	NA	NA	NA	NA	G	A	A	A	A	A	A	A	A	A	A	A	A	A	A	A	A	A	G	A	A	A	G	A	G	A	G	G	G	A	A	A	A	A	A	A	N	A	A
chr1-1852787	A/G	1	1852787	+	NA	NA	NA	NA	NA	NA	A	G	G	A	G	A	A	A	G	N	G	G	A	A	G	G	G	A	A	A	A	N	A	G	A	A	N	A	N	G	R	A	N	A	N	A	A	A	N
chr1-1852805	C/T	1	1852805	+	NA	NA	NA	NA	NA	NA	C	T	T	C	T	C	C	C	T	N	T	T	C	C	T	T	T	C	C	C	C	N	C	T	C	C	N	C	N	T	Y	C	N	C	N	C	C	C	N
chr1-1852829	G/C	1	1852829	+	NA	NA	NA	NA	NA	NA	G	G	G	G	G	G	G	G	G	G	G	G	G	G	G	G	G	G	G	G	G	G	G	G	G	G	N	C	N	G	G	G	N	G	N	G	G	G	N
chr1-1852838	A/G	1	1852838	+	NA	NA	NA	NA	NA	NA	A	A	A	G	A	G	G	G	A	N	A	A	G	A	A	A	A	A	A	G	G	A	A	A	A	G	N	A	N	A	R	G	N	G	N	G	G	G	N
chr1-1852854	G/A	1	1852854	+	NA	NA	NA	NA	NA	NA	G	G	G	A	G	A	A	A	G	N	G	G	A	G	G	G	G	G	G	A	A	G	G	G	G	A	N	G	N	G	R	A	N	A	N	A	A	A	N
chr1-1852861	G/A	1	1852861	+	NA	NA	NA	NA	NA	NA	G	G	G	A	G	A	A	A	G	N	G	G	A	N	G	G	G	G	G	A	A	G	G	G	G	A	N	G	N	G	R	A	N	A	N	A	A	A	N
chr1-1852894	G/T	1	1852894	+	NA	NA	NA	NA	NA	NA	T	G	G	G	G	G	G	G	G	G	G	G	G	T	G	G	G	T	T	G	G	G	T	G	T	N	N	G	N	G	G	G	N	G	N	G	G	G	N
chr1-1921358	C/T	1	1921358	+	NA	NA	NA	NA	NA	NA	C	N	T	N	T	C	C	C	N	C	N	T	C	N	N	N	C	N	C	C	C	N	C	Y	C	C	C	C	C	N	C	C	N	C	N	C	N	C	N
chr1-1921374	T/C	1	1921374	+	NA	NA	NA	NA	NA	NA	C	N	T	T	T	T	T	T	N	T	N	T	T	N	N	N	T	N	C	T	T	T	C	Y	C	T	C	C	C	N	T	T	T	T	T	T	T	T	N
chr1-1921375	C/T	1	1921375	+	NA	NA	NA	NA	NA	NA	T	N	T	C	T	C	C	C	N	C	N	T	C	N	N	N	C	N	T	C	C	Y	T	T	T	C	T	T	T	N	C	C	C	C	C	C	C	C	N
chr1-1921385	A/G	1	1921385	+	NA	NA	NA	NA	NA	NA	G	N	G	A	G	A	A	A	N	A	N	G	A	N	N	N	A	N	G	A	A	R	G	G	G	A	G	G	G	N	A	A	A	A	A	A	A	A	N
chr1-1921433	G/T	1	1921433	+	NA	NA	NA	NA	NA	NA	T	G	G	N	G	N	N	N	G	N	G	G	N	T	G	G	G	T	T	G	N	K	T	G	T	G	G	G	T	G	N	N	N	G	N	N	G	G	G
chr1-1921450	C/T	1	1921450	+	NA	NA	NA	NA	NA	NA	C	C	C	N	C	N	N	N	C	N	C	C	N	C	C	C	C	C	C	C	N	C	C	C	C	C	T	T	C	C	N	N	N	C	N	N	C	C	C
chr1-1921466	C/T	1	1921466	+	NA	NA	NA	NA	NA	NA	T	T	T	N	T	N	N	N	T	N	T	T	N	T	T	T	T	T	T	C	N	T	T	T	T	C	C	C	T	T	N	N	N	C	N	N	C	C	C
chr1-1921495	G/A	1	1921495	+	NA	NA	NA	NA	NA	NA	G	A	A	N	A	N	N	N	A	N	A	A	N	G	A	A	A	G	G	G	N	R	G	A	G	G	G	G	G	A	N	N	N	G	N	N	G	G	G
chr1-1921497	C/T	1	1921497	+	NA	NA	NA	NA	NA	NA	T	C	C	N	C	N	N	N	C	N	C	C	N	T	C	C	C	T	T	C	N	Y	T	C	T	C	C	C	T	C	N	N	N	C	N	N	C	C	N
chr1-1921520	G/T	1	1921520	+	NA	NA	NA	NA	NA	NA	G	G	G	N	G	N	N	N	G	N	G	G	N	G	G	G	G	G	G	N	N	G	G	G	G	G	T	T	G	G	N	N	N	G	N	N	G	G	G
chr1-1921522	G/A	1	1921522	+	NA	NA	NA	NA	NA	NA	G	G	G	N	G	N	N	N	G	N	G	G	N	G	G	G	G	G	G	N	N	G	G	G	G	A	A	A	G	G	N	N	N	A	N	N	A	A	G
chr1-1921541	C/T	1	1921541	+	NA	NA	NA	NA	NA	NA	C	T	T	N	T	N	N	N	T	N	T	T	N	C	T	T	T	C	C	N	N	Y	C	T	C	C	C	C	C	T	N	N	N	C	N	N	C	C	C
chr1-2285190	A/C	1	2285190	+	NA	NA	NA	NA	NA	NA	A	A	A	M	A	C	C	A	A	N	C	A	A	A	A	A	M	A	C	A	A	A	C	A	C	C	N	C	C	A	C	C	A	A	A	A	A	A	A
chr1-2285224	T/A	1	2285224	+	NA	NA	NA	NA	NA	NA	T	T	T	W	T	T	T	A	T	N	T	T	A	T	T	W	T	T	T	A	A	N	T	T	T	T	T	T	T	T	T	T	A	A	A	A	A	A	T
chr1-2334352	C/T	1	2334352	+	NA	NA	NA	NA	NA	NA	C	C	C	N	C	N	N	T	C	Y	N	C	T	N	C	C	C	T	N	T	T	N	N	C	N	N	N	N	N	C	N	N	T	T	T	T	T	T	C
chr1-2381002	C/A	1	2381002	+	NA	NA	NA	NA	NA	NA	N	N	C	C	C	C	N	N	C	C	C	C	C	A	C	C	C	C	N	C	C	C	A	N	A	C	C	C	N	N	N	N	C	C	N	C	C	C	N
chr1-2381053	A/G	1	2381053	+	NA	NA	NA	NA	NA	NA	N	N	A	A	A	A	N	N	A	A	A	A	A	G	A	A	A	A	A	A	A	A	A	N	A	A	A	A	N	N	N	N	A	A	N	A	A	A	N
chr1-2381070	T/C	1	2381070	+	NA	NA	NA	NA	NA	NA	N	N	T	T	T	T	N	N	T	T	T	T	T	C	T	T	T	T	T	T	T	T	T	N	T	T	T	T	N	N	N	N	T	T	N	T	T	T	N
chr1-2528005	T/C	1	2528005	+	NA	NA	NA	NA	NA	NA	T	T	T	T	T	T	N	T	T	T	T	T	N	T	T	T	T	T	T	T	T	T	T	N	T	T	N	T	T	N	T	T	N	N	N	N	T	T	N
chr1-3037272	G/A	1	3037272	+	NA	NA	NA	NA	NA	NA	N	G	N	N	N	N	A	G	G	N	N	G	G	G	G	N	N	N	G	G	G	N	G	N	G	A	G	G	R	G	N	N	N	N	N	G	G	A	A
chr1-3037283	T/C	1	3037283	+	NA	NA	NA	NA	NA	NA	N	C	N	N	N	N	T	C	C	N	N	C	C	T	C	N	N	N	C	C	C	N	C	N	C	T	T	T	Y	C	N	N	N	N	N	C	C	T	T
chr1-3037305	G/T	1	3037305	+	NA	NA	NA	NA	NA	NA	N	G	N	N	N	G	G	G	G	N	N	G	G	T	G	G	N	N	G	G	G	G	G	N	G	G	T	T	G	G	N	N	N	G	N	G	G	G	G
chr1-3037307	T/A	1	3037307	+	NA	NA	NA	NA	NA	NA	N	T	N	N	N	T	T	T	T	N	N	T	T	A	T	T	N	N	T	T	T	T	T	N	T	T	A	A	T	T	N	N	N	T	N	T	T	T	T
chr1-3037308	C/G	1	3037308	+	NA	NA	NA	NA	NA	NA	N	C	N	N	N	C	C	C	C	N	N	C	C	G	C	C	N	N	C	C	C	C	C	N	C	C	G	G	C	C	N	N	N	C	N	C	C	C	C
chr1-3037321	G/A	1	3037321	+	NA	NA	NA	NA	NA	NA	N	G	N	N	N	G	A	G	G	N	N	G	G	G	G	G	N	N	G	G	G	G	G	N	G	A	G	G	N	G	N	N	N	G	N	G	G	A	A
chr1-3037363	T/C	1	3037363	+	NA	NA	NA	NA	NA	NA	N	T	N	N	N	T	T	T	T	N	N	T	T	C	T	T	N	N	T	T	T	T	T	N	T	T	C	C	T	T	N	N	N	T	N	T	T	T	T
chr1-3037373	T/C	1	3037373	+	NA	NA	NA	NA	NA	NA	N	T	N	N	N	T	T	T	T	N	N	T	T	C	T	T	N	N	T	T	T	T	T	N	T	T	C	C	T	T	N	N	N	T	N	T	T	T	T
chr1-3037376	C/T	1	3037376	+	NA	NA	NA	NA	NA	NA	N	C	N	N	N	C	C	C	C	N	N	C	C	T	C	C	N	N	C	T	T	C	C	N	C	C	T	T	N	C	N	N	N	C	N	C	C	T	T
chr1-3037380	A/G	1	3037380	+	NA	NA	NA	NA	NA	NA	N	A	N	N	N	A	A	A	A	N	N	A	A	G	A	A	N	N	A	A	A	A	A	N	A	A	G	G	A	A	N	N	N	A	N	A	A	A	A
chr1-3037383	T/C	1	3037383	+	NA	NA	NA	NA	NA	NA	N	T	N	N	N	T	T	T	T	N	N	T	T	C	T	T	N	N	T	C	C	T	T	N	T	T	C	C	N	T	N	N	N	T	N	T	T	C	C
chr1-3037395	T/C	1	3037395	+	NA	NA	NA	NA	NA	NA	N	T	N	N	N	T	N	T	T	N	N	T	T	C	T	T	N	N	T	T	T	T	T	N	T	T	C	C	T	T	N	N	N	T	N	T	T	T	T
chr1-3037402	T/A	1	3037402	+	NA	NA	NA	NA	NA	NA	N	T	N	N	N	T	N	T	T	N	N	T	T	A	T	T	N	N	T	T	T	T	T	N	T	T	A	A	T	T	N	N	N	T	N	T	T	T	T
chr1-3116975	A/G	1	3116975	+	NA	NA	NA	NA	NA	NA	A	A	A	N	A	A	G	G	A	G	N	A	G	A	A	A	A	G	A	G	G	A	A	A	A	G	N	G	A	A	R	A	A	A	A	A	A	A	G
chr1-3117023	A/G	1	3117023	+	NA	NA	NA	NA	NA	NA	R	A	A	A	R	N	N	A	R	A	N	R	A	R	R	G	R	N	R	A	A	R	R	A	N	A	N	A	R	A	N	R	R	A	R	R	R	R	A
chr1-3117040	G/A	1	3117040	+	NA	NA	NA	NA	NA	NA	N	G	N	A	G	G	N	N	N	A	N	N	A	G	N	N	N	N	G	A	A	G	N	G	N	A	N	N	N	G	N	G	N	N	N	N	G	G	A
chr1-3117095	G/A	1	3117095	+	NA	NA	NA	NA	NA	NA	G	G	G	A	G	G	N	A	G	A	N	G	A	G	G	G	G	N	G	A	A	G	G	G	N	A	N	A	G	G	N	G	G	G	G	G	G	G	A
chr1-3117117	T/C	1	3117117	+	NA	NA	NA	NA	NA	NA	T	T	T	N	T	T	N	C	T	C	N	T	C	T	T	T	T	N	T	C	C	T	T	T	N	C	N	C	T	T	N	T	T	T	T	T	T	T	C
chr1-3130895	G/T	1	3130895	+	NA	NA	NA	NA	NA	NA	G	G	G	K	G	G	T	T	G	T	T	G	T	G	G	G	G	G	T	T	T	K	G	G	G	T	T	T	G	G	N	G	T	N	N	N	T	G	N
chr1-3131617	C/T	1	3131617	+	NA	NA	NA	NA	NA	NA	T	T	T	C	T	T	C	C	T	C	C	T	C	C	T	T	T	T	C	C	C	Y	T	T	T	C	C	C	C	T	C	T	N	N	C	C	C	C	T
chr1-3322889	T/C	1	3322889	+	NA	NA	NA	NA	NA	NA	T	T	T	T	T	N	T	T	T	T	T	T	T	C	T	T	T	T	T	T	T	T	T	T	T	T	T	T	T	N	T	T	T	T	T	T	T	T	T
chr1-3373733	A/G	1	3373733	+	NA	NA	NA	NA	NA	NA	A	A	A	N	A	A	G	A	A	G	G	A	A	G	A	A	A	R	A	G	G	A	A	A	A	G	A	A	A	A	G	A	A	A	A	A	A	A	G
chr1-3373778	C/T	1	3373778	+	NA	NA	NA	NA	NA	NA	C	C	C	Y	C	C	T	C	C	C	C	C	C	C	C	C	C	C	C	C	C	C	C	C	C	C	C	C	C	C	C	C	C	C	C	C	C	C	C
chr1-3373811	G/A	1	3373811	+	NA	NA	NA	NA	NA	NA	G	G	G	G	G	G	G	G	G	G	G	G	G	A	G	G	G	G	G	G	G	G	G	G	G	G	G	G	G	G	G	G	G	G	G	G	G	G	G
chr1-3373836	G/A	1	3373836	+	NA	NA	NA	NA	NA	NA	G	G	G	A	G	G	A	G	G	A	A	G	G	A	G	G	G	R	G	A	A	G	G	G	G	A	G	G	G	G	A	G	G	G	G	G	G	G	A
chr1-3374661	T/C	1	3374661	+	NA	NA	NA	NA	NA	NA	T	T	T	N	T	T	C	T	T	T	T	T	T	C	T	T	T	Y	T	T	T	T	T	T	T	N	T	N	T	T	T	T	T	T	N	T	T	T	N
chr1-3374663	G/T	1	3374663	+	NA	NA	NA	NA	NA	NA	G	G	G	N	G	G	T	G	G	G	G	G	G	T	G	G	G	K	G	G	G	G	G	G	G	N	G	G	G	G	G	G	G	G	N	G	G	G	N
chr1-3487096	G/T	1	3487096	+	NA	NA	NA	NA	NA	NA	G	G	G	G	G	G	G	G	G	G	G	G	G	G	G	G	G	G	G	G	G	G	G	G	G	G	G	G	G	G	G	G	G	G	G	G	G	G	T
chr1-3487126	A/G	1	3487126	+	NA	NA	NA	NA	NA	NA	G	G	G	A	G	G	A	A	N	A	A	N	A	A	G	G	G	A	A	A	A	R	G	G	G	A	A	A	G	G	A	G	A	A	A	A	G	G	G
chr1-3487153	G/A	1	3487153	+	NA	NA	NA	NA	NA	NA	G	G	G	A	G	G	A	G	N	G	G	N	G	G	G	G	G	G	A	G	G	R	G	G	G	G	A	A	G	G	G	G	A	A	A	A	G	G	G
chr1-3487156	A/G	1	3487156	+	NA	NA	NA	NA	NA	NA	A	A	A	N	A	A	G	A	N	A	A	N	A	A	A	A	A	A	G	A	A	R	A	A	A	A	G	G	A	A	A	A	G	G	G	G	A	A	A
chr1-3487157	G/T	1	3487157	+	NA	NA	NA	NA	NA	NA	G	G	G	N	G	G	T	G	N	G	G	N	G	G	G	G	G	G	T	G	G	K	G	G	G	G	T	T	G	G	G	G	T	T	T	T	G	G	G
chr1-3487175	T/A	1	3487175	+	NA	NA	NA	NA	NA	NA	A	A	A	T	A	A	T	T	N	A	A	N	T	W	A	A	A	A	T	A	A	W	A	A	A	A	T	T	T	A	A	A	T	T	T	T	W	T	T
chr1-3487665	A/T	1	3487665	+	NA	NA	NA	NA	NA	NA	N	N	T	T	N	T	T	N	N	T	T	N	N	A	N	N	N	A	A	T	T	W	T	N	N	T	A	A	T	N	T	W	A	A	A	A	W	T	T
chr1-3487692	T/C	1	3487692	+	NA	NA	NA	NA	NA	NA	N	N	T	Y	N	N	C	N	N	T	T	N	N	Y	N	N	N	Y	Y	T	T	Y	Y	N	N	T	Y	N	T	N	T	C	N	C	N	N	Y	T	T
chr1-3487755	G/T	1	3487755	+	NA	NA	NA	NA	NA	NA	N	N	G	G	N	G	G	N	G	G	G	G	N	T	N	N	N	G	G	G	G	G	G	N	N	G	G	G	G	N	G	G	G	G	G	G	G	G	G
chr1-3487783	G/A	1	3487783	+	NA	NA	NA	NA	NA	NA	N	N	G	G	N	G	G	N	N	G	G	G	N	G	N	N	N	G	G	G	G	G	G	N	N	G	G	G	A	N	G	G	G	G	G	G	R	A	G
chr1-3743053	T	1	3743053	+	NA	NA	NA	NA	NA	NA	T	N	N	N	T	T	T	T	T	N	T	T	N	T	T	N	T	T	T	N	T	T	T	T	T	T	T	T	T	T	T	T	N	N	T	N	T	T	T
chr1-3775407	A/G	1	3775407	+	NA	NA	NA	NA	NA	NA	N	G	N	R	G	N	G	A	G	A	G	G	A	N	G	N	G	G	A	A	N	G	G	N	G	N	N	A	G	G	G	N	N	N	N	N	G	G	N
chr1-3799360	T/C	1	3799360	+	NA	NA	NA	NA	NA	NA	T	T	T	T	T	T	T	T	T	T	T	T	T	C	T	T	T	T	T	T	T	T	T	T	T	T	T	T	T	T	T	C	T	T	T	T	T	T	C
chr1-3799368	G/T	1	3799368	+	NA	NA	NA	NA	NA	NA	T	G	T	K	G	T	T	T	T	G	T	T	T	G	T	T	T	K	G	G	G	T	T	T	T	T	G	G	G	T	T	G	G	G	G	G	N	G	G
chr1-3905520	G/C	1	3905520	+	NA	NA	NA	NA	NA	NA	C	G	C	G	G	C	G	G	C	G	G	C	G	G	C	C	C	C	G	G	G	C	C	C	C	G	G	G	G	C	G	G	G	G	G	G	C	G	G
chr1-3956434	C/T	1	3956434	+	NA	NA	NA	NA	NA	NA	T	T	N	N	T	N	C	C	T	N	N	N	C	N	N	T	T	N	C	T	N	T	T	N	T	N	N	C	N	N	Y	C	C	C	C	T	T	T	C
chr1-3956480	C/T	1	3956480	+	NA	NA	NA	NA	NA	NA	C	C	N	C	C	N	C	C	C	N	N	N	C	N	N	C	C	N	T	C	N	C	C	N	C	N	N	T	N	N	C	C	T	T	T	C	C	C	C
chr1-3983381	G/A	1	3983381	+	NA	NA	NA	NA	NA	NA	G	G	G	G	N	N	N	G	G	N	G	G	G	G	G	G	G	G	G	G	N	G	G	N	G	N	G	N	N	N	G	N	G	N	G	G	G	G	G
chr1-4280434	C/T	1	4280434	+	NA	NA	NA	NA	NA	NA	C	C	C	C	C	C	C	C	C	C	C	C	N	C	C	C	C	C	N	C	C	C	C	C	C	C	C	C	C	C	C	C	C	C	C	C	C	C	N
chr1-4280489	A/G	1	4280489	+	NA	NA	NA	NA	NA	NA	A	A	A	R	A	A	G	N	A	A	G	A	N	A	A	A	A	A	N	A	A	A	A	A	A	G	A	A	A	A	G	A	A	A	A	A	A	A	N
chr1-4287251	G/A	1	4287251	+	NA	NA	NA	NA	NA	NA	N	G	N	G	G	N	N	G	N	G	N	N	G	G	N	N	N	N	G	G	G	N	N	N	N	N	G	G	G	N	N	G	G	G	G	G	G	G	G
chr1-4287293	T/C	1	4287293	+	NA	NA	NA	NA	NA	NA	N	T	N	T	T	N	N	C	N	T	N	N	C	T	N	N	N	N	C	T	T	N	N	N	N	N	T	T	T	N	N	T	T	T	T	T	T	T	T
chr1-4294080	T/C	1	4294080	+	NA	NA	NA	NA	NA	NA	N	N	T	T	N	T	N	C	T	T	N	T	N	T	T	T	T	T	C	T	T	T	T	T	T	N	N	N	T	T	N	T	N	N	N	N	T	T	T
chr1-4294095	T/C	1	4294095	+	NA	NA	NA	NA	NA	NA	N	N	T	T	N	T	N	C	T	T	N	T	N	T	T	T	T	T	C	T	T	T	T	T	T	N	N	N	T	T	N	T	N	N	N	N	T	T	T
chr1-4355429	G/A	1	4355429	+	NA	NA	NA	NA	NA	NA	G	G	G	R	G	G	A	A	G	G	A	G	A	G	G	G	G	G	A	G	G	G	G	G	G	R	G	G	G	G	A	G	G	G	G	G	G	G	G
chr1-4355430	A/G	1	4355430	+	NA	NA	NA	NA	NA	NA	A	A	A	R	A	A	G	G	A	A	G	A	G	G	A	A	A	A	G	A	A	A	A	A	A	R	A	A	A	A	G	G	A	A	A	A	A	A	G
chr1-4355490	G/A	1	4355490	+	NA	NA	NA	NA	NA	NA	G	G	G	R	G	G	A	A	G	G	A	G	A	G	G	G	G	G	A	G	G	G	G	G	G	R	G	G	G	G	A	G	G	G	G	G	G	G	G
chr1-4535637	G/C	1	4535637	+	NA	NA	NA	NA	NA	NA	N	C	G	G	C	G	G	N	N	N	N	N	C	G	G	G	N	G	C	C	C	G	G	G	N	G	G	G	N	N	N	G	G	N	N	C	N	C	G
chr1-4535692	C/T	1	4535692	+	NA	NA	NA	NA	NA	NA	N	C	C	C	C	C	C	N	N	C	N	N	C	C	C	C	N	C	C	C	C	C	C	C	N	C	C	C	N	N	N	C	C	N	N	C	C	C	C
chr1-4544058	C/T	1	4544058	+	NA	NA	NA	NA	NA	NA	C	C	C	C	C	C	C	C	C	C	C	C	C	C	C	C	C	N	C	C	C	C	C	C	C	C	N	N	C	C	C	C	N	N	N	C	C	C	C
chr1-4722588	C/G	1	4722588	+	NA	NA	NA	NA	NA	NA	C	N	C	S	N	C	N	N	C	C	C	C	N	N	C	C	C	N	S	C	C	C	C	N	C	C	C	N	N	N	C	C	C	N	C	N	C	S	C
chr1-4740300	C/A	1	4740300	+	NA	NA	NA	NA	NA	NA	M	N	N	M	N	C	M	N	N	C	M	N	N	C	M	M	N	N	M	M	N	N	M	C	M	N	C	N	A	C	M	C	M	N	M	A	M	N	M
chr1-4740301	A/C	1	4740301	+	NA	NA	NA	NA	NA	NA	M	N	N	M	N	A	M	N	N	A	M	N	N	A	M	M	N	N	M	M	N	N	M	A	M	N	A	N	C	A	M	A	M	N	M	C	M	N	M
chr1-4835246	T	1	4835246	+	NA	NA	NA	NA	NA	NA	T	N	N	T	N	N	N	T	N	N	N	T	T	N	T	T	T	N	T	N	N	T	T	N	T	N	N	T	T	T	T	N	N	N	N	T	T	T	N
chr1-4837932	G/A	1	4837932	+	NA	NA	NA	NA	NA	NA	G	N	G	R	N	G	G	G	G	G	N	G	G	N	G	G	G	N	G	G	G	G	G	G	G	N	G	G	G	G	G	G	G	G	N	G	G	G	N
chr1-4885930	T/C	1	4885930	+	NA	NA	NA	NA	NA	NA	T	T	T	T	T	T	T	C	T	T	T	T	C	T	T	T	T	T	Y	T	T	T	T	T	T	T	C	C	C	T	T	T	C	C	C	C	T	C	T
chr1-4885933	G/T	1	4885933	+	NA	NA	NA	NA	NA	NA	G	G	G	G	G	G	G	T	G	G	G	G	T	G	G	G	G	G	K	G	G	G	G	G	G	G	T	T	T	G	G	G	T	T	T	T	G	T	G
chr1-4885934	A/G	1	4885934	+	NA	NA	NA	NA	NA	NA	A	A	A	A	A	A	A	G	A	A	A	A	G	A	A	A	A	A	R	A	A	A	A	A	A	A	G	G	G	A	A	A	G	G	G	G	A	G	A
chr1-5521821	C/A	1	5521821	+	NA	NA	NA	NA	NA	NA	C	C	C	M	C	C	A	C	C	C	C	C	C	A	C	C	C	C	C	C	C	C	C	C	C	C	C	C	C	C	C	C	C	C	C	C	C	C	A
chr1-5521829	T/A	1	5521829	+	NA	NA	NA	NA	NA	NA	T	T	T	W	T	N	A	T	T	N	N	N	N	A	T	N	T	N	T	T	T	N	T	T	N	T	T	N	N	N	N	T	T	T	N	N	T	N	A
chr1-5550346	G/T	1	5550346	+	NA	NA	NA	NA	NA	NA	G	G	G	G	G	G	G	G	G	G	G	G	G	G	G	G	G	G	G	G	G	G	G	G	G	G	G	G	G	G	G	G	G	G	G	G	G	G	G
chr1-5550355	C/T	1	5550355	+	NA	NA	NA	NA	NA	NA	C	C	C	C	C	C	C	C	C	C	C	C	C	C	C	C	C	C	C	C	C	C	C	C	C	C	C	C	C	C	C	C	C	C	C	C	C	C	C
chr1-5550368	T/C	1	5550368	+	NA	NA	NA	NA	NA	NA	T	T	T	T	T	T	T	T	T	T	T	T	T	T	T	T	T	T	T	T	T	T	T	T	T	T	T	T	T	T	T	T	T	T	T	T	T	T	T
chr1-5550373	C/T	1	5550373	+	NA	NA	NA	NA	NA	NA	C	C	C	C	C	C	C	C	C	C	C	C	C	C	C	C	C	C	C	C	C	C	C	C	C	C	C	C	C	C	C	C	C	C	C	C	C	C	C
chr1-5550382	G/T	1	5550382	+	NA	NA	NA	NA	NA	NA	G	G	G	N	G	G	N	G	G	G	G	G	G	G	G	K	G	G	G	K	G	G	G	N	G	G	G	G	G	G	G	N	G	G	G	G	G	G	G
chr1-5550440	A/T	1	5550440	+	NA	NA	NA	NA	NA	NA	A	A	N	A	A	N	A	A	A	A	N	A	A	A	N	A	A	A	A	A	W	A	A	A	A	N	A	A	A	A	A	A	A	A	N	A	A	A	N
chr1-5604553	G/C	1	5604553	+	NA	NA	NA	NA	NA	NA	G	N	G	G	G	G	N	G	G	G	N	G	G	G	G	G	G	G	G	G	G	G	G	G	G	G	G	G	G	G	G	N	G	G	G	G	G	G	C
chr1-5604675	G/A	1	5604675	+	NA	NA	NA	NA	NA	NA	G	N	G	G	G	G	N	G	G	G	N	G	G	G	G	G	G	G	G	G	G	G	G	G	G	G	G	G	G	G	G	N	G	G	G	G	G	G	A
chr1-5661517	G/C	1	5661517	+	NA	NA	NA	NA	NA	NA	N	G	N	N	N	G	G	N	G	G	N	N	N	G	G	N	G	N	N	G	G	G	G	N	N	N	N	C	N	G	G	N	N	N	N	C	G	N	N
chr1-5662722	C/T	1	5662722	+	NA	NA	NA	NA	NA	NA	C	N	C	N	N	N	C	C	C	T	C	C	C	T	C	C	C	C	C	T	T	N	C	T	C	C	N	C	C	C	N	C	N	C	C	C	C	C	C
chr1-5662725	G/A	1	5662725	+	NA	NA	NA	NA	NA	NA	G	N	G	N	N	N	G	G	G	G	G	G	G	G	G	G	G	G	G	G	G	N	G	G	G	G	N	G	G	G	N	A	N	G	G	G	G	G	G
chr1-5713429	G/T	1	5713429	+	NA	NA	NA	NA	NA	NA	T	G	G	G	G	G	G	N	G	G	G	G	T	N	G	N	G	G	T	G	G	G	G	G	G	G	G	G	N	G	G	N	G	G	G	G	G	T	N
chr1-5713448	T/A	1	5713448	+	NA	NA	NA	NA	NA	NA	T	A	A	T	T	A	T	N	A	T	A	A	T	N	A	N	A	A	T	T	T	A	A	T	A	N	T	T	N	A	A	N	T	T	T	T	N	T	N
chr1-5757405	G/A	1	5757405	+	NA	NA	NA	NA	NA	NA	A	G	G	R	A	G	A	A	G	G	G	G	A	G	G	A	G	G	A	G	G	G	G	G	G	G	G	G	A	G	N	G	G	G	G	G	G	A	A
chr1-5757412	A/G	1	5757412	+	NA	NA	NA	NA	NA	NA	A	G	G	A	A	G	A	A	G	A	G	G	A	A	G	A	G	G	A	A	A	R	G	A	G	A	A	A	A	R	N	G	A	A	A	A	N	A	A
chr1-5757439	C/A	1	5757439	+	NA	NA	NA	NA	NA	NA	C	A	A	C	C	A	C	C	A	C	A	A	C	C	A	C	A	A	C	C	C	M	A	C	A	C	C	C	C	M	N	A	C	C	C	C	N	C	C
chr1-5822204	C/T	1	5822204	+	NA	NA	NA	NA	NA	NA	T	T	T	Y	T	T	T	T	T	C	T	T	T	T	T	T	T	C	T	C	C	T	T	C	T	C	C	C	T	T	T	T	C	C	C	C	T	T	C
chr1-5887021	T/C	1	5887021	+	NA	NA	NA	NA	NA	NA	T	T	T	T	T	T	T	T	T	T	T	T	T	T	T	T	T	T	T	T	T	T	T	T	T	T	T	T	T	T	T	T	T	T	T	T	T	T	C
chr1-5887138	C/A	1	5887138	+	NA	NA	NA	NA	NA	NA	C	C	C	M	A	C	A	C	C	C	C	C	C	A	C	C	C	A	C	C	C	C	C	C	C	N	C	C	C	C	C	A	C	C	C	C	C	C	C
chr1-5887151	A/C	1	5887151	+	NA	NA	NA	NA	NA	NA	A	A	A	M	A	A	A	A	A	C	A	A	A	A	A	A	A	A	A	C	C	A	A	C	A	A	A	A	A	A	A	A	A	A	A	A	A	A	A
chr1-6034344	T/C	1	6034344	+	NA	NA	NA	NA	NA	NA	N	N	T	T	T	N	T	T	T	N	T	N	N	N	N	N	T	N	T	N	N	T	T	N	T	N	T	T	T	N	T	T	N	N	N	N	T	T	N
chr1-6070529	T/C	1	6070529	+	NA	NA	NA	NA	NA	NA	C	C	C	T	T	C	T	C	C	N	C	C	C	T	C	C	C	C	C	T	C	N	C	T	C	T	T	T	C	C	C	T	T	T	T	T	C	C	T
chr1-6081887	C/A	1	6081887	+	NA	NA	NA	NA	NA	NA	N	C	N	N	N	N	C	N	C	N	N	N	N	N	C	N	N	N	N	N	C	C	C	N	C	N	N	C	N	N	C	N	C	N	C	C	C	N	C
chr1-6081922	T/C	1	6081922	+	NA	NA	NA	NA	NA	NA	N	C	N	N	N	N	T	N	C	N	N	N	N	N	C	N	N	N	N	N	C	C	C	N	C	N	N	T	N	N	C	N	T	N	T	T	Y	N	T
chr1-6081980	A/G	1	6081980	+	NA	NA	NA	NA	NA	NA	N	A	N	N	N	N	A	N	A	N	N	N	N	N	A	N	N	N	N	N	A	A	A	N	A	N	N	A	N	N	A	N	A	N	A	A	A	N	A
chr1-6308175	C/A	1	6308175	+	NA	NA	NA	NA	NA	NA	C	N	C	M	N	N	A	C	C	C	C	N	N	N	N	N	C	C	C	N	N	C	C	N	C	C	N	C	N	N	C	C	N	N	N	N	C	C	A
chr1-6315175	A/G	1	6315175	+	NA	NA	NA	NA	NA	NA	N	N	A	A	R	A	N	N	A	A	N	N	A	A	A	N	A	A	A	A	A	R	A	A	A	A	A	N	N	N	R	A	N	N	A	A	A	A	N
chr1-6315206	T/C	1	6315206	+	NA	NA	NA	NA	NA	NA	N	N	T	T	T	T	N	N	Y	T	N	N	N	N	N	N	T	Y	T	T	T	T	N	T	T	T	T	N	N	N	T	T	N	N	Y	T	T	T	N
chr1-6315212	C/T	1	6315212	+	NA	NA	NA	NA	NA	NA	N	N	Y	C	Y	N	N	N	C	C	N	N	C	C	C	N	Y	N	N	N	C	Y	C	C	Y	N	Y	N	N	N	C	Y	N	N	C	Y	Y	C	N
chr1-6315217	C/T	1	6315217	+	NA	NA	NA	NA	NA	NA	N	N	Y	C	Y	Y	N	Y	N	C	N	N	C	C	C	N	Y	Y	N	N	C	Y	Y	C	Y	N	Y	N	N	N	C	Y	N	N	N	Y	Y	C	N
chr1-6315222	A/G	1	6315222	+	NA	NA	NA	NA	NA	NA	N	N	R	A	A	A	N	A	N	A	N	N	N	A	A	N	A	A	A	A	A	A	A	A	A	A	A	N	N	N	A	A	N	N	A	A	A	A	N
chr1-6315231	C/T	1	6315231	+	NA	NA	NA	NA	NA	NA	N	N	C	C	Y	C	N	C	N	C	N	N	C	C	N	N	C	C	C	C	C	Y	C	C	C	C	C	N	N	N	Y	C	N	N	C	C	C	C	N
chr1-6426048	C/G	1	6426048	+	NA	NA	NA	NA	NA	NA	N	G	G	G	G	G	N	N	G	N	G	G	N	N	N	N	G	G	N	N	G	G	G	N	G	N	C	C	N	G	G	N	C	C	C	C	G	N	N
chr1-6426050	A/G	1	6426050	+	NA	NA	NA	NA	NA	NA	N	G	G	G	G	G	N	N	G	N	G	G	N	N	N	N	G	G	N	N	G	G	G	N	G	N	A	A	N	G	G	N	A	A	A	A	G	N	N
chr1-6426123	G/T	1	6426123	+	NA	NA	NA	NA	NA	NA	N	G	G	G	G	G	N	N	G	N	G	G	N	N	N	N	G	G	N	N	G	G	G	N	G	G	G	G	N	G	G	N	G	G	G	G	G	N	N
chr1-6429714	T/C	1	6429714	+	NA	NA	NA	NA	NA	NA	T	N	N	T	T	N	T	T	T	T	N	N	T	T	T	T	C	T	T	T	N	C	N	T	N	C	C	C	T	N	N	C	C	C	C	C	T	T	T
chr1-6429717	G/A	1	6429717	+	NA	NA	NA	NA	NA	NA	G	N	N	G	G	N	G	G	G	G	N	N	G	G	G	G	A	G	G	G	N	A	N	G	N	G	G	G	G	N	N	A	G	G	G	G	G	G	G
chr1-6429723	A/G	1	6429723	+	NA	NA	NA	NA	NA	NA	A	N	N	N	R	N	R	A	A	A	N	N	A	A	A	A	A	A	A	A	N	A	N	A	N	A	A	A	A	N	N	N	A	N	A	A	A	A	R
chr1-6429769	T/A	1	6429769	+	NA	NA	NA	NA	NA	NA	T	N	N	T	T	N	T	T	N	T	N	N	T	T	T	T	A	T	T	T	N	A	N	T	N	T	T	T	T	N	N	A	T	N	T	T	N	T	T
chr1-6429775	A/G	1	6429775	+	NA	NA	NA	NA	NA	NA	A	N	N	A	A	N	A	A	A	A	N	N	A	A	A	A	A	A	A	A	N	A	N	A	N	A	A	A	A	N	N	G	A	N	A	A	A	A	A
chr1-6429787	A/T	1	6429787	+	NA	NA	NA	NA	NA	NA	A	N	N	A	A	N	A	A	A	A	N	N	A	T	A	A	A	A	A	A	N	A	N	A	N	A	A	A	A	N	N	A	A	N	A	A	A	A	A
chr1-6529167	C/T	1	6529167	+	NA	NA	NA	NA	NA	NA	C	N	C	C	C	C	C	C	C	C	C	C	C	N	C	N	C	C	C	C	C	C	C	C	C	C	N	C	C	N	C	C	N	N	N	C	C	C	T
chr1-6827536	G/C	1	6827536	+	NA	NA	NA	NA	NA	NA	G	N	C	N	N	N	N	G	N	C	C	C	G	N	N	G	C	C	G	C	N	C	G	N	C	N	N	N	N	C	N	G	N	G	N	N	C	G	N
chr1-7068112	C/T	1	7068112	+	NA	NA	NA	NA	NA	NA	N	N	C	Y	T	C	T	C	C	N	C	C	C	N	C	N	C	C	C	C	C	C	T	N	C	T	N	T	N	C	C	C	N	T	T	T	C	N	N
chr1-7068130	A/G	1	7068130	+	NA	NA	NA	NA	NA	NA	N	A	A	A	A	A	A	A	A	N	A	A	A	N	A	N	A	A	A	A	A	A	A	N	A	A	A	A	N	A	A	A	N	A	A	A	A	N	N
chr1-7068166	C/T	1	7068166	+	NA	NA	NA	NA	NA	NA	N	N	C	Y	T	C	T	C	C	N	C	C	C	N	C	N	C	C	C	C	C	C	T	N	C	T	N	T	N	C	C	C	N	T	T	T	C	N	N
chr1-7068177	T/A	1	7068177	+	NA	NA	NA	NA	NA	NA	N	N	T	W	A	T	A	T	T	N	T	T	T	N	T	N	T	T	T	T	T	T	A	N	T	A	N	A	N	T	T	T	N	A	A	A	T	N	N
chr1-7068198	G/C	1	7068198	+	NA	NA	NA	NA	NA	NA	N	N	G	S	G	G	G	C	G	N	G	G	C	N	C	N	G	N	C	C	G	G	G	N	G	G	N	G	N	G	G	C	N	G	G	G	G	N	N
chr1-7398855	T/G	1	7398855	+	NA	NA	NA	NA	NA	NA	G	N	G	T	T	K	T	N	G	N	G	G	N	G	N	N	G	G	K	N	G	K	T	N	G	G	G	G	G	G	G	N	T	T	T	T	G	N	N
chr1-7398941	A/G	1	7398941	+	NA	NA	NA	NA	NA	NA	A	A	A	A	A	A	A	A	A	N	A	A	A	A	A	A	A	A	A	A	A	A	A	A	A	G	G	G	A	A	A	A	A	A	A	A	A	A	N
chr1-7405397	T/C	1	7405397	+	NA	NA	NA	NA	NA	NA	T	T	T	T	T	T	T	T	T	T	T	T	T	T	T	T	T	T	T	T	T	T	T	T	T	T	T	T	T	T	T	T	N	T	T	T	T	T	N
chr1-7405455	G/C	1	7405455	+	NA	NA	NA	NA	NA	NA	G	G	G	G	G	G	G	G	G	G	G	G	G	G	G	G	G	G	G	G	G	G	G	G	G	G	G	G	G	G	G	G	G	G	G	G	G	G	G
chr1-7405476	G/A	1	7405476	+	NA	NA	NA	NA	NA	NA	G	G	G	G	G	G	G	G	G	G	G	G	G	A	G	G	G	G	G	G	G	G	G	G	G	G	G	G	G	G	G	G	G	G	G	G	G	G	G
chr1-7405525	C/T	1	7405525	+	NA	NA	NA	NA	NA	NA	C	C	C	C	C	C	C	C	C	C	C	C	C	C	C	C	C	C	C	C	C	C	C	C	C	T	T	T	C	C	C	C	C	C	C	C	C	C	C
chr1-7644669	C/T	1	7644669	+	NA	NA	NA	NA	NA	NA	C	C	C	C	N	C	C	Y	C	N	C	C	Y	C	C	C	C	C	C	C	C	C	C	Y	C	C	C	C	C	Y	C	C	N	C	C	Y	C	C	Y
chr1-7644671	G/A	1	7644671	+	NA	NA	NA	NA	NA	NA	A	G	G	G	G	G	G	R	G	N	G	G	R	G	A	A	G	G	A	G	G	G	G	R	G	G	G	G	A	G	G	G	N	G	G	G	N	A	G
chr1-7644764	C/T	1	7644764	+	NA	NA	NA	NA	NA	NA	T	C	C	C	C	C	C	Y	C	N	C	C	Y	C	T	T	C	C	T	C	C	C	C	Y	C	N	C	C	N	C	C	C	N	C	C	C	N	T	C
chr1-7644766	A/G	1	7644766	+	NA	NA	NA	NA	NA	NA	G	A	A	R	G	A	G	G	A	N	A	A	G	A	G	G	A	A	G	A	A	A	A	G	A	N	A	A	N	R	A	A	N	A	A	R	N	G	G
chr1-7644771	C/T	1	7644771	+	NA	NA	NA	NA	NA	NA	C	C	C	C	C	C	C	C	C	N	C	C	C	C	C	C	C	C	C	C	C	T	T	C	C	N	C	C	N	C	C	C	N	T	T	Y	C	C	C
chr1-7644775	C/T	1	7644775	+	NA	NA	NA	NA	NA	NA	C	C	C	C	C	C	C	C	C	N	C	C	C	C	C	C	C	C	C	C	C	T	T	C	C	N	C	C	N	C	C	C	N	T	T	Y	C	C	C
chr1-7694495	C/T	1	7694495	+	NA	NA	NA	NA	NA	NA	T	N	C	C	C	N	C	T	N	N	N	C	T	C	T	T	N	C	T	C	N	N	C	N	N	N	C	N	T	N	N	N	N	C	C	C	C	T	C
chr1-7694515	T/C	1	7694515	+	NA	NA	NA	NA	NA	NA	T	N	C	T	T	N	T	T	N	N	N	C	T	T	T	T	N	Y	T	T	N	N	T	N	N	N	T	N	T	N	N	N	N	T	T	T	C	T	T
chr1-7694600	C/T	1	7694600	+	NA	NA	NA	NA	NA	NA	T	N	C	C	C	N	C	T	N	N	N	C	T	C	T	T	N	C	T	C	N	N	C	N	N	N	C	N	T	N	N	N	N	C	C	C	C	T	C
chr1-7886325	C/G	1	7886325	+	NA	NA	NA	NA	NA	NA	C	C	C	C	C	C	C	C	C	C	C	C	C	C	C	C	C	C	C	C	C	C	C	C	C	C	C	C	C	C	C	C	C	C	C	C	C	C	C
chr1-7971239	C/G	1	7971239	+	NA	NA	NA	NA	NA	NA	C	C	C	C	C	C	C	C	C	C	C	C	C	C	C	C	C	C	C	C	C	S	G	C	C	G	G	G	C	C	C	C	G	G	G	G	C	C	C
chr1-7971291	C/G	1	7971291	+	NA	NA	NA	NA	NA	NA	C	C	C	C	C	C	C	C	C	C	C	C	C	C	C	C	C	C	C	C	C	C	C	C	C	C	C	C	C	C	C	C	C	C	C	C	C	C	C
chr1-7971315	T/A	1	7971315	+	NA	NA	NA	NA	NA	NA	T	A	N	W	T	T	N	T	N	A	T	T	T	T	T	T	T	T	T	A	T	T	T	N	T	T	T	T	T	T	T	T	T	T	T	T	T	T	T
chr1-7996303	C/T	1	7996303	+	NA	NA	NA	NA	NA	NA	C	C	N	C	C	N	C	C	C	C	N	N	C	N	C	C	N	C	C	C	N	C	C	C	N	C	C	C	C	N	N	C	C	C	C	C	C	C	T
chr1-8050658	T/G	1	8050658	+	NA	NA	NA	NA	NA	NA	T	N	T	G	N	N	T	T	T	N	T	N	T	N	N	N	T	T	T	G	T	T	T	T	T	T	T	T	T	N	T	N	N	N	N	N	N	N	T
chr1-8050660	C/A	1	8050660	+	NA	NA	NA	NA	NA	NA	C	N	C	A	N	N	C	C	C	N	C	N	C	N	N	N	C	C	C	A	C	C	C	C	C	C	C	C	C	N	C	N	N	N	N	N	N	N	C
chr1-8050670	T/C	1	8050670	+	NA	NA	NA	NA	NA	NA	T	N	T	C	N	N	T	T	T	N	T	N	T	N	N	N	T	T	T	C	T	T	T	T	T	T	T	T	T	N	N	N	N	N	N	N	N	N	T
chr1-8098706	C/T	1	8098706	+	NA	NA	NA	NA	NA	NA	C	C	C	N	C	N	N	C	C	C	C	C	C	C	C	C	C	C	C	C	C	C	C	C	C	C	C	C	C	C	C	C	C	C	C	C	C	C	Y
chr1-8280986	G/T	1	8280986	+	NA	NA	NA	NA	NA	NA	G	G	G	K	G	T	G	T	G	T	T	G	T	T	T	G	G	K	T	T	T	G	G	G	T	T	T	T	G	G	T	T	G	G	G	G	T	G	G
chr1-8281080	G/A	1	8281080	+	NA	NA	NA	NA	NA	NA	G	G	G	R	G	A	G	G	G	A	A	G	G	A	G	G	G	R	G	A	A	G	G	G	A	A	A	A	G	G	A	A	G	G	G	G	A	G	G
chr1-8296298	C/A	1	8296298	+	NA	NA	NA	NA	NA	NA	C	N	C	C	C	C	C	C	C	C	C	C	C	C	C	C	C	C	C	C	C	C	C	C	C	C	C	C	C	C	C	C	C	C	C	C	C	C	A
chr1-8296332	G/T	1	8296332	+	NA	NA	NA	NA	NA	NA	G	N	G	G	G	G	G	T	G	G	G	G	T	G	T	G	G	G	T	G	G	G	G	G	G	T	T	T	G	G	G	G	G	G	G	G	G	G	G
chr1-8296336	C/T	1	8296336	+	NA	NA	NA	NA	NA	NA	C	N	C	C	C	C	C	C	C	C	C	C	C	C	C	C	C	C	C	C	C	T	T	C	C	C	C	C	C	C	C	C	T	T	T	T	C	C	C
chr1-8296345	G/A	1	8296345	+	NA	NA	NA	NA	NA	NA	G	N	G	G	G	G	G	G	G	G	G	G	G	G	G	G	G	G	G	G	G	G	G	G	G	G	G	G	G	G	G	G	G	G	G	G	G	G	A
chr1-8296346	C/T	1	8296346	+	NA	NA	NA	NA	NA	NA	C	N	C	C	C	C	C	C	C	C	C	C	C	C	C	C	C	C	C	C	C	T	T	C	C	C	C	C	C	C	C	T	T	T	T	T	C	C	C
chr1-8296349	T/A	1	8296349	+	NA	NA	NA	NA	NA	NA	T	N	T	T	T	T	T	T	T	T	T	T	T	T	T	T	T	T	T	T	T	T	T	T	T	T	T	T	T	T	T	A	T	T	T	T	T	T	T
chr1-8296360	G/A	1	8296360	+	NA	NA	NA	NA	NA	NA	G	N	G	G	G	G	G	G	G	G	G	G	G	G	G	G	G	G	G	G	G	G	G	G	G	G	G	G	G	G	G	G	G	G	G	G	G	G	A
chr1-8296362	T/G	1	8296362	+	NA	NA	NA	NA	NA	NA	T	N	T	T	T	T	T	T	T	T	T	G	T	T	T	T	T	T	T	T	T	G	G	N	T	T	T	T	T	G	T	T	G	G	G	G	T	T	G
chr1-8296371	G/A	1	8296371	+	NA	NA	NA	NA	NA	NA	G	N	G	G	G	G	G	G	G	G	G	G	G	G	G	G	G	G	G	G	G	A	A	G	G	G	G	G	G	G	G	G	A	A	A	A	G	G	G
chr1-8357682	G/A	1	8357682	+	NA	NA	NA	NA	NA	NA	G	N	R	G	N	N	G	G	G	N	N	N	G	G	N	G	N	N	G	N	N	G	G	G	N	N	N	G	N	N	N	G	G	N	N	G	G	G	G
chr1-8357684	C/T	1	8357684	+	NA	NA	NA	NA	NA	NA	C	N	C	C	N	N	C	Y	C	N	N	N	Y	C	N	C	N	N	Y	N	N	C	C	C	N	N	N	Y	N	N	N	C	C	N	N	C	C	C	C
chr1-8357724	C/A	1	8357724	+	NA	NA	NA	NA	NA	NA	C	N	C	C	N	N	C	C	C	N	N	N	C	N	N	C	N	N	C	N	N	C	C	C	N	N	N	C	N	N	N	C	C	N	N	C	M	C	C
chr1-8357753	C/T	1	8357753	+	NA	NA	NA	NA	NA	NA	N	N	C	C	N	N	C	C	C	N	N	N	C	C	N	C	N	N	C	N	N	C	C	C	N	N	N	C	N	N	N	C	C	N	N	C	C	C	C
chr1-8456328	T/G	1	8456328	+	NA	NA	NA	NA	NA	NA	N	G	N	T	N	T	N	G	N	T	T	G	K	N	N	N	N	N	N	T	T	G	T	N	T	N	N	N	N	N	T	T	T	T	T	T	T	N	N
chr1-8456335	T/A	1	8456335	+	NA	NA	NA	NA	NA	NA	N	A	T	T	N	T	N	A	N	T	T	A	W	N	N	N	N	A	A	T	T	A	T	N	T	A	N	N	N	N	T	T	T	T	T	T	T	N	N
chr1-8456349	G/A	1	8456349	+	NA	NA	NA	NA	NA	NA	N	A	G	G	N	G	N	A	N	G	G	A	R	N	N	N	N	A	A	G	G	A	G	N	G	A	N	N	N	N	G	G	G	G	G	G	G	N	N
chr1-8456396	G/A	1	8456396	+	NA	NA	NA	NA	NA	NA	N	G	G	G	N	A	N	G	N	G	A	G	G	N	G	N	N	G	G	G	A	G	G	N	A	G	N	N	N	G	A	G	G	G	G	G	A	N	N
chr1-8456408	T/A	1	8456408	+	NA	NA	NA	NA	NA	NA	N	A	T	N	N	T	N	A	N	T	T	A	N	N	A	N	N	A	A	T	T	A	T	N	T	A	N	N	N	A	T	T	T	T	T	T	T	N	N
chr1-8456415	A/G	1	8456415	+	NA	NA	NA	NA	NA	NA	N	G	A	N	N	A	N	G	N	A	A	G	N	N	G	N	N	G	G	A	A	G	A	N	A	G	N	N	N	G	A	A	A	A	A	A	A	N	N
chr1-8456444	A/C	1	8456444	+	NA	NA	NA	NA	NA	NA	N	C	A	N	N	A	N	C	N	A	A	C	N	N	C	N	N	C	C	A	A	C	A	N	A	C	C	C	N	C	A	A	A	A	A	A	A	N	N
chr1-8457398	G/A	1	8457398	+	NA	NA	NA	NA	NA	NA	N	N	G	G	N	G	N	N	N	G	G	N	N	N	N	N	N	N	N	G	G	N	G	N	G	N	N	N	N	N	G	G	G	G	G	G	G	N	N
chr1-8485224	C/G	1	8485224	+	NA	NA	NA	NA	NA	NA	N	C	C	N	G	N	G	C	N	C	N	C	C	N	C	N	N	C	C	C	N	C	C	N	N	C	C	C	N	C	N	C	C	C	N	N	N	N	N
chr1-8485227	C/T	1	8485227	+	NA	NA	NA	NA	NA	NA	N	C	T	N	N	N	T	C	N	C	N	C	C	N	C	N	N	C	C	C	N	C	C	N	N	C	C	C	N	C	N	C	C	C	N	C	N	N	N
chr1-8485230	C/G	1	8485230	+	NA	NA	NA	NA	NA	NA	N	C	C	N	G	N	G	C	N	C	N	C	C	N	C	N	N	C	C	C	N	C	C	N	N	C	C	C	N	C	N	C	C	C	N	C	N	N	N
chr1-8485284	C/G	1	8485284	+	NA	NA	NA	NA	NA	NA	N	C	G	C	C	N	C	C	N	C	N	C	C	N	C	N	N	C	C	C	N	C	C	N	N	C	C	C	N	C	N	C	C	C	N	C	C	N	N
chr1-8554117	C/A	1	8554117	+	NA	NA	NA	NA	NA	NA	C	C	C	M	A	C	A	C	C	C	C	C	C	C	C	C	C	C	C	C	C	C	C	C	C	C	C	C	C	C	C	C	C	C	C	C	C	C	C
chr1-8557312	T/A	1	8557312	+	NA	NA	NA	NA	NA	NA	T	T	N	T	N	T	T	T	N	N	T	T	T	T	T	T	T	T	T	T	T	T	T	T	T	T	T	T	T	T	T	A	T	T	N	T	T	T	T
chr1-8557327	A/G	1	8557327	+	NA	NA	NA	NA	NA	NA	A	G	A	N	N	G	A	G	A	N	G	G	G	G	G	A	A	R	G	G	G	N	A	A	G	A	A	A	A	G	G	A	A	A	N	A	A	A	N
chr1-8557331	C/T	1	8557331	+	NA	NA	NA	NA	NA	NA	C	C	C	N	N	C	T	C	C	N	C	C	C	C	C	C	C	C	C	C	C	C	C	C	C	C	C	C	C	C	C	C	C	C	N	C	C	C	C
chr1-8557385	A/T	1	8557385	+	NA	NA	NA	NA	NA	NA	A	A	N	A	A	A	A	A	A	N	A	A	A	A	A	A	A	A	A	A	A	A	A	A	A	A	A	A	A	A	A	A	A	A	N	A	A	A	A
chr1-8557389	A/C	1	8557389	+	NA	NA	NA	NA	NA	NA	A	A	A	N	C	A	C	A	A	N	A	A	A	A	A	A	A	A	A	A	A	A	A	A	A	A	A	A	A	A	A	A	A	A	N	A	A	A	A
chr1-8557396	C/T	1	8557396	+	NA	NA	NA	NA	NA	NA	C	C	C	C	C	C	C	C	C	N	C	C	C	C	C	C	C	C	C	C	C	C	C	C	C	T	T	T	C	C	C	C	C	C	N	C	T	C	C
chr1-8572665	C/T	1	8572665	+	NA	NA	NA	NA	NA	NA	C	N	C	Y	T	C	T	C	N	N	C	C	C	N	C	N	C	N	C	N	N	C	C	N	C	N	C	C	N	N	C	T	N	N	N	N	C	C	C
chr1-9026188	A/G	1	9026188	+	NA	NA	NA	NA	NA	NA	A	A	A	A	A	N	A	G	N	A	N	A	N	G	G	A	N	G	G	A	N	A	G	A	N	A	N	A	A	A	N	A	G	G	G	G	A	N	A
chr1-9026189	T/G	1	9026189	+	NA	NA	NA	NA	NA	NA	T	T	T	T	T	N	T	G	N	T	N	T	N	G	G	T	N	G	G	T	N	T	G	T	N	T	N	T	T	T	N	T	G	G	G	G	T	N	T
chr1-9026210	G/A	1	9026210	+	NA	NA	NA	NA	NA	NA	G	G	G	G	G	N	G	A	N	G	N	G	N	A	A	G	N	A	A	G	N	G	A	G	N	G	N	G	G	G	N	G	A	A	A	A	G	N	G
chr1-9026216	C/T	1	9026216	+	NA	NA	NA	NA	NA	NA	T	Y	C	C	C	N	C	C	N	C	N	C	N	C	C	T	N	C	C	C	N	C	C	T	N	C	N	C	T	C	N	C	C	C	C	C	C	N	C
chr1-9026269	A/G	1	9026269	+	NA	NA	NA	NA	NA	NA	A	A	A	A	A	N	A	G	N	A	N	A	N	G	G	A	N	G	G	A	N	A	G	A	N	A	N	A	A	A	N	A	G	G	G	G	A	N	A
chr1-9343438	C/T	1	9343438	+	NA	NA	NA	NA	NA	NA	C	C	C	Y	C	T	C	C	N	T	T	C	T	T	C	C	T	N	C	T	T	C	C	C	T	C	C	C	C	C	T	C	C	C	C	C	N	T	C
chr1-9343471	T/C	1	9343471	+	NA	NA	NA	NA	NA	NA	T	Y	T	Y	C	T	C	T	T	T	T	C	T	T	T	T	T	T	T	T	T	N	T	T	T	C	C	C	T	C	T	T	Y	Y	T	T	N	T	T
chr1-9343474	C/T	1	9343474	+	NA	NA	NA	NA	NA	NA	C	C	C	Y	C	T	C	C	N	T	T	C	T	T	C	C	T	N	C	T	T	C	C	C	T	C	C	C	C	C	T	C	C	C	C	C	N	T	C
chr1-9343483	A/G	1	9343483	+	NA	NA	NA	NA	NA	NA	A	R	A	R	G	A	G	A	A	A	A	G	A	A	A	A	A	A	A	A	A	N	A	A	A	G	G	G	A	G	A	A	R	R	A	A	N	A	A
chr1-9343496	C/T	1	9343496	+	NA	NA	NA	NA	NA	NA	C	Y	C	Y	T	C	T	C	C	C	C	T	C	C	C	C	C	C	C	C	C	N	C	C	C	T	T	T	C	T	C	C	Y	Y	C	C	N	C	C
chr1-9343513	A/G	1	9343513	+	NA	NA	NA	NA	NA	NA	A	A	A	R	A	G	A	A	N	G	G	A	G	G	A	A	G	N	A	G	G	A	A	A	G	A	A	A	A	A	G	A	A	A	A	A	N	G	A
chr1-9350342	A/C	1	9350342	+	NA	NA	NA	NA	NA	NA	N	A	N	M	C	A	C	A	N	A	A	C	A	A	A	A	A	A	A	A	A	M	A	A	A	C	N	C	A	N	A	A	N	M	N	A	C	A	C
chr1-9350385	C/T	1	9350385	+	NA	NA	NA	NA	NA	NA	N	C	N	C	C	C	C	C	C	C	C	C	C	C	C	C	C	C	C	C	C	C	C	C	C	C	N	C	C	N	C	C	N	C	N	C	C	C	C
chr1-9407463	C/A	1	9407463	+	NA	NA	NA	NA	NA	NA	C	N	A	M	A	C	A	C	C	C	C	A	C	A	C	C	C	C	C	A	C	N	C	C	C	A	A	A	C	A	C	A	M	M	C	C	A	C	A
chr1-9407569	C/T	1	9407569	+	NA	NA	NA	NA	NA	NA	C	N	T	Y	T	C	T	C	C	C	C	T	C	T	C	C	C	C	C	T	C	N	C	C	C	T	T	T	C	T	C	T	Y	Y	C	C	T	C	T
chr1-9407570	C/A	1	9407570	+	NA	NA	NA	NA	NA	NA	C	C	A	C	C	C	C	C	C	C	C	C	C	C	C	C	C	C	C	C	C	C	C	C	C	C	C	C	C	C	C	C	C	C	C	C	C	C	C
chr1-9498239	G/A	1	9498239	+	NA	NA	NA	NA	NA	NA	R	G	G	G	N	G	G	G	G	G	N	G	G	G	N	G	N	G	G	G	G	N	R	G	N	G	G	G	N	N	N	N	R	G	N	R	G	N	N
chr1-9498270	T/C	1	9498270	+	NA	NA	NA	NA	NA	NA	Y	T	T	T	N	T	T	T	T	T	N	T	T	T	N	T	N	T	T	T	T	N	Y	T	N	T	T	T	N	N	N	N	Y	T	N	T	T	N	T
chr1-9498288	T/C	1	9498288	+	NA	NA	NA	NA	NA	NA	T	N	T	T	N	T	T	T	T	T	N	T	T	T	N	T	N	T	T	T	T	T	T	T	T	T	T	T	N	N	N	N	T	T	N	Y	T	T	T
chr1-9498318	A/T	1	9498318	+	NA	NA	NA	NA	NA	NA	A	N	A	T	T	A	T	W	N	N	A	A	T	T	T	W	A	W	N	W	W	A	A	N	A	A	W	W	T	N	N	N	A	A	A	A	W	A	A
chr1-9498334	G/A	1	9498334	+	NA	NA	NA	NA	NA	NA	G	N	N	G	G	N	G	G	G	G	G	G	G	G	G	G	G	G	G	R	G	G	G	G	G	G	R	G	G	N	N	N	G	G	G	N	R	G	G
chr1-9498361	T/C	1	9498361	+	NA	NA	NA	NA	NA	NA	T	N	T	T	T	T	T	T	T	T	T	T	T	T	T	T	T	T	T	T	T	T	T	T	T	T	T	Y	T	N	N	N	T	T	N	T	Y	Y	T
chr1-9611141	T/C	1	9611141	+	NA	NA	NA	NA	NA	NA	N	N	N	T	N	T	N	N	T	T	N	N	T	N	N	N	T	T	N	C	N	N	T	N	T	N	N	N	N	N	T	C	N	T	T	T	T	T	T
chr1-9611184	C/G	1	9611184	+	NA	NA	NA	NA	NA	NA	N	N	N	C	N	C	N	N	C	C	N	N	C	N	N	N	C	C	N	C	N	N	C	N	C	N	N	N	N	N	C	C	N	C	C	C	C	C	G
chr1-9611186	G/A	1	9611186	+	NA	NA	NA	NA	NA	NA	N	N	N	G	N	G	N	N	G	G	N	N	G	N	N	N	G	G	N	A	N	N	G	N	G	N	N	N	N	N	G	A	N	G	G	G	G	G	A
chr1-9611204	C/T	1	9611204	+	NA	NA	NA	NA	NA	NA	N	N	N	C	N	C	N	N	C	C	N	N	C	N	N	N	C	C	N	T	N	N	C	N	C	N	N	N	N	N	C	T	N	C	C	C	C	C	C
chr1-9730133	C/T	1	9730133	+	NA	NA	NA	NA	NA	NA	C	C	C	Y	T	C	T	C	C	C	C	T	C	C	C	C	C	C	C	N	C	Y	C	C	C	C	C	C	C	C	C	C	C	C	C	C	C	C	N
chr1-9987880	G/A	1	9987880	+	NA	NA	NA	NA	NA	NA	G	G	A	R	G	A	G	G	N	A	A	G	A	A	G	G	A	A	G	G	G	N	A	G	A	G	G	G	G	G	A	G	G	R	A	A	N	A	G
chr1-9987888	A/T	1	9987888	+	NA	NA	NA	NA	NA	NA	T	W	A	W	T	A	T	T	N	A	A	T	A	A	T	T	A	A	T	A	T	W	A	T	A	A	A	A	T	A	A	T	A	A	A	A	A	A	T
chr1-9987926	G/A	1	9987926	+	NA	NA	NA	NA	NA	NA	A	R	G	R	A	G	A	A	N	G	G	A	G	G	A	A	G	G	A	G	A	R	G	A	G	G	G	G	A	G	G	A	G	G	G	G	G	G	A
chr1-9987952	T/G	1	9987952	+	NA	NA	NA	NA	NA	NA	G	K	T	K	G	T	G	G	N	T	T	G	T	T	G	G	T	T	G	T	G	K	T	G	T	T	T	T	G	T	T	G	T	T	T	T	T	T	G
chr1-10159756	C/T	1	10159756	+	NA	NA	NA	NA	NA	NA	Y	N	C	N	T	C	N	T	T	N	N	C	T	N	T	T	T	N	T	T	Y	C	C	T	C	Y	C	C	T	N	C	C	T	Y	Y	C	Y	N	Y
chr1-10159769	T/C	1	10159769	+	NA	NA	NA	NA	NA	NA	T	N	T	N	T	Y	N	T	T	N	N	C	T	N	T	T	T	N	T	T	N	T	Y	T	T	Y	C	C	T	N	T	C	T	Y	Y	Y	Y	N	N
chr1-10159784	T/A	1	10159784	+	NA	NA	NA	NA	NA	NA	T	N	T	N	T	W	N	T	T	N	N	A	T	N	T	T	T	N	T	T	N	T	W	T	T	W	A	A	T	N	T	A	T	W	W	W	W	N	N
chr1-10159785	G/T	1	10159785	+	NA	NA	NA	NA	NA	NA	G	N	G	N	G	K	N	G	G	N	N	T	G	N	G	G	G	N	G	G	N	G	K	G	G	K	T	T	G	N	G	T	G	K	K	K	K	N	N
chr1-10159790	A/C	1	10159790	+	NA	NA	NA	NA	NA	NA	M	N	C	N	A	M	N	A	A	N	N	A	A	N	A	A	A	N	A	A	N	N	M	A	C	A	A	A	A	N	C	A	A	A	A	M	M	A	M
chr1-10159829	G/C	1	10159829	+	NA	NA	NA	NA	NA	NA	S	N	C	N	G	S	N	G	G	N	N	G	G	N	G	G	G	N	G	G	N	S	S	G	C	G	G	G	G	N	C	G	G	G	G	G	S	G	S
chr1-10159851	C/G	1	10159851	+	NA	NA	NA	NA	NA	NA	C	N	C	N	C	S	N	C	C	N	N	G	C	N	C	C	C	N	C	C	N	C	S	C	C	S	G	G	C	N	C	G	N	S	S	S	S	N	N
chr1-10159864	T/C	1	10159864	+	NA	NA	NA	NA	NA	NA	Y	N	T	N	C	T	N	C	C	N	N	T	C	N	C	C	C	N	C	C	Y	T	T	C	T	Y	T	T	C	N	T	T	N	Y	Y	T	Y	N	Y
chr1-10509628	C/T	1	10509628	+	NA	NA	NA	NA	NA	NA	T	N	C	C	T	C	C	T	N	C	C	C	C	C	T	N	C	C	T	C	T	C	C	N	C	C	C	C	T	C	C	C	C	N	N	C	C	Y	N
chr1-10679759	G/A	1	10679759	+	NA	NA	NA	NA	NA	NA	G	G	N	N	G	N	G	G	G	N	N	G	N	G	G	G	N	G	G	G	G	G	G	G	N	G	G	G	G	G	N	N	G	G	G	N	G	G	G
chr1-10756103	A/C	1	10756103	+	NA	NA	NA	NA	NA	NA	A	A	A	M	A	C	A	A	N	C	C	A	C	A	A	A	C	C	A	A	A	A	C	A	C	A	A	A	A	A	C	A	N	N	C	C	A	A	N
chr1-10940647	A/G	1	10940647	+	NA	NA	NA	NA	NA	NA	N	N	A	A	A	A	A	A	A	A	A	A	A	A	A	N	A	A	A	A	N	A	A	A	A	A	N	N	N	N	A	A	N	A	A	A	N	G	A
chr1-10940677	A/G	1	10940677	+	NA	NA	NA	NA	NA	NA	N	N	A	A	A	A	A	N	A	A	A	A	A	A	A	N	A	A	A	A	N	A	A	A	A	A	N	N	N	N	A	A	N	A	A	A	N	R	A
chr1-10940701	G/A	1	10940701	+	NA	NA	NA	NA	NA	NA	N	N	G	G	G	G	G	G	G	G	G	G	G	G	G	N	G	G	G	G	N	G	G	G	G	G	N	N	N	N	G	G	N	G	G	G	N	N	G
chr1-10940739	G/T	1	10940739	+	NA	NA	NA	NA	NA	NA	N	N	G	G	G	G	G	G	G	G	G	G	G	G	G	N	G	G	G	G	N	G	G	G	G	G	N	N	N	N	G	G	N	G	G	G	N	N	G
chr1-10990666	A/G	1	10990666	+	NA	NA	NA	NA	NA	NA	A	N	A	A	A	A	A	A	A	A	A	A	A	A	A	A	A	A	A	G	A	A	A	A	A	G	N	N	A	N	A	A	N	A	A	A	N	A	A
chr1-10990692	C/T	1	10990692	+	NA	NA	NA	NA	NA	NA	C	N	C	C	C	C	C	C	C	C	C	C	C	C	C	C	C	C	C	T	C	C	C	C	C	T	N	N	C	N	C	C	N	C	C	C	N	C	C
chr1-11078871	C/T	1	11078871	+	NA	NA	NA	NA	NA	NA	N	T	C	N	N	C	N	N	N	N	N	N	N	T	N	N	T	N	C	Y	T	N	N	N	C	N	Y	T	N	T	N	N	C	T	C	C	C	T	T
chr1-11078885	C/T	1	11078885	+	NA	NA	NA	NA	NA	NA	N	T	C	N	N	C	N	N	N	N	N	N	N	T	N	N	C	N	C	Y	C	C	N	N	C	N	C	C	N	T	N	N	C	C	C	C	C	C	C
chr1-11078891	G/A	1	11078891	+	NA	NA	NA	NA	NA	NA	N	A	G	N	N	G	N	N	N	N	N	N	N	A	N	N	A	N	G	R	A	N	N	N	G	N	R	A	N	A	N	N	G	A	G	G	G	A	A
chr1-11078926	C/T	1	11078926	+	NA	NA	NA	NA	NA	NA	N	C	C	N	N	C	N	N	N	N	N	N	N	C	N	N	T	N	C	C	T	N	N	N	C	N	Y	T	N	C	N	N	C	T	C	C	C	T	T
chr1-11078927	A/G	1	11078927	+	NA	NA	NA	NA	NA	NA	N	A	A	N	N	A	N	N	N	N	N	N	N	A	N	N	G	N	A	A	G	N	N	N	A	N	R	G	N	A	N	N	A	G	A	A	A	G	G
chr1-11078941	C/A	1	11078941	+	NA	NA	NA	NA	NA	NA	N	C	C	N	N	C	N	N	N	N	N	N	N	C	N	N	A	N	C	C	A	N	N	N	C	N	N	A	N	C	N	N	C	A	C	C	C	A	N
chr1-11078952	C/T	1	11078952	+	NA	NA	NA	NA	NA	NA	N	T	C	N	N	C	N	N	N	N	N	N	N	T	N	N	C	N	C	Y	C	C	N	N	C	N	C	C	N	T	N	N	C	C	C	C	C	C	C
chr1-11078954	G/A	1	11078954	+	NA	NA	NA	NA	NA	NA	N	G	G	N	N	G	N	N	N	N	N	N	N	G	N	N	A	N	G	G	G	G	N	N	G	N	G	G	N	G	N	N	G	G	G	G	G	G	G
chr1-11141576	C/G	1	11141576	+	NA	NA	NA	NA	NA	NA	G	G	G	S	G	C	G	S	N	C	C	G	C	G	N	G	C	C	N	G	G	G	C	G	C	C	G	G	G	G	C	G	G	G	C	C	G	G	C
chr1-11141597	T/C	1	11141597	+	NA	NA	NA	NA	NA	NA	C	C	C	Y	C	T	C	Y	N	T	T	C	T	C	N	C	N	N	N	C	C	C	T	C	N	T	C	C	C	C	T	C	C	C	T	T	C	C	N
chr1-11141598	A/G	1	11141598	+	NA	NA	NA	NA	NA	NA	G	G	G	R	G	A	G	R	N	A	A	G	A	G	N	G	A	N	N	G	G	G	A	G	N	A	G	G	G	G	A	G	G	G	A	A	G	G	A
chr1-11156775	T/C	1	11156775	+	NA	NA	NA	NA	NA	NA	N	N	C	Y	C	T	C	T	T	T	T	N	T	C	N	N	N	T	T	C	N	Y	T	N	T	Y	C	C	N	N	T	T	N	C	T	T	N	N	C
chr1-11156776	A/G	1	11156776	+	NA	NA	NA	NA	NA	NA	N	N	G	R	G	A	G	A	A	A	A	N	A	G	N	N	N	A	A	G	N	R	A	N	A	R	G	G	N	N	A	A	N	G	A	A	N	N	G
chr1-11156777	T/C	1	11156777	+	NA	NA	NA	NA	NA	NA	N	N	C	Y	C	T	C	T	T	T	T	N	T	C	N	N	N	T	T	C	N	Y	T	N	T	Y	C	C	N	N	T	T	N	C	T	T	N	N	C
chr1-11156878	C/T	1	11156878	+	NA	NA	NA	NA	NA	NA	C	C	T	Y	Y	C	T	C	C	C	C	C	C	C	C	C	N	C	C	C	C	C	C	C	C	C	C	C	C	C	C	C	N	T	C	C	N	N	C
chr1-11162559	A/G	1	11162559	+	NA	NA	NA	NA	NA	NA	A	A	A	N	A	G	A	G	R	N	G	A	N	A	G	A	G	G	G	A	N	A	G	N	G	N	N	A	A	N	G	G	N	A	G	G	A	A	N
chr1-11162656	T/C	1	11162656	+	NA	NA	NA	NA	NA	NA	T	T	T	T	T	T	T	T	T	N	T	T	N	T	T	T	T	T	T	C	N	T	T	N	T	T	N	C	T	N	T	T	N	T	T	T	T	T	N
chr1-11407528	T/C	1	11407528	+	NA	NA	NA	NA	NA	NA	N	C	T	Y	T	T	T	T	N	T	T	T	T	C	T	N	T	T	T	C	N	T	T	N	T	N	C	C	N	C	T	T	N	N	T	T	N	N	C
chr1-11407574	T/A	1	11407574	+	NA	NA	NA	NA	NA	NA	N	A	N	W	T	T	N	T	N	T	T	T	T	A	N	N	T	T	T	A	N	T	T	N	T	N	A	A	N	A	T	T	N	N	T	T	N	N	A
chr1-11675116	G/A	1	11675116	+	NA	NA	NA	NA	NA	NA	G	R	N	R	G	G	G	G	G	G	G	G	G	G	G	G	G	G	G	A	G	G	G	G	G	G	A	A	G	A	G	G	G	G	G	G	G	G	G
chr1-11675119	T/C	1	11675119	+	NA	NA	NA	NA	NA	NA	T	Y	T	Y	T	T	T	T	T	T	T	T	T	T	T	T	T	T	T	C	T	T	T	T	T	T	C	C	T	C	T	T	T	T	T	T	T	T	T
chr1-11675121	C/A	1	11675121	+	NA	NA	NA	NA	NA	NA	C	C	A	M	M	C	A	C	C	C	C	A	C	C	C	C	C	C	C	C	C	N	C	C	C	C	C	C	C	C	C	C	C	M	C	C	C	C	A
chr1-11675126	G/A	1	11675126	+	NA	NA	NA	NA	NA	NA	G	R	G	R	G	G	G	G	G	G	G	G	G	G	G	G	G	G	G	A	G	G	G	G	G	G	A	A	G	A	G	G	G	G	G	G	G	G	G
chr1-11755337	G/C	1	11755337	+	NA	NA	NA	NA	NA	NA	C	C	C	S	C	G	C	G	S	G	G	N	G	C	G	C	G	G	G	C	C	S	G	C	G	N	C	C	C	C	G	G	N	N	G	G	N	N	N
chr1-11762146	A/C	1	11762146	+	NA	NA	NA	NA	NA	NA	C	C	C	M	C	A	C	A	M	A	A	N	A	C	N	C	A	A	A	C	C	M	A	C	A	A	C	C	C	C	A	A	N	N	A	A	N	N	N
chr1-11955151	C/G	1	11955151	+	NA	NA	NA	NA	NA	NA	C	C	C	C	C	C	C	C	C	C	C	G	C	C	C	C	C	C	C	C	C	G	C	C	C	C	C	C	C	C	C	C	G	G	C	C	G	G	G
chr1-11955225	A/G	1	11955225	+	NA	NA	NA	NA	NA	NA	A	A	N	R	A	G	A	G	G	G	G	A	G	A	G	A	G	G	G	A	A	A	G	A	G	G	A	A	A	A	G	G	A	A	G	G	A	A	A
chr1-11955283	G/T	1	11955283	+	NA	NA	NA	NA	NA	NA	G	G	G	N	G	G	G	N	N	G	N	T	G	G	N	G	N	N	G	G	G	T	N	G	N	N	G	G	G	G	N	G	T	T	N	N	T	T	T
chr1-11971041	G/A	1	11971041	+	NA	NA	NA	NA	NA	NA	G	G	G	G	G	G	G	G	G	G	G	A	G	G	G	G	G	G	G	G	G	N	G	G	G	G	G	G	R	G	G	G	A	A	G	G	A	A	A
chr1-11971067	G/A	1	11971067	+	NA	NA	NA	NA	NA	NA	G	G	N	N	G	G	N	G	G	G	N	A	G	G	G	G	G	G	G	G	G	A	G	N	G	G	G	G	R	G	G	G	A	A	G	G	A	A	A
chr1-12043287	G/A	1	12043287	+	NA	NA	NA	NA	NA	NA	A	G	G	G	R	G	G	G	R	G	G	G	G	G	G	A	G	G	G	G	A	G	G	A	G	G	G	G	A	G	G	G	G	G	G	G	G	G	G
chr1-12043386	T/C	1	12043386	+	NA	NA	NA	NA	NA	NA	N	T	N	N	T	T	N	N	N	T	N	N	T	C	N	N	N	N	N	C	N	T	T	T	N	N	C	C	T	T	N	T	C	C	C	N	C	C	N
chr1-12105384	G/T	1	12105384	+	NA	NA	NA	NA	NA	NA	G	G	N	K	G	G	T	G	N	G	G	G	G	N	N	G	G	G	G	N	G	G	G	G	G	G	N	N	G	N	G	G	N	N	G	G	G	G	G
chr1-12105450	C/A	1	12105450	+	NA	NA	NA	NA	NA	NA	C	C	N	M	C	C	A	C	N	C	C	C	C	N	C	C	C	C	C	N	C	C	C	C	C	C	N	N	C	N	C	C	N	N	C	C	C	C	C
chr1-12106591	C/T	1	12106591	+	NA	NA	NA	NA	NA	NA	C	C	N	N	N	N	C	C	N	N	N	N	N	N	C	N	N	N	C	N	C	C	C	C	N	N	N	N	N	N	C	C	C	N	N	C	N	C	C
chr1-12106615	G/T	1	12106615	+	NA	NA	NA	NA	NA	NA	G	G	N	N	N	N	G	G	N	N	N	N	N	N	G	N	N	N	G	N	G	G	G	G	N	N	N	N	N	N	G	G	G	N	N	G	G	G	G
chr1-12106656	C/T	1	12106656	+	NA	NA	NA	NA	NA	NA	C	C	N	N	N	N	C	C	N	N	N	N	N	N	C	N	N	N	C	N	C	C	C	C	N	N	N	N	N	N	C	C	C	N	N	C	C	C	T
chr1-12257784	G/A	1	12257784	+	NA	NA	NA	NA	NA	NA	N	N	G	G	G	G	G	G	G	G	G	G	G	G	G	G	G	G	N	G	G	G	N	G	N	G	N	G	G	N	G	G	G	G	G	G	G	N	G
chr1-12257787	G/A	1	12257787	+	NA	NA	NA	NA	NA	NA	N	N	G	G	G	G	G	R	G	G	G	N	R	G	G	R	G	G	N	G	R	G	N	G	N	G	G	N	G	G	R	N	G	N	R	R	R	R	R
chr1-12257801	C/A	1	12257801	+	NA	NA	NA	NA	NA	NA	C	N	C	N	C	C	N	C	C	C	C	C	C	C	C	N	C	C	C	C	M	N	C	C	C	C	C	C	C	C	C	N	C	C	C	C	C	C	C
chr1-12257802	A/G	1	12257802	+	NA	NA	NA	NA	NA	NA	A	N	N	N	A	N	N	A	A	A	A	A	A	A	A	N	A	A	A	A	N	N	A	N	A	A	A	A	A	N	A	A	N	N	N	A	N	A	A
chr1-12257817	A/G	1	12257817	+	NA	NA	NA	NA	NA	NA	A	N	A	A	A	A	R	A	N	A	A	A	A	A	A	N	A	A	N	R	A	N	N	N	R	A	A	N	N	A	R	A	R	R	N	A	N	A	A
chr1-12257849	G/A	1	12257849	+	NA	NA	NA	NA	NA	NA	N	N	N	N	G	G	N	G	G	N	G	G	G	G	N	G	G	G	G	G	N	G	N	G	G	R	G	N	G	N	G	R	G	N	G	G	N	G	G
chr1-12257863	A/G	1	12257863	+	NA	NA	NA	NA	NA	NA	N	N	A	R	R	R	A	A	A	R	N	N	A	R	N	R	R	N	A	R	R	R	R	R	A	R	N	N	N	R	R	A	R	A	A	R	N	N	A
chr1-12257874	A/G	1	12257874	+	NA	NA	NA	NA	NA	NA	N	N	N	N	R	R	N	A	A	N	N	N	A	N	N	N	N	N	A	R	R	N	N	R	A	A	N	N	N	R	R	A	A	N	A	R	A	A	A
chr1-12257886	T/A	1	12257886	+	NA	NA	NA	NA	NA	NA	T	N	T	T	T	T	T	T	T	T	T	T	T	T	T	T	T	N	T	N	W	T	T	T	T	T	T	T	N	T	T	T	T	T	N	T	T	T	T
chr1-12257897	A/G	1	12257897	+	NA	NA	NA	NA	NA	NA	N	N	N	A	R	R	A	A	A	A	A	A	A	A	A	N	N	A	A	R	N	A	A	A	A	A	A	A	A	A	N	A	A	A	N	R	A	A	A
chr1-12372402	G/A	1	12372402	+	NA	NA	NA	NA	NA	NA	G	G	A	N	N	G	A	G	G	A	A	G	G	G	G	G	G	G	G	G	G	G	G	G	G	A	G	G	G	G	A	G	G	G	G	G	G	G	G
chr1-12372410	C/T	1	12372410	+	NA	NA	NA	NA	NA	NA	T	Y	T	N	T	C	T	C	Y	T	T	C	C	T	C	T	C	C	C	C	T	N	C	T	C	T	C	C	T	C	T	C	C	C	C	C	C	C	C
chr1-12372486	T/C	1	12372486	+	NA	NA	NA	NA	NA	NA	C	Y	T	T	N	T	T	T	Y	T	T	T	T	C	T	C	T	T	T	T	C	N	T	C	T	T	T	T	C	T	T	T	T	T	T	T	T	T	T
chr1-12372500	A/C	1	12372500	+	NA	NA	NA	NA	NA	NA	C	M	C	N	C	A	C	A	M	C	C	A	A	C	A	C	A	A	A	A	C	N	A	C	A	C	A	A	C	A	C	A	A	A	A	A	A	A	A
chr1-12448611	T/C	1	12448611	+	NA	NA	NA	NA	NA	NA	T	N	T	Y	Y	T	C	T	T	N	C	T	T	C	T	N	T	T	T	T	N	T	T	T	T	C	T	N	T	T	N	T	T	N	T	N	Y	C	N
chr1-12448616	G/A	1	12448616	+	NA	NA	NA	NA	NA	NA	G	N	G	R	R	G	A	G	G	N	A	G	G	A	G	N	G	G	G	G	N	G	G	G	G	A	G	N	G	G	N	G	G	N	G	N	R	A	N
chr1-12448706	C/A	1	12448706	+	NA	NA	NA	NA	NA	NA	C	N	C	N	C	C	N	C	N	A	N	C	C	A	C	C	N	N	C	C	C	C	C	C	C	A	C	N	N	C	N	N	N	N	N	C	C	A	N
chr1-12448774	C/G	1	12448774	+	NA	NA	NA	NA	NA	NA	G	N	G	N	G	C	N	C	N	C	N	C	C	C	C	G	N	N	C	C	G	C	C	G	C	C	G	N	N	C	N	N	N	N	N	C	C	C	N
chr1-12512722	C/T	1	12512722	+	NA	NA	NA	NA	NA	NA	C	C	C	T	Y	C	T	C	C	N	T	C	C	T	C	C	C	C	C	C	C	C	C	C	C	T	C	C	C	C	N	C	C	C	C	C	N	T	C
chr1-12512807	C/T	1	12512807	+	NA	NA	NA	NA	NA	NA	T	Y	C	T	T	C	T	C	N	T	T	C	C	T	C	T	C	C	C	C	N	C	C	N	C	T	T	T	N	C	T	C	C	C	C	C	Y	T	T
chr1-12512817	G/T	1	12512817	+	NA	NA	NA	NA	NA	NA	T	K	G	T	T	N	T	G	N	T	T	G	N	T	G	T	G	G	G	G	N	G	G	N	G	T	T	T	N	G	T	G	G	G	G	G	K	T	T
chr1-12547060	C/T	1	12547060	+	NA	NA	NA	NA	NA	NA	T	Y	C	C	N	C	C	C	C	C	C	C	C	C	C	T	C	C	C	C	T	C	C	T	C	C	T	T	T	T	C	C	C	C	C	C	C	C	T
chr1-12547088	C/G	1	12547088	+	NA	NA	NA	NA	NA	NA	G	G	C	G	G	C	G	C	C	G	G	G	C	C	C	G	C	C	C	C	G	C	C	G	C	G	G	G	G	G	G	C	C	C	C	C	N	G	G
chr1-12547094	A/G	1	12547094	+	NA	NA	NA	NA	NA	NA	A	R	A	G	N	A	G	A	A	G	G	G	A	A	A	A	A	A	A	A	A	A	A	A	A	G	A	A	A	A	G	A	A	A	A	A	N	G	A
chr1-12547141	T/C	1	12547141	+	NA	NA	NA	NA	NA	NA	T	Y	T	C	Y	T	C	T	T	C	C	C	T	T	T	T	T	T	T	T	T	T	T	T	T	C	T	T	T	T	C	T	T	T	T	T	N	C	T
chr1-12547178	G/C	1	12547178	+	NA	NA	NA	NA	NA	NA	G	G	G	G	G	G	G	G	G	G	G	G	G	G	G	G	G	G	G	G	G	N	G	G	G	G	G	G	G	G	G	G	G	G	G	G	G	G	G
chr1-12680597	T/C	1	12680597	+	NA	NA	NA	NA	NA	NA	T	T	N	N	T	T	N	T	T	N	N	N	T	T	T	T	T	T	T	T	N	T	T	T	T	N	T	T	T	T	T	T	N	N	T	T	N	N	N
chr1-12680624	A/G	1	12680624	+	NA	NA	NA	NA	NA	NA	A	A	N	N	A	A	N	A	A	N	N	N	A	A	A	A	A	A	A	A	N	A	A	A	A	N	A	A	A	A	A	A	N	N	N	A	N	N	N
chr1-12680650	G/A	1	12680650	+	NA	NA	NA	NA	NA	NA	G	G	N	N	G	G	N	G	G	N	N	N	G	G	G	G	G	G	G	G	N	G	G	G	G	N	G	G	G	G	G	G	N	N	N	G	N	N	N
chr1-12680665	C/T	1	12680665	+	NA	NA	NA	NA	NA	NA	C	C	N	N	C	C	N	C	C	N	N	N	C	C	C	C	C	C	C	C	N	C	C	C	C	N	C	C	C	C	N	C	N	N	N	C	N	N	N
chr1-12680702	G/C	1	12680702	+	NA	NA	NA	NA	NA	NA	G	G	N	N	G	G	N	G	G	N	N	N	G	G	G	G	G	G	G	G	N	G	G	G	G	N	G	G	G	G	N	G	N	N	N	G	N	N	N
chr1-12681057	G/A	1	12681057	+	NA	NA	NA	NA	NA	NA	G	G	G	G	G	G	G	G	G	G	G	G	G	G	G	G	G	G	G	G	G	G	G	G	G	G	G	G	G	G	G	G	A	A	G	G	R	G	A
chr1-12681059	G/A	1	12681059	+	NA	NA	NA	NA	NA	NA	G	N	A	R	N	G	A	G	G	A	A	G	G	G	G	G	G	G	G	G	G	G	G	G	G	A	G	G	G	G	R	G	A	A	G	G	N	A	A
chr1-12681103	A/G	1	12681103	+	NA	NA	NA	NA	NA	NA	A	A	G	R	N	A	G	A	A	G	G	A	A	A	A	A	A	A	A	A	A	A	A	A	A	G	A	A	A	A	R	A	G	G	A	A	R	G	G
chr1-12764301	G/A	1	12764301	+	NA	NA	NA	NA	NA	NA	G	G	G	G	G	G	G	G	G	G	G	G	G	R	G	G	G	G	G	G	G	G	G	G	G	G	G	G	G	G	G	G	G	G	G	G	G	G	G
chr1-12764304	G/A	1	12764304	+	NA	NA	NA	NA	NA	NA	G	G	G	G	G	G	G	G	G	G	G	G	G	R	G	G	G	G	G	G	G	G	G	G	G	G	G	G	G	G	G	G	G	G	G	G	G	G	G
chr1-12764391	A/G	1	12764391	+	NA	NA	NA	NA	NA	NA	A	A	A	A	A	A	A	A	A	A	A	A	A	R	A	A	A	A	A	A	A	A	A	A	A	A	A	A	A	A	A	A	A	A	A	A	A	A	A
chr1-12809533	G/T	1	12809533	+	NA	NA	NA	NA	NA	NA	N	G	G	G	K	N	G	N	K	G	G	G	N	G	G	K	N	N	G	N	G	G	N	N	G	G	G	G	K	G	G	G	G	G	G	N	G	G	G
chr1-12809543	G/A	1	12809543	+	NA	NA	NA	NA	NA	NA	N	G	G	G	R	N	G	N	R	G	G	G	G	G	G	R	N	N	G	N	G	G	N	N	G	G	G	G	R	G	G	G	G	G	G	N	G	G	G
chr1-12809550	G/A	1	12809550	+	NA	NA	NA	NA	NA	NA	N	G	G	G	R	N	G	N	R	G	G	G	G	G	G	R	N	N	G	N	G	G	N	N	G	G	G	G	R	G	G	G	G	G	G	N	G	G	G
chr1-12809634	C/T	1	12809634	+	NA	NA	NA	NA	NA	NA	N	C	C	C	C	C	C	N	C	C	C	C	C	N	C	C	C	N	C	N	C	C	C	N	C	C	C	C	C	C	C	C	C	C	C	N	C	C	C
chr1-12939048	G	1	12939048	+	NA	NA	NA	NA	NA	NA	G	G	N	G	N	N	N	G	G	N	N	G	N	N	G	G	N	N	G	G	G	G	G	N	N	N	G	G	G	N	N	G	G	G	G	G	G	N	G
chr1-13060688	C/G	1	13060688	+	NA	NA	NA	NA	NA	NA	N	N	G	G	G	G	N	N	G	G	G	G	G	G	S	C	S	G	C	S	C	N	S	N	N	G	C	C	S	C	G	G	C	C	N	G	S	N	S
chr1-13065234	A/T	1	13065234	+	NA	NA	NA	NA	NA	NA	A	W	N	N	W	W	N	N	W	N	N	W	W	W	N	A	W	W	N	N	A	A	A	W	N	N	N	N	A	N	N	N	N	N	A	A	A	N	A
chr1-13065245	G/A	1	13065245	+	NA	NA	NA	NA	NA	NA	G	R	N	N	N	R	N	N	R	N	N	R	R	R	N	G	R	R	N	N	G	G	G	N	R	N	N	N	G	N	N	R	N	N	G	G	G	N	G
chr1-13065252	C/A	1	13065252	+	NA	NA	NA	NA	NA	NA	C	M	N	N	A	A	N	N	M	N	N	A	A	M	N	C	A	A	N	N	C	C	C	N	A	N	N	N	C	N	N	A	N	N	C	C	C	N	C
chr1-13074735	G/A	1	13074735	+	NA	NA	NA	NA	NA	NA	G	G	A	A	G	G	A	N	G	A	A	G	G	G	N	G	G	G	R	N	G	R	G	G	G	G	G	G	G	G	N	G	G	G	G	G	N	A	A
chr1-13074751	T/A	1	13074751	+	NA	NA	NA	NA	NA	NA	T	T	T	A	T	T	A	N	T	A	A	T	T	T	N	T	T	T	T	N	T	W	T	T	T	T	T	T	T	T	N	T	T	T	T	T	N	A	T
chr1-13074769	G/T	1	13074769	+	NA	NA	NA	NA	NA	NA	G	G	T	T	G	G	T	N	G	T	T	G	G	G	N	G	G	G	G	N	G	K	G	G	G	G	G	G	G	G	N	G	G	G	G	G	N	T	G
chr1-13074779	T/C	1	13074779	+	NA	NA	NA	NA	NA	NA	T	T	T	T	T	T	T	N	T	T	T	T	T	T	N	T	T	T	Y	N	T	T	T	T	T	T	T	T	T	T	T	T	T	T	T	T	T	T	C
chr1-13074795	C/T	1	13074795	+	NA	NA	NA	NA	NA	NA	C	C	C	C	C	C	C	N	C	C	C	C	C	C	N	C	C	C	C	N	C	C	C	C	C	C	C	C	C	C	C	C	C	C	C	C	C	C	C
chr1-13074825	G/A	1	13074825	+	NA	NA	NA	NA	NA	NA	G	G	A	N	G	G	A	N	G	A	A	G	G	G	N	G	G	G	N	N	G	R	G	G	G	G	G	G	G	G	R	G	G	G	G	G	N	A	A
chr1-13497584	C/T	1	13497584	+	NA	NA	NA	NA	NA	NA	C	C	N	C	Y	Y	C	C	C	C	C	N	C	C	C	C	C	C	C	C	C	N	C	N	Y	N	N	C	N	N	C	N	N	Y	C	N	Y	C	Y
chr1-13497587	C/T	1	13497587	+	NA	NA	NA	NA	NA	NA	C	C	N	C	C	C	N	T	C	C	C	N	C	C	C	C	Y	C	C	C	C	C	C	N	C	N	N	C	N	N	C	N	C	N	C	C	Y	C	C
chr1-13497593	G/A	1	13497593	+	NA	NA	NA	NA	NA	NA	G	G	N	A	G	G	R	G	G	G	A	N	G	G	G	G	G	G	G	G	G	R	A	N	G	N	N	G	N	N	R	N	G	G	A	R	G	A	R
chr1-13497605	C/T	1	13497605	+	NA	NA	NA	NA	NA	NA	C	C	N	C	Y	Y	C	C	C	C	C	N	C	N	C	C	C	C	C	C	C	N	C	N	C	N	N	C	N	N	C	N	N	Y	C	C	Y	C	Y
chr1-13497611	G/T	1	13497611	+	NA	NA	NA	NA	NA	NA	G	G	N	G	G	G	N	T	G	N	G	N	G	G	G	G	K	G	G	G	G	G	G	N	G	N	N	G	N	N	G	N	G	N	G	G	K	G	G
chr1-13497626	C/T	1	13497626	+	NA	NA	NA	NA	NA	NA	C	C	N	C	C	C	C	C	C	C	C	N	C	C	C	C	C	C	C	C	C	C	C	N	Y	N	N	C	N	N	C	N	C	C	C	N	C	C	C
chr1-13497638	C/T	1	13497638	+	NA	NA	NA	NA	NA	NA	C	C	N	C	C	C	N	T	C	C	C	N	C	C	C	C	N	C	C	C	C	C	C	N	C	N	N	C	N	N	C	N	C	N	C	C	Y	C	C
chr1-13497670	C/T	1	13497670	+	NA	NA	NA	NA	NA	NA	C	N	N	C	C	C	C	T	C	N	C	N	C	C	C	C	Y	C	C	C	C	C	C	N	C	N	N	C	N	N	C	N	C	N	C	C	N	C	C
chr1-13497686	T/C	1	13497686	+	NA	NA	NA	NA	NA	NA	T	N	N	N	N	N	N	T	T	N	N	N	N	T	T	N	N	T	T	T	T	N	T	N	T	N	N	N	N	N	Y	N	Y	N	N	T	T	T	Y
chr1-13497688	C/A	1	13497688	+	NA	NA	NA	NA	NA	NA	C	N	N	M	N	N	N	C	N	N	N	N	N	N	N	N	N	C	C	C	N	M	C	N	C	N	N	N	N	N	M	N	M	N	N	C	C	C	M
chr1-13760653	A/G	1	13760653	+	NA	NA	NA	NA	NA	NA	A	N	A	A	A	G	A	G	A	A	A	G	A	A	A	A	G	A	A	A	A	R	A	A	G	G	G	G	A	G	A	G	G	N	A	A	G	A	G
chr1-13760680	T/A	1	13760680	+	NA	NA	NA	NA	NA	NA	T	N	T	T	T	A	T	A	T	T	T	A	T	T	T	T	A	T	T	T	T	W	T	T	A	A	A	A	T	A	N	A	A	N	T	T	A	T	A
chr1-13760688	T/C	1	13760688	+	NA	NA	NA	NA	NA	NA	T	N	T	T	T	C	T	T	T	T	T	T	T	T	T	T	C	T	T	T	T	T	T	T	C	T	T	T	T	T	N	T	C	N	T	T	T	T	T
chr1-13865909	G/A	1	13865909	+	NA	NA	NA	NA	NA	NA	A	N	N	G	A	G	G	G	A	G	G	A	A	R	G	N	N	A	G	G	G	G	G	A	G	N	G	G	A	G	G	R	N	G	G	G	G	G	N
chr1-13865982	C/G	1	13865982	+	NA	NA	NA	NA	NA	NA	G	N	N	C	G	C	C	C	G	C	C	G	G	S	C	N	N	G	C	C	N	C	C	G	C	N	C	N	G	C	C	S	N	N	C	C	C	C	N
chr1-13907220	G/C	1	13907220	+	NA	NA	NA	NA	NA	NA	N	N	C	C	N	C	N	G	N	C	C	N	N	N	G	N	C	N	G	G	C	S	G	N	G	N	G	N	N	G	C	N	N	C	G	G	G	C	N
chr1-13981973	A/G	1	13981973	+	NA	NA	NA	NA	NA	NA	G	A	A	R	G	G	G	A	G	G	G	A	G	G	G	G	G	G	G	G	G	R	A	G	A	A	A	A	G	A	G	A	G	G	A	A	A	G	N
chr1-13981985	T/C	1	13981985	+	NA	NA	NA	NA	NA	NA	C	T	T	Y	C	C	C	T	C	C	C	T	C	C	C	C	C	C	C	C	C	Y	T	C	T	T	T	T	C	T	C	T	C	C	T	T	T	C	N
chr1-13981986	G/T	1	13981986	+	NA	NA	NA	NA	NA	NA	T	G	G	K	T	T	T	G	T	T	T	G	T	T	T	T	T	T	T	T	T	K	G	T	G	G	G	G	T	G	T	G	T	T	G	G	G	T	N
chr1-13981997	T/C	1	13981997	+	NA	NA	NA	NA	NA	NA	C	T	T	Y	C	C	C	T	C	C	C	T	C	C	C	C	C	C	C	C	C	Y	T	C	T	T	T	T	C	T	C	T	C	C	T	T	T	C	N
chr1-13982012	G/A	1	13982012	+	NA	NA	NA	NA	NA	NA	A	G	G	R	A	A	A	G	A	A	A	G	A	A	A	A	A	A	A	A	A	R	G	A	G	G	G	G	A	G	A	G	A	A	G	G	G	A	N
chr1-13982039	G/A	1	13982039	+	NA	NA	NA	NA	NA	NA	A	G	G	R	A	A	A	G	A	A	A	G	A	A	A	A	A	A	A	A	A	R	G	A	G	G	G	G	A	G	A	G	A	A	G	G	G	A	N
chr1-14028245	T/A	1	14028245	+	NA	NA	NA	NA	NA	NA	N	N	T	N	T	T	T	T	N	T	T	T	N	W	T	N	T	T	T	N	T	T	T	N	T	T	T	N	N	T	T	N	N	W	W	W	N	N	N
chr1-14028246	G/T	1	14028246	+	NA	NA	NA	NA	NA	NA	N	N	G	N	G	G	G	G	N	G	G	G	N	K	G	N	G	G	G	N	G	G	G	N	G	G	G	N	N	G	G	N	N	K	K	K	N	N	N
chr1-14028247	T/G	1	14028247	+	NA	NA	NA	NA	NA	NA	N	N	T	N	T	T	T	T	N	T	T	T	N	K	T	N	T	T	T	N	T	T	T	N	T	T	T	N	N	T	T	N	N	K	K	K	N	N	N
chr1-14028248	A/T	1	14028248	+	NA	NA	NA	NA	NA	NA	N	N	A	N	A	A	A	A	N	A	A	N	N	W	A	N	A	A	A	N	A	A	A	N	A	A	A	N	N	A	A	W	N	W	W	W	N	N	N
chr1-14028249	T/A	1	14028249	+	NA	NA	NA	NA	NA	NA	N	N	T	N	T	T	T	T	N	T	T	N	N	W	T	N	T	T	T	N	T	T	T	N	T	T	T	N	N	T	T	W	N	W	W	W	N	N	N
chr1-14160166	A/G	1	14160166	+	NA	NA	NA	NA	NA	NA	N	N	N	G	N	N	G	A	N	N	N	A	N	N	N	G	N	N	N	N	G	A	A	N	A	A	A	A	N	A	N	R	N	N	A	A	R	N	N
chr1-14160173	G/A	1	14160173	+	NA	NA	NA	NA	NA	NA	N	N	N	A	N	N	A	G	N	N	N	G	N	N	N	A	N	N	N	N	A	G	G	N	G	G	G	G	N	G	N	R	N	N	G	G	R	N	N
chr1-14253609	C/A	1	14253609	+	NA	NA	NA	NA	NA	NA	C	C	N	C	N	N	N	C	N	A	N	N	N	C	C	C	N	N	C	N	N	C	C	N	C	N	N	N	C	N	N	N	C	N	C	C	M	N	N
chr1-14253611	A/T	1	14253611	+	NA	NA	NA	NA	NA	NA	A	A	T	A	N	N	N	A	N	T	N	N	N	A	A	A	N	N	A	N	N	A	A	N	A	N	N	N	A	N	N	N	A	N	A	A	W	N	N
chr1-14253623	G/T	1	14253623	+	NA	NA	NA	NA	NA	NA	N	G	T	G	N	N	N	G	N	T	N	N	N	G	T	G	N	N	T	N	N	G	G	N	G	N	N	G	G	N	N	N	G	G	G	G	K	N	N
chr1-14253629	A/G	1	14253629	+	NA	NA	NA	NA	NA	NA	N	G	G	A	N	N	N	G	N	G	N	N	N	G	G	A	N	N	G	N	N	N	A	N	A	N	N	G	G	N	N	N	A	A	A	A	N	N	N
chr1-14253635	G/C	1	14253635	+	NA	NA	NA	NA	NA	NA	N	G	C	G	N	G	N	G	N	G	N	N	N	C	G	G	N	N	G	N	N	G	G	N	G	N	N	G	C	N	N	N	G	G	G	G	G	N	N
chr1-14253651	T/G	1	14253651	+	NA	NA	NA	NA	NA	NA	N	G	G	G	N	G	N	G	N	G	N	N	N	G	G	G	N	N	G	N	N	N	T	N	T	N	N	G	G	N	N	N	G	G	T	T	N	N	N
chr1-14567554	G/A	1	14567554	+	NA	NA	NA	NA	NA	NA	G	G	A	R	G	G	G	G	G	A	A	G	G	G	G	G	G	G	G	G	G	R	G	G	G	G	G	G	G	G	N	G	G	G	G	G	A	A	N
chr1-14567589	T/C	1	14567589	+	NA	NA	NA	NA	NA	NA	T	T	C	Y	T	T	T	T	T	C	C	T	T	T	T	T	T	T	T	T	T	Y	T	T	T	T	T	T	T	T	N	T	T	T	T	T	C	C	N
chr1-14567608	A/G	1	14567608	+	NA	NA	NA	NA	NA	NA	A	A	G	R	A	A	A	A	A	G	G	A	A	A	A	A	A	A	A	A	A	R	A	A	A	A	A	A	A	A	N	A	A	A	A	A	G	G	N
chr1-14700842	A/G	1	14700842	+	NA	NA	NA	NA	NA	NA	G	A	A	A	G	A	A	A	R	A	A	A	G	G	A	A	A	G	A	A	A	A	G	A	G	A	A	A	G	A	A	A	A	A	G	G	A	A	A
chr1-14700916	G/A	1	14700916	+	NA	NA	NA	NA	NA	NA	A	G	G	G	A	G	G	G	R	G	G	G	A	A	G	G	G	A	G	G	G	G	A	G	A	G	G	G	A	G	G	G	G	G	A	A	G	G	G
chr1-14704089	C/G	1	14704089	+	NA	NA	NA	NA	NA	NA	C	N	C	S	C	G	G	C	S	N	C	C	C	C	C	G	G	C	C	C	G	C	C	G	C	C	C	C	C	C	N	N	G	N	N	C	C	C	C
chr1-14704118	C/G	1	14704118	+	NA	NA	NA	NA	NA	NA	C	N	C	S	C	G	G	C	S	N	C	G	C	C	C	G	G	C	C	C	G	C	C	G	C	C	C	C	C	C	N	G	G	N	N	C	G	C	G
chr1-14704144	G/T	1	14704144	+	NA	NA	NA	NA	NA	NA	T	N	G	G	T	G	G	G	K	N	G	G	T	T	G	G	G	T	G	G	G	G	T	G	T	G	G	G	T	G	G	G	G	N	N	T	G	G	G
chr1-15033156	G/A	1	15033156	+	NA	NA	NA	NA	NA	NA	G	N	G	N	G	G	G	G	N	N	N	N	G	G	G	R	G	G	G	G	N	G	G	N	N	G	G	N	N	G	G	G	N	N	N	G	G	G	N
chr1-15033162	G/T	1	15033162	+	NA	NA	NA	NA	NA	NA	G	N	G	N	G	G	G	G	N	N	N	N	G	G	G	K	G	G	G	G	N	G	G	N	N	G	G	N	N	G	G	G	N	N	N	G	G	G	N
chr1-15033172	C/T	1	15033172	+	NA	NA	NA	NA	NA	NA	Y	N	C	N	Y	Y	Y	C	C	N	N	N	C	C	C	Y	C	Y	C	Y	N	N	Y	N	N	N	C	N	N	C	Y	Y	N	N	N	C	C	C	N
chr1-15033173	G/A	1	15033173	+	NA	NA	NA	NA	NA	NA	G	N	G	N	N	G	R	G	G	N	N	N	G	G	G	G	G	G	G	G	N	R	G	N	N	G	G	N	N	R	G	G	N	N	N	R	G	G	N
chr1-15033188	G/A	1	15033188	+	NA	NA	NA	NA	NA	NA	R	N	R	N	G	G	G	R	R	N	G	N	G	N	R	G	R	N	R	G	N	N	R	N	N	G	R	N	N	G	G	G	N	N	N	G	G	G	N
chr1-15033195	C/T	1	15033195	+	NA	NA	NA	NA	NA	NA	Y	N	C	N	Y	Y	Y	C	C	N	T	N	C	C	C	Y	C	Y	C	Y	N	N	Y	N	N	N	C	N	N	C	Y	Y	N	N	N	C	C	C	N
chr1-15033198	T/C	1	15033198	+	NA	NA	NA	NA	NA	NA	T	N	Y	N	T	T	T	T	T	N	T	N	T	T	T	T	T	T	T	T	N	T	T	N	N	T	Y	N	N	T	Y	T	N	N	N	T	N	T	N
chr1-15033205	G/A	1	15033205	+	NA	NA	NA	NA	NA	NA	G	N	G	N	N	G	R	G	G	N	G	N	G	G	G	G	G	G	G	G	N	R	G	N	N	G	G	N	N	R	G	G	N	N	N	N	G	G	N
chr1-15033213	C/T	1	15033213	+	NA	NA	NA	NA	NA	NA	Y	N	Y	N	C	C	C	Y	Y	N	C	N	C	Y	Y	C	Y	N	Y	C	N	N	Y	N	N	C	Y	N	N	C	C	C	N	N	N	C	C	C	N
chr1-15033214	A/G	1	15033214	+	NA	NA	NA	NA	NA	NA	R	N	R	N	A	A	A	R	R	N	A	N	A	R	R	A	R	N	R	A	N	N	R	N	N	A	R	N	N	A	A	A	N	N	N	A	A	A	N
chr1-15033221	G/A	1	15033221	+	NA	NA	NA	NA	NA	NA	R	N	G	N	R	R	R	G	G	N	A	N	G	G	G	R	G	R	G	R	N	N	R	N	N	N	G	N	N	G	R	R	N	N	N	G	G	G	N
chr1-15050767	T/G	1	15050767	+	NA	NA	NA	NA	NA	NA	T	G	N	T	T	N	T	G	N	N	N	G	T	N	G	T	N	T	G	N	T	G	T	N	N	G	G	G	T	N	N	N	N	T	N	N	G	N	N
chr1-15050811	T/C	1	15050811	+	NA	NA	NA	NA	NA	NA	T	C	N	T	T	N	T	C	N	N	N	C	T	N	C	T	N	T	C	N	T	C	T	N	N	C	C	C	T	N	N	N	N	T	N	N	C	N	N
chr1-15066843	C/T	1	15066843	+	NA	NA	NA	NA	NA	NA	C	T	C	Y	C	T	T	T	C	C	C	T	C	C	T	T	N	C	T	T	T	N	C	Y	C	T	T	T	C	T	C	T	T	T	C	C	N	C	C
chr1-15066896	C/A	1	15066896	+	NA	NA	NA	NA	NA	NA	C	A	C	C	C	C	C	A	C	C	C	C	C	C	A	C	C	C	A	A	C	N	C	C	C	A	A	A	C	A	C	C	C	C	C	C	C	C	C
chr1-15125356	A/G	1	15125356	+	NA	NA	NA	NA	NA	NA	A	A	A	A	A	A	A	A	A	A	A	G	A	A	A	A	A	A	A	A	A	A	A	A	A	A	A	A	A	A	A	G	A	A	A	A	N	A	A
chr1-15301340	G/A	1	15301340	+	NA	NA	NA	NA	NA	NA	A	N	G	R	A	A	A	A	A	G	G	G	A	A	N	A	A	A	G	G	A	G	G	A	G	A	A	A	A	A	G	N	G	N	N	N	G	G	G
chr1-15301345	C/T	1	15301345	+	NA	NA	NA	NA	NA	NA	C	N	T	Y	C	C	C	C	C	T	T	T	C	C	C	C	C	C	C	C	C	N	C	C	C	C	C	C	C	C	T	N	T	N	N	N	T	C	C
chr1-15301363	C/G	1	15301363	+	NA	NA	NA	NA	NA	NA	C	N	C	C	C	C	C	C	C	C	C	C	C	C	N	C	C	C	G	G	C	N	G	C	G	C	C	C	C	C	C	C	C	N	N	N	C	C	C
chr1-15373782	G/A	1	15373782	+	NA	NA	NA	NA	NA	NA	G	G	G	G	G	G	G	G	G	G	G	G	G	G	A	G	G	G	A	A	G	G	N	G	A	G	G	G	G	G	G	G	G	G	A	A	N	A	G
chr1-15373794	A/T	1	15373794	+	NA	NA	NA	NA	NA	NA	A	A	A	A	A	A	A	A	A	A	A	A	A	A	T	A	A	A	T	T	A	A	A	A	A	A	A	A	A	A	A	A	A	A	A	A	N	T	A
chr1-15373818	C/T	1	15373818	+	NA	NA	NA	NA	NA	NA	C	C	C	C	C	C	C	C	C	C	C	C	C	C	T	C	C	C	T	T	C	C	T	C	T	C	C	C	C	C	C	C	C	C	T	T	N	T	C
chr1-15373819	A/G	1	15373819	+	NA	NA	NA	NA	NA	NA	A	A	A	A	A	A	A	A	A	A	A	A	A	A	G	A	A	A	G	G	A	A	A	A	A	A	A	A	A	A	A	A	A	A	A	A	A	A	A
chr1-15373847	T/C	1	15373847	+	NA	NA	NA	NA	NA	NA	T	T	T	T	T	T	T	T	T	T	T	T	T	T	T	T	T	T	T	T	T	T	T	T	T	T	T	T	T	T	T	T	T	T	T	T	N	C	T
chr1-15373917	A/G	1	15373917	+	NA	NA	NA	NA	NA	NA	A	A	A	A	A	A	A	A	A	A	A	A	A	A	A	A	A	A	A	A	A	A	A	A	A	A	A	A	A	A	A	A	A	A	A	A	N	G	A
chr1-15389269	G/A	1	15389269	+	NA	NA	NA	NA	NA	NA	G	G	G	G	G	G	G	G	G	G	G	G	G	G	A	G	G	G	A	A	G	G	G	G	G	G	G	N	G	G	G	G	N	G	N	N	G	G	N
chr1-15507318	C/G	1	15507318	+	NA	NA	NA	NA	NA	NA	C	G	C	C	C	C	C	G	C	C	C	C	C	C	N	C	C	C	G	G	C	C	C	C	C	G	G	G	C	G	C	C	C	C	C	C	C	C	G
chr1-15507370	C/T	1	15507370	+	NA	NA	NA	NA	NA	NA	C	C	C	C	C	C	C	C	C	C	C	C	C	C	N	C	C	C	T	T	C	C	C	C	C	C	C	C	C	C	C	C	C	C	C	C	C	C	T
chr1-15507378	G/A	1	15507378	+	NA	NA	NA	NA	NA	NA	G	A	G	G	G	G	G	A	G	G	G	G	G	G	N	G	G	G	A	A	G	G	G	G	G	A	A	A	G	A	G	G	G	G	G	G	G	G	A
chr1-15507489	G/C	1	15507489	+	NA	NA	NA	NA	NA	NA	G	G	G	G	N	G	N	G	G	G	G	G	G	G	N	N	G	G	C	N	N	G	G	G	G	N	G	G	N	G	G	G	G	G	N	G	G	G	N
chr1-15507625	C/T	1	15507625	+	NA	NA	NA	NA	NA	NA	C	C	C	C	C	C	C	C	C	C	C	C	C	C	C	C	C	C	C	C	C	C	C	C	C	C	C	C	C	C	C	C	C	C	C	C	C	C	C
chr1-15750929	C/T	1	15750929	+	NA	NA	NA	NA	NA	NA	N	C	N	N	N	N	N	C	N	N	N	N	N	N	N	C	N	N	N	N	N	N	C	N	C	N	N	C	N	N	N	T	T	T	C	C	T	T	C
chr1-15763541	T/C	1	15763541	+	NA	NA	NA	NA	NA	NA	T	T	T	Y	T	T	T	T	T	T	T	C	T	T	T	T	T	T	T	T	T	T	N	T	N	T	T	T	T	T	T	C	C	N	N	N	C	C	T
chr1-15763629	A/C	1	15763629	+	NA	NA	NA	NA	NA	NA	N	A	A	A	A	A	A	A	A	A	A	A	A	A	A	A	A	N	A	A	A	A	N	A	N	A	N	N	A	A	A	A	N	M	N	N	A	N	A
chr1-15927169	A	1	15927169	+	NA	NA	NA	NA	NA	NA	A	A	A	A	A	N	N	A	N	A	A	N	A	A	A	A	N	A	A	N	N	A	N	A	N	A	A	A	A	A	A	N	A	A	A	N	A	A	A
chr1-15927192	G/A	1	15927192	+	NA	NA	NA	NA	NA	NA	G	N	G	G	R	N	N	G	N	G	G	N	G	G	G	G	N	G	G	N	N	R	N	G	N	G	N	G	R	G	G	N	A	A	G	N	G	G	R
chr1-15927193	T/C	1	15927193	+	NA	NA	NA	NA	NA	NA	T	N	T	T	Y	N	N	T	N	T	T	N	T	T	T	T	N	T	T	N	N	Y	N	T	N	T	N	T	Y	T	T	N	C	C	T	N	T	T	Y
chr1-15927202	A/G	1	15927202	+	NA	NA	NA	NA	NA	NA	A	N	A	A	R	N	N	A	N	A	A	N	A	A	A	A	N	A	A	N	N	R	N	A	N	A	N	A	R	A	A	N	G	G	A	N	A	A	R
chr1-15927204	C/T	1	15927204	+	NA	NA	NA	NA	NA	NA	C	N	C	C	Y	N	N	C	N	C	C	N	C	C	C	C	N	C	C	N	N	Y	N	C	N	C	N	C	Y	C	C	N	T	T	C	N	C	C	Y
chr1-15927232	A/G	1	15927232	+	NA	NA	NA	NA	NA	NA	A	N	A	A	R	N	N	A	N	A	A	N	A	A	A	A	N	A	A	N	N	R	N	A	N	A	N	A	R	A	A	N	G	G	A	N	A	A	R
chr1-15927233	A/G	1	15927233	+	NA	NA	NA	NA	NA	NA	A	N	A	A	R	N	N	A	N	A	A	N	A	A	A	A	N	A	A	N	N	R	N	A	N	A	N	A	R	A	A	N	G	G	A	N	A	A	R
chr1-16039724	C/T	1	16039724	+	NA	NA	NA	NA	NA	NA	C	C	C	Y	C	T	N	C	N	C	C	C	C	C	C	N	Y	C	C	C	T	C	T	T	C	C	C	C	C	C	N	Y	N	C	C	C	C	C	N
chr1-16039731	G/A	1	16039731	+	NA	NA	NA	NA	NA	NA	G	G	A	A	G	A	R	G	N	A	A	G	G	G	G	N	R	G	A	A	A	N	A	A	G	G	G	G	G	G	N	R	N	G	G	G	G	G	N
chr1-16039741	T/C	1	16039741	+	NA	NA	NA	NA	NA	NA	T	T	T	T	T	T	T	T	T	T	T	T	T	T	T	N	T	T	C	C	T	T	T	T	T	T	T	T	T	T	N	T	N	T	T	T	T	T	N
chr1-16068344	T/G	1	16068344	+	NA	NA	NA	NA	NA	NA	K	K	N	T	N	T	T	N	N	T	T	T	K	K	T	N	T	K	K	K	N	T	N	K	N	N	N	N	T	K	K	N	N	N	N	N	K	K	N
chr1-16068356	C/T	1	16068356	+	NA	NA	NA	NA	NA	NA	C	C	C	C	C	C	C	C	C	C	C	C	C	C	C	C	C	C	C	C	C	C	C	Y	C	C	C	C	C	C	C	C	C	Y	C	N	C	C	C
chr1-16068363	C/T	1	16068363	+	NA	NA	NA	NA	NA	NA	C	C	C	C	C	C	C	C	C	C	C	C	C	C	C	Y	C	C	Y	Y	Y	C	C	C	C	C	C	C	C	C	C	C	C	N	C	N	C	N	C
chr1-16068394	G/A	1	16068394	+	NA	NA	NA	NA	NA	NA	G	G	G	G	G	G	G	G	G	G	G	N	G	G	G	G	G	G	G	G	G	G	G	G	G	G	G	G	G	G	G	G	G	G	G	G	G	G	G
chr1-16068407	C/T	1	16068407	+	NA	NA	NA	NA	NA	NA	C	N	C	Y	C	N	Y	C	C	N	N	C	C	C	C	N	C	C	Y	Y	N	N	C	N	C	C	C	C	C	C	C	C	C	C	C	C	C	C	C
chr1-16068408	C/T	1	16068408	+	NA	NA	NA	NA	NA	NA	C	C	C	C	C	C	C	C	C	C	C	C	C	C	C	C	C	C	C	C	C	C	C	C	C	C	Y	N	C	C	C	C	C	C	C	C	C	C	C
chr1-16068409	C/G	1	16068409	+	NA	NA	NA	NA	NA	NA	C	C	C	C	C	C	C	C	C	C	C	C	C	C	C	C	C	C	C	C	C	C	C	C	C	C	C	C	C	C	C	C	S	N	C	C	N	C	C
chr1-16068412	G/T	1	16068412	+	NA	NA	NA	NA	NA	NA	G	G	G	G	G	G	G	G	G	G	G	G	G	G	G	G	G	G	G	G	G	G	G	G	G	G	G	G	G	G	G	G	G	G	G	G	G	G	G
chr1-16068413	C/T	1	16068413	+	NA	NA	NA	NA	NA	NA	C	C	C	C	C	C	C	C	C	C	C	C	C	C	C	C	C	C	C	C	C	C	C	C	C	C	C	C	C	C	C	C	C	C	C	C	C	C	C
chr1-16068414	G/A	1	16068414	+	NA	NA	NA	NA	NA	NA	G	G	G	G	G	G	G	G	G	G	G	G	G	G	G	G	G	G	G	G	G	G	G	G	G	G	G	G	G	G	G	G	R	N	G	G	N	G	N
chr1-16068433	G/A	1	16068433	+	NA	NA	NA	NA	NA	NA	G	G	G	G	G	G	G	G	G	G	G	G	G	G	G	G	G	G	G	G	G	G	G	G	G	G	R	G	G	G	G	G	G	G	G	G	G	G	G
chr1-16068435	G/A	1	16068435	+	NA	NA	NA	NA	NA	NA	R	R	R	R	R	R	G	N	R	R	R	R	G	R	R	G	R	R	G	G	G	R	R	G	R	R	G	G	R	R	R	R	G	G	G	G	G	G	R
chr1-16068437	A/G	1	16068437	+	NA	NA	NA	NA	NA	NA	A	A	A	N	A	N	R	A	A	A	A	A	A	A	A	A	A	A	N	R	A	N	A	A	A	A	A	A	A	A	A	A	A	A	A	A	A	A	A
chr1-16068446	C/T	1	16068446	+	NA	NA	NA	NA	NA	NA	C	C	C	C	C	C	C	C	C	C	C	C	C	C	C	C	C	C	C	C	C	C	C	C	C	C	C	C	C	C	C	C	C	C	C	C	C	C	C
chr1-16068447	G/A	1	16068447	+	NA	NA	NA	NA	NA	NA	G	G	G	G	G	G	G	G	G	G	G	G	G	G	G	G	G	G	G	G	G	G	G	G	G	G	G	G	G	G	G	G	R	N	G	G	N	G	G
chr1-16068451	T/C	1	16068451	+	NA	NA	NA	NA	NA	NA	T	T	T	T	T	T	T	T	T	T	T	T	T	T	T	Y	T	T	T	T	N	T	T	T	N	T	T	T	T	T	T	T	N	T	T	T	N	N	T
chr1-16068455	G/A	1	16068455	+	NA	NA	NA	NA	NA	NA	G	G	G	G	G	G	G	G	G	G	G	G	G	G	G	G	G	G	G	R	G	G	G	G	G	G	G	G	G	G	G	G	R	N	G	N	R	G	G
chr1-16068459	G/A	1	16068459	+	NA	NA	NA	NA	NA	NA	G	G	G	G	G	G	G	G	G	G	G	G	G	G	G	G	G	G	G	G	G	G	G	G	G	G	G	G	G	G	G	G	G	G	G	G	G	G	G
chr1-16068464	G/T	1	16068464	+	NA	NA	NA	NA	NA	NA	G	G	G	G	G	G	G	G	G	G	G	N	G	G	G	G	G	G	G	G	G	G	G	G	G	G	G	G	G	G	G	G	G	G	G	G	G	G	G
chr1-16068471	C/T	1	16068471	+	NA	NA	NA	NA	NA	NA	C	N	C	C	C	C	Y	C	C	C	C	C	C	C	C	C	C	C	C	C	N	N	C	C	C	C	C	C	C	C	C	C	Y	N	Y	N	N	Y	Y
chr1-16068477	C/T	1	16068477	+	NA	NA	NA	NA	NA	NA	Y	N	Y	Y	Y	Y	C	Y	Y	Y	N	Y	C	Y	Y	C	Y	Y	C	C	C	N	Y	N	Y	Y	C	C	Y	N	Y	Y	C	C	C	C	C	C	C
chr1-16068485	T/C	1	16068485	+	NA	NA	NA	NA	NA	NA	N	Y	T	T	Y	T	T	Y	Y	T	T	T	Y	Y	Y	N	Y	Y	T	T	N	Y	T	T	N	Y	Y	Y	Y	Y	T	N	N	T	T	T	N	N	T
chr1-16068501	T/A	1	16068501	+	NA	NA	NA	NA	NA	NA	T	T	T	T	T	T	T	T	T	T	T	T	T	T	T	T	T	T	T	T	T	T	T	T	T	T	W	T	T	T	T	T	T	T	T	T	T	T	T
chr1-16068505	G/A	1	16068505	+	NA	NA	NA	NA	NA	NA	G	G	G	G	G	G	G	G	G	G	G	G	G	G	G	G	G	G	G	G	G	G	G	G	G	G	R	G	G	G	G	G	N	G	G	G	G	G	G
chr1-16299417	C/G	1	16299417	+	NA	NA	NA	NA	NA	NA	C	C	C	C	C	C	C	C	C	C	C	C	C	C	C	C	C	C	G	C	C	C	C	C	C	C	C	C	C	C	C	C	N	N	C	C	N	N	N
chr1-16299429	T/A	1	16299429	+	NA	NA	NA	NA	NA	NA	T	T	T	T	T	T	T	T	T	T	T	T	T	T	T	T	T	T	N	T	T	T	T	T	T	T	T	T	T	T	T	T	N	N	T	T	N	N	N
chr1-16299430	A/G	1	16299430	+	NA	NA	NA	NA	NA	NA	A	A	A	A	A	A	A	A	A	A	A	A	A	A	A	A	A	A	N	A	A	A	A	A	A	A	A	A	A	A	A	A	N	N	A	A	N	N	N
chr1-16299431	G/T	1	16299431	+	NA	NA	NA	NA	NA	NA	G	G	G	G	G	G	G	G	G	G	G	G	G	G	G	G	G	G	N	G	G	G	G	G	G	G	G	G	G	G	G	G	N	N	G	G	N	N	N
chr1-16439469	A/G	1	16439469	+	NA	NA	NA	NA	NA	NA	N	A	A	A	N	A	A	A	A	A	A	A	N	N	A	A	A	N	A	A	A	A	A	A	A	A	A	A	N	A	A	A	A	A	A	A	A	A	N
chr1-16579412	C/T	1	16579412	+	NA	NA	NA	NA	NA	NA	N	C	C	N	C	N	N	C	N	N	N	C	N	N	N	C	N	N	N	C	C	C	C	C	C	C	N	Y	N	N	C	N	C	C	C	C	C	C	N
chr1-16579417	G/A	1	16579417	+	NA	NA	NA	NA	NA	NA	N	R	R	G	A	N	G	G	N	N	N	G	N	N	N	G	N	N	G	G	G	N	G	G	R	R	G	G	N	N	R	N	A	A	R	R	A	R	N
chr1-16579429	A/C	1	16579429	+	NA	NA	NA	NA	NA	NA	N	A	A	N	A	N	N	A	M	N	N	N	N	N	N	A	N	N	N	N	A	A	A	A	A	A	A	A	N	N	A	N	A	A	A	A	A	A	N
chr1-16579431	C/T	1	16579431	+	NA	NA	NA	NA	NA	NA	N	C	C	N	C	N	N	C	C	N	N	C	N	N	N	Y	N	N	C	C	C	C	C	C	C	C	Y	C	N	N	C	N	C	C	C	C	C	C	N
chr1-16579432	C/T	1	16579432	+	NA	NA	NA	NA	NA	NA	N	C	C	N	C	N	N	C	C	N	N	C	N	N	N	Y	N	N	C	C	C	C	C	C	C	C	C	C	N	N	C	N	C	C	C	C	C	C	N
chr1-16579433	G/A	1	16579433	+	NA	NA	NA	NA	NA	NA	N	G	G	G	G	N	N	G	R	N	N	G	N	N	N	G	N	N	G	N	G	G	G	G	G	G	G	G	N	N	G	N	G	G	G	G	G	G	N
chr1-16579436	G/A	1	16579436	+	NA	NA	NA	NA	NA	NA	N	G	G	G	G	N	G	G	G	N	N	G	N	N	N	G	N	N	G	G	G	G	G	G	G	R	R	R	N	N	G	N	G	G	G	G	G	G	N
chr1-16579445	C/T	1	16579445	+	NA	NA	NA	NA	NA	NA	N	C	C	C	C	N	C	C	C	N	N	C	N	N	N	C	N	N	C	C	C	C	C	C	C	C	C	C	N	N	C	N	C	C	Y	C	C	C	N
chr1-16579447	G/A	1	16579447	+	NA	NA	NA	NA	NA	NA	N	R	G	G	G	N	N	G	R	N	N	G	N	N	N	G	N	N	G	N	G	G	G	G	G	R	G	G	N	N	R	N	G	G	G	G	G	G	N
chr1-16579448	T/C	1	16579448	+	NA	NA	NA	NA	NA	NA	N	T	T	N	T	N	N	T	T	N	N	T	N	N	N	Y	N	N	T	Y	T	T	N	T	T	T	T	T	N	N	T	N	T	T	T	T	N	T	N
chr1-16579450	G/A	1	16579450	+	NA	NA	NA	NA	NA	NA	G	G	G	G	G	N	G	G	G	N	N	G	N	N	N	G	N	N	G	G	G	G	G	G	G	G	G	G	N	N	G	N	G	G	G	G	G	G	N
chr1-16579459	G/A	1	16579459	+	NA	NA	NA	NA	NA	NA	G	G	G	G	G	N	G	G	G	N	N	G	N	N	N	G	N	N	G	G	G	G	G	G	G	G	G	G	N	N	G	G	G	G	R	G	G	G	N
chr1-16579463	T/A	1	16579463	+	NA	NA	NA	NA	NA	NA	T	W	T	T	T	N	T	T	T	N	N	T	N	N	N	T	N	N	T	T	T	T	T	T	T	W	W	W	N	N	W	W	T	T	W	T	T	T	N
chr1-16579470	G/A	1	16579470	+	NA	NA	NA	NA	NA	NA	G	G	G	G	G	N	N	G	R	N	N	G	N	N	N	G	N	N	G	N	G	G	G	G	G	G	G	G	N	N	G	G	G	G	G	G	G	G	N
chr1-16579473	C/T	1	16579473	+	NA	NA	NA	NA	NA	NA	C	C	C	C	C	N	Y	N	Y	N	N	N	N	N	N	C	N	N	N	N	C	C	C	C	C	C	C	C	N	N	C	C	C	C	C	C	C	N	N
chr1-16579480	T/C	1	16579480	+	NA	NA	NA	NA	NA	NA	T	T	T	T	T	N	T	T	T	N	N	T	N	N	N	T	N	N	T	T	T	T	T	T	T	Y	Y	Y	N	N	T	T	T	T	T	T	T	T	N
chr1-16579486	A/G	1	16579486	+	NA	NA	NA	NA	NA	NA	N	A	A	R	A	N	R	N	G	N	N	N	N	N	N	R	N	N	R	R	A	A	N	A	A	A	A	A	N	N	R	R	A	A	A	A	N	N	N
chr1-16579488	C/T	1	16579488	+	NA	NA	NA	NA	NA	NA	C	C	C	C	C	N	N	C	Y	N	N	C	N	N	N	C	N	N	C	N	C	C	C	C	C	C	C	C	N	N	C	C	C	C	C	C	C	C	N
chr1-16579491	T/C	1	16579491	+	NA	NA	NA	NA	NA	NA	N	Y	Y	T	C	N	T	T	T	N	N	T	N	N	N	T	N	N	T	T	T	N	T	T	Y	N	Y	Y	N	N	Y	Y	C	C	Y	Y	N	Y	N
chr1-16579493	G/A	1	16579493	+	NA	NA	NA	NA	NA	NA	N	R	R	G	A	N	G	G	G	N	N	G	N	N	N	G	N	N	G	G	G	N	G	G	R	R	G	G	N	N	N	G	A	A	R	R	N	R	N
chr1-16579501	A/G	1	16579501	+	NA	NA	NA	NA	NA	NA	N	R	R	A	G	N	A	A	A	N	N	A	N	N	N	A	N	N	A	A	A	N	A	A	R	N	R	R	N	N	R	R	G	G	R	R	N	R	N
chr1-16579504	C/A	1	16579504	+	NA	NA	NA	NA	NA	NA	C	C	C	C	C	N	C	C	C	N	N	C	N	N	N	C	N	N	C	C	C	C	C	C	C	M	M	M	N	N	C	C	C	C	M	C	C	C	N
chr1-16579510	C/T	1	16579510	+	NA	NA	NA	NA	NA	NA	C	C	C	C	C	N	C	C	C	N	N	C	N	N	N	C	N	N	C	C	C	C	C	C	C	Y	Y	Y	N	N	C	C	C	C	Y	C	C	C	N
chr1-16579516	G/T	1	16579516	+	NA	NA	NA	NA	NA	NA	G	G	G	G	G	N	N	N	K	N	N	G	N	N	N	G	N	N	G	N	G	G	G	G	G	G	G	G	N	N	N	G	G	G	G	G	G	G	N
chr1-16579519	G/T	1	16579519	+	NA	NA	NA	NA	NA	NA	G	K	G	G	G	N	G	G	G	N	N	G	N	N	N	G	N	N	G	G	G	G	G	G	G	K	G	G	N	N	K	K	G	G	G	G	G	G	N
chr1-16579525	C/T	1	16579525	+	NA	NA	NA	NA	NA	NA	C	C	C	C	C	N	C	C	C	N	N	C	N	N	N	C	N	N	C	C	C	C	C	C	C	C	C	C	N	N	C	C	C	C	C	C	C	C	N
chr1-16579528	C/T	1	16579528	+	NA	NA	NA	NA	NA	NA	N	Y	Y	C	T	N	C	C	C	N	N	C	N	N	N	C	N	N	C	C	C	N	C	C	Y	Y	C	C	N	N	N	C	T	T	Y	Y	N	Y	N
chr1-16579534	G/A	1	16579534	+	NA	NA	NA	NA	NA	NA	N	R	R	G	A	N	G	G	G	N	N	G	N	N	N	G	N	N	G	G	G	N	G	G	R	R	G	G	N	N	N	G	A	A	R	R	N	R	N
chr1-16707461	C/A	1	16707461	+	NA	NA	NA	NA	NA	NA	C	C	C	C	C	C	C	C	C	C	C	C	C	C	C	C	C	C	N	C	C	C	C	C	C	C	C	C	C	C	C	C	N	N	C	C	C	C	C
chr1-16707467	C/T	1	16707467	+	NA	NA	NA	NA	NA	NA	C	C	C	C	C	C	C	C	C	C	C	C	C	C	C	C	C	C	N	C	C	C	C	C	C	C	C	C	C	C	C	C	N	N	C	C	T	C	C
chr1-16713846	G/T	1	16713846	+	NA	NA	NA	NA	NA	NA	G	G	N	G	N	G	G	G	G	G	G	G	N	G	G	N	G	G	G	G	N	G	N	N	G	G	N	G	G	G	G	N	N	N	G	N	G	G	G
chr1-16713859	A/T	1	16713859	+	NA	NA	NA	NA	NA	NA	A	A	A	A	N	A	A	A	A	A	A	W	A	N	A	N	A	A	N	A	N	A	A	N	A	A	N	A	A	A	A	A	N	N	A	A	A	A	A
chr1-16713870	G/A	1	16713870	+	NA	NA	NA	NA	NA	NA	A	G	G	N	N	G	G	G	N	G	G	G	N	A	N	N	G	A	G	G	N	G	G	N	G	G	N	G	A	G	G	G	N	N	G	G	G	G	R
chr1-16713871	C/T	1	16713871	+	NA	NA	NA	NA	NA	NA	C	C	C	C	N	C	C	C	C	C	C	C	C	C	C	N	C	C	T	C	N	C	C	N	C	C	N	C	C	C	C	C	N	N	C	C	C	C	C
chr1-16713872	C/T	1	16713872	+	NA	NA	NA	NA	NA	NA	C	C	N	N	N	C	C	C	C	C	C	C	N	C	C	N	C	C	C	C	N	C	N	N	C	C	N	C	C	C	C	N	N	N	C	N	C	C	C
chr1-16713900	A/C	1	16713900	+	NA	NA	NA	NA	NA	NA	A	A	A	A	N	A	A	A	A	A	A	M	A	A	A	N	A	A	A	A	N	A	A	N	A	A	N	A	A	A	A	A	N	N	A	A	A	A	A
chr1-16720333	G/C	1	16720333	+	NA	NA	NA	NA	NA	NA	G	N	G	G	G	G	N	G	G	N	G	G	G	G	G	G	G	G	G	G	G	G	G	G	G	G	G	G	G	G	G	G	N	N	G	G	N	N	G
chr1-16730240	T/A	1	16730240	+	NA	NA	NA	NA	NA	NA	T	T	A	W	T	T	T	T	T	A	A	T	T	T	T	T	T	T	T	T	T	W	T	T	T	T	T	T	T	T	A	T	N	A	T	T	A	A	T
chr1-16730249	G/C	1	16730249	+	NA	NA	NA	NA	NA	NA	G	G	C	S	G	G	G	G	G	C	C	G	G	G	G	G	G	G	G	G	G	S	G	G	G	G	G	G	G	G	C	G	N	C	G	G	C	C	G
chr1-16750699	G/T	1	16750699	+	NA	NA	NA	NA	NA	NA	N	G	N	N	N	T	N	G	N	N	N	G	N	N	G	N	N	N	G	G	N	G	T	N	G	N	G	N	N	G	N	G	N	N	G	N	N	G	N
chr1-16848251	C	1	16848251	+	NA	NA	NA	NA	NA	NA	N	N	C	N	N	C	C	C	N	C	C	C	N	N	N	C	C	N	C	N	C	C	C	C	C	C	N	C	N	C	C	N	N	N	C	N	N	C	C
chr1-16848254	C	1	16848254	+	NA	NA	NA	NA	NA	NA	N	N	C	N	N	C	C	C	N	C	C	C	N	N	N	C	C	N	C	N	C	C	C	C	C	C	N	C	N	C	C	N	N	N	C	N	N	C	C
chr1-16848261	A	1	16848261	+	NA	NA	NA	NA	NA	NA	N	N	A	N	N	A	A	A	N	A	A	A	N	N	N	A	A	N	A	N	A	A	A	A	A	A	N	A	N	A	A	N	N	N	A	N	N	A	A
chr1-16870734	G/A	1	16870734	+	NA	NA	NA	NA	NA	NA	G	G	G	G	G	N	G	G	G	G	G	N	N	G	N	G	G	G	G	G	N	G	G	G	G	G	G	N	G	G	G	N	A	A	G	G	R	G	G
chr1-16870779	A/C	1	16870779	+	NA	NA	NA	NA	NA	NA	A	A	A	A	A	N	A	A	A	A	A	N	N	A	N	A	A	A	A	A	N	A	A	A	A	A	A	N	A	A	A	N	C	C	A	A	M	A	A
chr1-16870791	G/A	1	16870791	+	NA	NA	NA	NA	NA	NA	G	G	G	G	G	N	G	G	G	G	G	N	N	G	N	G	G	G	G	G	N	G	G	G	G	G	G	N	G	G	G	N	A	A	G	G	R	G	G
chr1-16934843	A/C	1	16934843	+	NA	NA	NA	NA	NA	NA	A	A	A	A	A	N	M	A	A	A	A	A	A	A	A	M	N	A	A	A	N	A	A	A	A	A	A	A	A	A	A	A	A	M	A	A	A	A	A
chr1-16934957	G/C	1	16934957	+	NA	NA	NA	NA	NA	NA	G	N	G	G	N	N	G	G	G	N	G	G	N	N	G	G	G	G	G	G	G	G	G	S	G	G	N	N	G	S	G	G	N	N	G	G	N	G	G
chr1-17148033	C/T	1	17148033	+	NA	NA	NA	NA	NA	NA	C	C	C	C	C	C	C	C	C	C	C	C	C	N	C	C	C	C	T	C	C	C	C	C	C	N	C	C	C	C	C	C	N	N	C	C	C	T	N
chr1-17316763	G/A	1	17316763	+	NA	NA	NA	NA	NA	NA	A	N	G	N	A	A	A	G	A	N	G	G	A	A	R	N	A	A	A	G	A	G	A	A	G	G	G	A	A	G	G	G	N	N	N	G	A	A	G
chr1-17550093	G/T	1	17550093	+	NA	NA	NA	NA	NA	NA	G	G	N	K	N	T	T	G	G	G	G	G	G	G	G	T	T	N	G	N	T	G	T	T	N	G	G	N	G	G	G	G	N	N	N	N	N	G	G
chr1-17550138	C/T	1	17550138	+	NA	NA	NA	NA	NA	NA	C	C	N	Y	N	T	T	C	C	C	C	C	C	C	C	T	T	N	C	N	T	C	T	T	N	C	C	N	C	C	C	C	N	N	N	N	N	C	C
chr1-17550200	A/G	1	17550200	+	NA	NA	NA	NA	NA	NA	A	A	N	R	N	G	G	A	A	A	A	A	A	A	A	G	G	N	A	N	G	A	G	G	N	A	A	N	A	A	A	A	N	N	N	N	N	A	A
chr1-17551161	A/T	1	17551161	+	NA	NA	NA	NA	NA	NA	T	T	T	W	T	A	A	T	W	T	T	T	T	T	N	A	A	T	T	A	A	W	A	A	A	T	T	A	T	T	T	T	A	A	A	A	A	T	N
chr1-17551265	C/A	1	17551265	+	NA	NA	NA	NA	NA	NA	C	C	C	M	C	A	A	C	M	C	C	C	C	C	C	A	A	C	C	C	A	C	A	N	C	C	C	C	C	C	C	C	C	C	C	C	C	C	C
chr1-17551270	G/T	1	17551270	+	NA	NA	NA	NA	NA	NA	G	G	G	G	G	G	G	G	G	G	G	G	G	G	N	G	G	G	G	T	G	K	G	G	T	G	G	T	G	G	G	G	T	T	T	T	T	G	G
chr1-17610025	T/C	1	17610025	+	NA	NA	NA	NA	NA	NA	T	T	T	T	T	T	T	T	T	N	T	T	T	T	T	T	T	T	T	C	T	T	T	T	C	T	T	N	T	T	T	T	N	N	C	C	N	T	T
chr1-17610030	G/A	1	17610030	+	NA	NA	NA	NA	NA	NA	G	G	G	G	G	G	G	G	G	N	G	G	G	G	G	G	G	G	G	A	G	G	G	G	A	G	G	N	G	G	G	G	N	N	A	A	N	G	G
chr1-17610129	A/T	1	17610129	+	NA	NA	NA	NA	NA	NA	A	A	A	W	A	T	T	A	N	N	A	A	A	A	A	T	T	A	A	A	T	A	T	W	A	A	A	N	A	A	N	A	A	N	A	A	A	A	A
chr1-17610142	G/A	1	17610142	+	NA	NA	NA	NA	NA	NA	G	G	G	R	G	A	A	G	N	N	G	G	G	G	G	A	A	G	G	A	A	G	A	R	A	G	G	N	G	G	N	G	N	N	A	A	N	G	G
chr1-17610155	C/T	1	17610155	+	NA	NA	NA	NA	NA	NA	C	C	C	Y	C	T	T	C	N	N	C	C	C	C	C	T	T	C	C	C	T	C	T	Y	C	C	C	N	C	C	N	C	C	N	C	C	C	C	C
chr1-17610163	A/T	1	17610163	+	NA	NA	NA	NA	NA	NA	A	A	N	A	A	A	A	A	N	N	A	A	A	A	N	A	A	A	A	T	A	A	A	A	T	A	A	N	A	A	A	A	N	N	T	T	N	A	A
chr1-17649714	A/G	1	17649714	+	NA	NA	NA	NA	NA	NA	N	N	A	A	N	A	A	A	N	A	A	N	A	N	N	A	N	N	A	A	A	A	A	N	A	A	A	A	A	N	N	A	A	A	A	A	R	A	A
chr1-17749193	T/C	1	17749193	+	NA	NA	NA	NA	NA	NA	T	C	C	N	T	N	T	C	T	N	N	C	T	N	T	T	T	T	T	T	N	N	T	N	T	C	N	T	N	C	C	N	N	N	T	N	T	T	N
chr1-17749203	G	1	17749203	+	NA	NA	NA	NA	NA	NA	G	G	G	N	G	N	G	G	G	N	N	G	G	N	G	G	G	G	G	G	N	N	G	N	G	G	N	G	N	G	G	N	N	N	G	N	G	G	N
chr1-17749290	A	1	17749290	+	NA	NA	NA	NA	NA	NA	A	A	A	N	N	N	A	A	A	N	N	A	A	N	A	A	A	A	A	A	N	N	A	N	A	A	N	A	N	A	A	N	N	N	A	N	A	A	N
chr1-18134724	C/G	1	18134724	+	NA	NA	NA	NA	NA	NA	G	N	C	C	G	C	C	G	N	N	N	N	G	G	S	N	C	G	G	C	C	C	C	N	C	G	G	C	G	G	C	G	C	C	C	C	C	G	N
chr1-18134763	T/C	1	18134763	+	NA	NA	NA	NA	NA	NA	C	N	T	T	C	T	T	T	N	N	N	N	C	C	Y	N	T	C	C	T	T	T	T	N	T	T	T	T	C	T	T	T	T	T	T	T	T	C	N
chr1-18954792	C/A	1	18954792	+	NA	NA	NA	NA	NA	NA	C	C	N	M	C	C	C	C	C	A	C	C	C	C	N	A	C	C	A	N	C	A	C	N	C	M	C	A	C	C	A	N	A	N	N	C	A	A	A
chr1-18954800	T/C	1	18954800	+	NA	NA	NA	NA	NA	NA	T	T	N	Y	T	T	T	T	T	C	T	T	T	T	N	C	T	T	C	N	T	C	T	N	T	Y	T	C	T	T	C	T	C	N	N	T	C	C	C
chr1-18976888	C/G	1	18976888	+	NA	NA	NA	NA	NA	NA	C	G	N	G	C	G	G	G	C	N	C	G	C	C	N	C	G	C	C	S	G	S	S	C	G	S	G	N	C	G	N	G	C	C	C	S	C	C	C
chr1-18976895	A/G	1	18976895	+	NA	NA	NA	NA	NA	NA	A	A	N	A	A	A	A	A	A	N	A	A	A	A	A	A	A	A	A	R	A	R	R	A	A	R	A	N	A	A	N	A	G	G	N	R	R	R	G
chr1-19011582	C/T	1	19011582	+	NA	NA	NA	NA	NA	NA	C	N	C	C	N	N	N	C	C	C	C	N	C	N	N	C	C	N	N	N	N	N	N	N	N	C	N	C	N	N	C	C	Y	Y	T	C	Y	C	N
chr1-19011612	T/C	1	19011612	+	NA	NA	NA	NA	NA	NA	T	N	T	T	N	T	N	T	T	T	T	N	T	N	N	T	T	N	N	N	N	N	N	N	N	T	N	T	N	N	T	T	Y	Y	C	T	Y	T	N
chr1-19011613	G/A	1	19011613	+	NA	NA	NA	NA	NA	NA	A	N	G	N	N	A	N	A	A	G	G	N	A	N	N	A	A	N	N	N	N	N	N	N	N	G	N	G	N	N	G	G	R	R	G	A	G	G	N
chr1-19011686	G/T	1	19011686	+	NA	NA	NA	NA	NA	NA	G	N	G	G	N	G	N	G	G	G	G	N	G	N	N	G	G	N	N	N	N	N	N	N	N	G	N	G	N	N	G	G	K	K	T	G	K	G	N
chr1-19066612	T/C	1	19066612	+	NA	NA	NA	NA	NA	NA	T	T	T	T	T	Y	T	T	T	T	T	Y	T	T	T	T	Y	T	T	Y	T	N	Y	T	Y	T	T	T	N	Y	T	T	Y	Y	Y	T	Y	Y	Y
chr1-19066613	C/T	1	19066613	+	NA	NA	NA	NA	NA	NA	C	C	C	C	C	C	C	Y	C	C	C	C	C	C	C	C	C	N	C	C	C	C	C	Y	C	C	C	C	C	C	C	C	C	C	C	C	C	C	C
chr1-19066624	C/T	1	19066624	+	NA	NA	NA	NA	NA	NA	C	C	C	C	C	Y	C	N	Y	C	Y	C	Y	T	Y	C	C	Y	C	C	C	C	C	C	Y	C	C	C	Y	C	C	C	C	C	C	C	C	C	C
chr1-19066634	C/T	1	19066634	+	NA	NA	NA	NA	NA	NA	C	C	C	C	C	C	C	C	C	C	C	C	C	C	C	C	C	C	C	C	C	C	C	C	C	C	C	C	C	C	C	C	C	C	C	C	C	C	C
chr1-19066640	G/T	1	19066640	+	NA	NA	NA	NA	NA	NA	G	T	G	K	G	K	K	K	G	G	G	K	G	G	N	G	K	G	G	K	K	N	K	G	K	K	N	T	G	K	G	K	K	K	K	T	K	G	G
chr1-19066645	C/T	1	19066645	+	NA	NA	NA	NA	NA	NA	C	C	Y	C	C	C	C	C	N	Y	C	C	C	C	C	Y	C	C	Y	C	C	Y	C	Y	C	C	C	C	C	C	Y	C	C	C	C	C	C	Y	Y
chr1-19066648	C/A	1	19066648	+	NA	NA	NA	NA	NA	NA	A	C	M	M	A	N	M	M	M	M	M	M	C	C	M	M	M	M	M	M	M	M	C	M	M	M	N	C	N	C	M	M	C	C	M	C	C	M	C
chr1-19066654	A/C	1	19066654	+	NA	NA	NA	NA	NA	NA	A	A	A	A	A	M	A	N	M	A	M	A	M	C	M	A	A	M	A	A	A	A	A	A	M	A	A	A	M	A	A	A	A	A	A	A	A	A	A
chr1-19066668	C/T	1	19066668	+	NA	NA	NA	NA	NA	NA	C	C	C	C	C	C	C	C	C	C	C	C	C	C	C	C	C	C	C	C	C	C	C	C	C	C	C	T	C	C	C	C	Y	Y	Y	C	Y	C	C
chr1-19066694	G/T	1	19066694	+	NA	NA	NA	NA	NA	NA	G	G	G	G	G	G	G	G	G	G	G	G	K	G	G	G	G	G	G	G	G	G	G	G	G	G	G	G	G	G	G	G	G	G	G	G	G	G	G
chr1-19066701	C/A	1	19066701	+	NA	NA	NA	NA	NA	NA	C	C	C	C	C	C	C	M	C	C	C	C	C	C	C	C	C	N	C	C	C	C	C	M	C	C	C	C	C	C	C	C	C	C	C	C	C	C	C
chr1-19066709	C/T	1	19066709	+	NA	NA	NA	NA	NA	NA	C	C	C	C	C	C	C	Y	C	C	C	C	C	C	C	C	C	N	C	C	C	C	C	Y	C	C	C	C	C	C	C	C	C	C	C	C	C	C	C
chr1-19066711	G/A	1	19066711	+	NA	NA	NA	NA	NA	NA	G	G	G	G	G	R	G	N	R	G	R	G	R	A	R	G	G	R	G	G	G	G	G	G	R	G	G	G	R	G	G	G	G	G	G	G	G	G	G
chr1-19066715	C/T	1	19066715	+	NA	NA	NA	NA	NA	NA	C	C	C	C	C	C	C	C	C	C	C	C	C	C	C	C	C	C	C	C	C	C	C	C	C	C	C	T	C	C	C	C	Y	Y	Y	C	Y	C	C
chr1-19066747	C/T	1	19066747	+	NA	NA	NA	NA	NA	NA	C	C	C	C	C	Y	C	N	Y	C	Y	C	Y	T	Y	C	C	Y	C	C	C	C	C	C	Y	C	C	C	Y	C	C	C	C	C	C	C	C	C	C
chr1-19066748	G/A	1	19066748	+	NA	NA	NA	NA	NA	NA	G	G	G	G	G	R	G	G	G	G	G	R	G	G	G	G	R	G	G	R	G	N	R	G	R	G	G	G	N	G	G	G	R	R	R	G	R	G	R
chr1-19165844	C/G	1	19165844	+	NA	NA	NA	NA	NA	NA	N	C	N	C	N	C	C	C	N	N	N	C	N	N	C	N	C	N	N	C	C	C	C	C	C	C	C	G	N	C	N	C	G	N	G	C	N	N	N
chr1-19165861	A/T	1	19165861	+	NA	NA	NA	NA	NA	NA	N	A	N	A	N	A	A	A	N	N	N	A	N	N	A	N	A	N	N	A	A	A	A	A	A	A	A	T	N	A	N	A	T	N	T	A	N	N	N
chr1-19165868	A/G	1	19165868	+	NA	NA	NA	NA	NA	NA	N	A	N	A	N	A	A	A	N	N	N	A	N	N	A	N	A	N	N	A	A	A	A	A	A	A	A	G	N	A	N	A	G	N	G	A	N	N	N
chr1-19165870	C/T	1	19165870	+	NA	NA	NA	NA	NA	NA	N	C	N	C	N	C	C	C	N	N	N	C	N	N	C	N	C	N	N	C	C	C	C	C	C	C	C	T	N	C	N	C	T	N	T	C	N	N	N
chr1-19165873	C/T	1	19165873	+	NA	NA	NA	NA	NA	NA	N	C	N	C	N	C	C	C	N	N	N	C	N	N	C	N	C	N	N	C	C	C	C	C	C	C	C	T	N	C	N	C	T	N	T	C	N	N	N
chr1-19174490	C/T	1	19174490	+	NA	NA	NA	NA	NA	NA	N	N	T	C	N	C	C	N	N	T	N	N	N	N	C	N	C	N	N	C	C	T	C	N	N	N	N	N	N	N	T	N	N	N	N	C	N	N	T
chr1-19318174	T/A	1	19318174	+	NA	NA	NA	NA	NA	NA	T	T	T	T	T	T	T	T	N	T	T	T	N	T	T	A	T	T	A	T	T	T	T	A	T	T	T	T	T	T	T	T	N	N	N	T	T	A	T
chr1-19318183	T/G	1	19318183	+	NA	NA	NA	NA	NA	NA	T	T	G	N	T	T	T	T	T	G	K	N	T	T	T	T	T	T	T	T	T	G	T	T	T	T	T	T	T	T	G	T	N	N	N	T	T	T	G
chr1-19318191	G/C	1	19318191	+	NA	NA	NA	NA	NA	NA	G	G	G	G	G	G	G	G	G	G	G	G	G	G	G	G	G	G	G	G	G	G	G	G	G	G	G	C	G	G	G	G	N	N	N	G	C	G	G
chr1-19630034	G/A	1	19630034	+	NA	NA	NA	NA	NA	NA	N	G	G	R	N	N	A	G	R	N	R	N	N	N	G	A	N	N	R	R	G	R	A	N	R	G	N	G	N	G	G	G	G	G	G	A	G	R	N
chr1-19762525	A/G	1	19762525	+	NA	NA	NA	NA	NA	NA	A	A	N	A	A	N	N	A	A	N	N	A	A	A	A	A	N	A	A	A	N	A	A	N	A	A	N	N	A	A	N	A	N	N	G	A	R	A	N
chr1-20025731	T/C	1	20025731	+	NA	NA	NA	NA	NA	NA	N	T	C	Y	N	C	T	T	N	C	C	T	C	N	C	N	C	C	N	T	N	C	T	N	T	T	T	C	N	T	C	N	N	N	C	T	C	N	N
chr1-20025763	A/C	1	20025763	+	NA	NA	NA	NA	NA	NA	N	A	C	M	N	C	A	A	N	C	C	A	C	N	C	N	C	C	N	A	N	C	A	N	A	A	A	C	N	A	C	N	N	N	C	A	C	N	N
chr1-20130167	A/G	1	20130167	+	NA	NA	NA	NA	NA	NA	G	A	G	R	G	G	A	A	N	G	G	A	G	G	G	A	G	G	A	A	G	R	A	A	A	N	A	N	G	N	G	A	N	N	N	A	A	A	A
chr1-20130175	C/A	1	20130175	+	NA	NA	NA	NA	NA	NA	C	C	A	M	C	A	C	C	C	A	A	C	C	C	C	C	A	C	C	C	A	M	C	C	C	C	C	N	C	C	A	C	N	N	N	C	C	C	C
chr1-20293605	T/A	1	20293605	+	NA	NA	NA	NA	NA	NA	W	N	T	N	W	T	N	W	W	T	W	W	N	N	W	W	W	W	W	N	T	N	N	N	N	W	T	W	W	T	W	N	T	T	W	N	W	W	T
chr1-20489784	C/T	1	20489784	+	NA	NA	NA	NA	NA	NA	N	C	C	C	C	C	C	N	N	N	N	C	N	C	N	N	C	N	C	C	N	C	C	N	N	C	C	C	C	C	C	C	N	C	N	C	C	C	C
chr1-20939048	C/T	1	20939048	+	NA	NA	NA	NA	NA	NA	C	C	C	Y	C	C	T	C	C	C	C	N	C	C	C	C	C	C	C	T	C	Y	T	Y	T	C	C	C	C	N	C	C	C	C	C	T	C	C	C
chr1-20939128	G/A	1	20939128	+	NA	NA	NA	NA	NA	NA	N	G	N	G	N	N	G	G	N	N	N	N	N	N	N	G	N	N	G	G	N	G	G	G	G	G	N	G	N	N	N	G	G	G	G	G	G	G	N
chr1-20939129	A/T	1	20939129	+	NA	NA	NA	NA	NA	NA	N	A	N	A	N	N	A	A	N	N	N	N	N	N	N	A	N	N	A	A	N	A	A	A	A	A	N	A	N	N	N	A	A	A	A	A	A	A	N
chr1-21291875	A/G	1	21291875	+	NA	NA	NA	NA	NA	NA	G	A	A	A	G	A	A	A	N	A	A	A	G	G	G	A	A	G	A	A	A	A	A	A	A	A	A	A	G	A	A	A	A	A	A	A	A	A	A
chr1-21291882	G/A	1	21291882	+	NA	NA	NA	NA	NA	NA	A	G	G	G	A	G	G	G	N	G	G	G	A	A	A	G	G	A	G	G	G	G	G	G	G	G	G	G	A	G	G	G	G	G	G	G	G	G	G
chr1-21513033	A/C	1	21513033	+	NA	NA	NA	NA	NA	NA	C	A	A	A	N	A	A	A	C	A	A	A	N	N	C	A	A	C	A	A	A	A	A	N	A	N	A	A	N	A	A	N	A	A	N	A	A	A	A
chr1-21513038	C/A	1	21513038	+	NA	NA	NA	NA	NA	NA	A	C	C	C	N	C	C	C	A	C	C	C	N	N	A	C	C	A	C	C	C	C	C	N	C	N	C	C	N	C	C	N	C	C	N	C	C	C	C
chr1-21513092	A/G	1	21513092	+	NA	NA	NA	NA	NA	NA	A	A	A	A	N	A	A	A	N	A	A	A	N	N	A	A	A	A	A	A	A	A	A	N	A	N	A	G	N	A	A	N	A	A	N	A	A	A	A
chr1-21513110	C/T	1	21513110	+	NA	NA	NA	NA	NA	NA	T	C	C	C	N	C	C	C	N	C	C	C	N	N	T	C	C	T	C	C	C	C	C	N	C	N	C	C	N	C	C	N	C	C	N	C	C	C	N
chr1-21682323	C/T	1	21682323	+	NA	NA	NA	NA	NA	NA	T	C	C	C	T	C	C	C	N	C	C	C	T	T	T	C	C	T	C	C	C	C	C	C	C	C	C	C	T	C	C	C	C	C	C	C	C	C	C
chr1-21683131	C/A	1	21683131	+	NA	NA	NA	NA	NA	NA	N	N	C	N	C	M	M	C	C	C	C	C	C	C	C	M	C	C	C	C	C	C	C	C	C	N	M	M	C	C	C	M	N	N	N	N	C	C	C
chr1-21763124	A/G	1	21763124	+	NA	NA	NA	NA	NA	NA	A	A	A	A	A	A	A	A	A	A	A	A	A	A	A	A	A	A	A	A	A	A	A	A	A	A	A	A	A	A	A	A	G	G	G	A	G	G	A
chr1-21777385	C/T	1	21777385	+	NA	NA	NA	NA	NA	NA	C	T	C	C	C	T	C	T	Y	N	T	T	C	C	N	T	T	C	T	C	T	N	C	T	C	N	T	T	C	T	Y	T	N	N	T	C	T	T	C
chr1-21777413	C/T	1	21777413	+	NA	NA	NA	NA	NA	NA	C	T	C	C	C	C	C	T	Y	N	C	T	C	C	C	T	C	C	T	C	C	Y	C	T	C	Y	T	C	C	T	C	T	N	N	C	C	C	C	C
chr1-21777488	T/G	1	21777488	+	NA	NA	NA	NA	NA	NA	T	T	T	T	T	N	T	T	T	N	N	T	T	T	N	T	G	T	T	T	N	N	T	T	T	T	T	T	T	T	N	T	N	N	G	T	N	G	T
chr1-21777490	A/G	1	21777490	+	NA	NA	NA	NA	NA	NA	A	A	A	A	A	N	A	A	A	N	N	A	A	A	N	A	G	A	A	A	N	N	A	A	A	A	A	A	A	A	N	A	N	N	G	A	N	G	A
chr1-21795411	C/T	1	21795411	+	NA	NA	NA	NA	NA	NA	Y	C	Y	Y	N	C	C	Y	Y	N	Y	Y	Y	Y	Y	Y	Y	T	C	C	N	C	C	Y	Y	Y	N	N	N	C	Y	C	C	C	C	C	C	C	C
chr1-21795444	T/C	1	21795444	+	NA	NA	NA	NA	NA	NA	Y	N	T	T	N	T	T	Y	Y	T	T	T	Y	Y	Y	T	N	T	Y	Y	T	T	T	T	T	T	T	N	N	T	T	T	T	T	T	Y	T	Y	N
chr1-21980882	A/G	1	21980882	+	NA	NA	NA	NA	NA	NA	G	A	N	A	N	A	A	A	N	A	N	A	G	G	N	A	A	N	A	A	N	A	A	A	A	A	A	N	N	N	N	A	A	A	N	A	A	A	N
chr1-21980936	C/T	1	21980936	+	NA	NA	NA	NA	NA	NA	T	C	T	Y	T	C	C	C	N	C	C	C	T	T	T	C	C	T	C	C	C	C	C	C	C	C	C	C	T	N	N	C	C	C	C	C	C	C	T
chr1-21980938	G/C	1	21980938	+	NA	NA	NA	NA	NA	NA	C	G	C	S	C	G	G	G	N	G	G	G	C	C	C	G	G	C	G	G	G	G	G	G	G	N	G	C	C	N	N	G	G	G	G	G	G	G	C
chr1-21980955	A/C	1	21980955	+	NA	NA	NA	NA	NA	NA	C	A	C	M	C	A	A	A	N	A	A	A	C	C	C	A	A	C	A	A	A	A	A	A	A	N	A	C	C	N	N	A	A	A	A	A	A	A	C
chr1-21980956	A/T	1	21980956	+	NA	NA	NA	NA	NA	NA	T	A	T	W	T	T	A	A	N	T	T	A	T	T	T	A	T	T	A	A	T	N	A	A	A	N	A	T	T	N	T	A	A	A	A	A	A	A	T
chr1-21980973	T/C	1	21980973	+	NA	NA	NA	NA	NA	NA	T	T	T	Y	T	C	T	T	T	C	C	T	T	T	T	T	C	T	T	T	C	N	T	T	T	T	T	T	T	T	N	T	T	T	T	T	T	T	T
chr1-22010520	G/A	1	22010520	+	NA	NA	NA	NA	NA	NA	A	G	N	N	A	N	A	G	A	N	N	G	N	A	A	N	N	A	G	G	N	N	G	G	G	G	G	N	A	G	N	G	G	N	G	G	G	G	G
chr1-22034963	A/G	1	22034963	+	NA	NA	NA	NA	NA	NA	A	G	N	R	A	G	A	G	N	G	G	G	A	A	A	G	A	A	A	A	G	G	A	G	A	G	G	N	A	G	G	G	N	N	N	A	N	N	N
chr1-22034979	G/A	1	22034979	+	NA	NA	NA	NA	NA	NA	G	A	N	R	G	A	G	A	N	A	A	A	G	G	G	A	G	G	G	G	A	A	G	A	G	A	A	N	G	A	A	A	N	N	N	G	N	N	N
chr1-22034983	A/G	1	22034983	+	NA	NA	NA	NA	NA	NA	A	G	N	R	A	G	A	G	N	G	G	G	A	A	A	G	A	A	A	A	G	G	A	G	A	G	G	N	A	G	G	G	N	N	N	A	N	N	N
chr1-22034999	C/T	1	22034999	+	NA	NA	NA	NA	NA	NA	C	T	N	Y	C	T	C	T	Y	T	T	T	C	C	C	T	C	C	C	C	T	T	C	T	C	T	T	N	C	T	T	T	N	N	N	C	N	N	N
chr1-22055113	C/T	1	22055113	+	NA	NA	NA	NA	NA	NA	C	C	C	C	C	C	C	C	C	C	C	C	C	C	C	C	C	C	T	T	C	N	T	C	T	C	C	C	C	C	N	C	C	C	C	T	C	C	C
chr1-22055125	A/G	1	22055125	+	NA	NA	NA	NA	NA	NA	A	A	A	R	A	G	A	A	A	G	G	A	A	A	A	A	A	A	A	A	G	R	A	A	A	A	A	A	A	A	N	A	A	A	A	A	A	A	A
chr1-22055126	A/G	1	22055126	+	NA	NA	NA	NA	NA	NA	A	A	G	R	A	G	A	A	A	G	G	A	A	A	A	A	A	A	A	A	G	R	A	A	A	A	A	G	A	A	N	A	G	G	G	A	G	G	G
chr1-22406345	A/G	1	22406345	+	NA	NA	NA	NA	NA	NA	R	R	A	R	R	A	R	R	R	A	A	R	R	N	R	R	G	R	R	R	N	N	R	R	R	R	G	N	R	G	A	R	A	N	N	R	A	N	N
chr1-22406352	T/C	1	22406352	+	NA	NA	NA	NA	NA	NA	Y	Y	T	Y	Y	T	Y	Y	Y	T	T	Y	Y	N	Y	Y	C	Y	Y	Y	N	N	Y	Y	Y	Y	C	N	Y	C	T	Y	T	N	N	Y	T	N	N
chr1-22406359	G/A	1	22406359	+	NA	NA	NA	NA	NA	NA	R	G	G	R	R	G	R	G	R	G	G	G	R	N	R	R	A	R	R	R	N	G	R	G	R	G	G	N	R	N	G	G	G	N	N	R	G	N	N
chr1-22406393	T/A	1	22406393	+	NA	NA	NA	NA	NA	NA	W	W	T	W	W	T	W	W	W	T	T	W	W	W	W	W	A	W	W	W	N	N	W	W	W	W	A	N	W	A	T	W	T	N	N	W	T	N	N
chr1-22406408	C/T	1	22406408	+	NA	NA	NA	NA	NA	NA	Y	C	C	Y	Y	C	Y	C	Y	C	C	C	Y	Y	Y	Y	T	Y	Y	Y	N	C	Y	C	Y	C	C	N	Y	Y	C	C	C	N	N	Y	C	N	N
chr1-22484269	A/C	1	22484269	+	NA	NA	NA	NA	NA	NA	N	N	N	A	N	A	N	A	N	A	N	A	A	N	N	N	N	A	A	N	N	M	M	N	M	N	N	N	N	N	A	N	C	M	N	A	M	M	A
chr1-22657609	C/A	1	22657609	+	NA	NA	NA	NA	NA	NA	N	C	N	C	N	C	N	C	N	C	C	C	N	N	N	N	N	N	C	C	C	C	C	C	C	C	C	N	N	C	C	C	M	N	C	C	M	C	N
chr1-22657739	C/T	1	22657739	+	NA	NA	NA	NA	NA	NA	N	T	N	C	N	C	N	T	N	C	C	T	N	N	N	N	N	N	C	C	C	C	C	T	C	T	T	N	N	T	C	T	N	N	C	C	N	N	N
chr1-23149876	T/A	1	23149876	+	NA	NA	NA	NA	NA	NA	T	T	T	T	T	T	T	T	N	T	T	T	T	T	T	T	T	T	T	N	T	T	T	T	T	T	T	T	T	T	T	T	T	T	T	T	T	T	T
chr1-23252713	T/G	1	23252713	+	NA	NA	NA	NA	NA	NA	N	T	T	K	N	N	G	T	G	T	T	G	N	N	N	G	N	N	N	N	N	T	N	G	N	N	T	T	N	T	T	G	T	T	T	T	T	T	T
chr1-23489073	G/A	1	23489073	+	NA	NA	NA	NA	NA	NA	G	G	G	G	G	R	G	G	G	G	G	G	G	G	G	G	G	G	N	N	N	G	A	G	A	G	G	G	N	G	G	G	G	G	A	A	N	G	G
chr1-23657497	A/G	1	23657497	+	NA	NA	NA	NA	NA	NA	A	A	A	G	A	G	G	A	N	N	G	A	A	A	A	G	A	N	G	G	N	N	G	N	N	A	A	A	N	N	N	N	N	A	G	G	G	A	A
chr1-23914690	G/A	1	23914690	+	NA	NA	NA	NA	NA	NA	G	G	G	G	G	N	G	G	G	N	N	A	G	G	G	G	G	G	N	N	N	N	N	A	G	N	G	G	G	G	N	A	G	G	N	N	G	G	N
chr1-23914743	T/C	1	23914743	+	NA	NA	NA	NA	NA	NA	T	T	T	T	T	N	T	T	T	N	N	T	T	T	T	T	T	T	N	N	N	N	N	T	T	N	T	T	T	T	N	T	T	T	N	N	T	T	N
chr1-24272903	C/T	1	24272903	+	NA	NA	NA	NA	NA	NA	C	C	C	C	C	C	C	C	C	C	C	C	C	C	N	C	N	N	C	C	N	C	C	C	C	C	C	C	C	C	C	N	C	C	C	C	C	C	C
chr1-24272904	G/A	1	24272904	+	NA	NA	NA	NA	NA	NA	N	R	R	N	G	R	N	N	N	G	N	N	G	R	G	G	R	N	N	R	R	R	N	R	G	N	N	R	G	G	R	N	G	G	G	N	R	N	G
chr1-24272905	G/A	1	24272905	+	NA	NA	NA	NA	NA	NA	G	G	N	G	N	N	G	G	G	G	N	G	R	G	G	N	G	N	N	G	N	G	G	G	N	N	N	N	N	N	N	G	G	G	G	G	G	G	G
chr1-24272948	A/G	1	24272948	+	NA	NA	NA	NA	NA	NA	N	N	A	A	N	A	N	A	N	N	R	N	A	A	N	N	N	N	N	N	N	N	N	N	A	N	N	A	R	A	N	A	A	A	N	N	A	A	R
chr1-24326891	C/T	1	24326891	+	NA	NA	NA	NA	NA	NA	C	C	N	C	C	C	C	C	C	C	C	C	C	C	C	C	C	C	C	C	C	C	C	C	C	C	Y	N	C	Y	C	C	N	N	N	C	N	N	N
chr1-24326912	C/A	1	24326912	+	NA	NA	NA	NA	NA	NA	C	C	N	C	C	C	C	C	C	C	C	C	C	C	C	C	C	C	C	C	C	C	C	C	C	C	C	C	C	C	C	C	N	N	N	C	N	N	N
chr1-24492990	C/T	1	24492990	+	NA	NA	NA	NA	NA	NA	N	C	N	T	T	N	N	Y	N	N	T	C	N	T	T	N	T	T	C	C	N	C	C	C	C	C	Y	C	N	N	N	C	N	N	N	Y	Y	Y	N
chr1-24492996	G/T	1	24492996	+	NA	NA	NA	NA	NA	NA	N	G	N	T	T	N	N	K	N	N	K	G	N	T	T	N	T	T	G	G	N	G	G	G	G	G	K	G	N	N	N	G	N	N	N	K	K	K	N
chr1-24492999	C/T	1	24492999	+	NA	NA	NA	NA	NA	NA	N	C	N	C	C	N	N	C	N	N	C	C	N	C	C	N	C	C	C	C	N	C	C	C	C	C	C	C	N	N	N	Y	N	N	N	C	C	C	N
chr1-24493001	G/C	1	24493001	+	NA	NA	NA	NA	NA	NA	N	G	N	G	G	N	N	G	N	N	G	G	N	G	G	N	G	G	G	G	N	S	G	G	G	G	G	G	N	N	N	G	N	N	N	S	G	S	N
chr1-24493002	G/A	1	24493002	+	NA	NA	NA	NA	NA	NA	N	G	N	G	G	N	N	G	N	N	G	G	N	G	G	N	G	G	N	N	N	R	A	G	R	G	G	G	N	N	N	G	N	N	N	N	N	G	N
chr1-24493007	C/T	1	24493007	+	NA	NA	NA	NA	NA	NA	N	C	N	C	C	N	N	C	N	N	C	C	N	C	C	N	C	C	C	C	N	Y	C	C	C	C	C	C	N	N	N	C	N	N	N	Y	C	Y	N
chr1-24493028	G/A	1	24493028	+	NA	NA	NA	NA	NA	NA	N	G	N	G	G	N	N	G	N	N	N	G	N	G	G	N	G	G	G	G	N	G	G	G	G	G	G	G	N	N	N	R	N	N	N	G	G	G	N
chr1-24493041	G/A	1	24493041	+	NA	NA	NA	NA	NA	NA	N	G	N	A	A	N	N	R	N	N	R	G	N	A	A	N	A	A	G	G	N	G	G	G	G	G	R	G	N	N	N	G	N	N	N	R	R	R	N
chr1-24493056	C/T	1	24493056	+	NA	NA	NA	NA	NA	NA	N	C	N	C	C	N	N	C	N	N	N	C	N	C	C	N	C	C	C	C	N	Y	C	C	C	C	C	C	N	N	N	C	N	N	N	N	C	Y	N
chr1-24493059	C/T	1	24493059	+	NA	NA	NA	NA	NA	NA	N	C	N	C	C	N	N	C	N	N	C	C	N	C	C	N	C	C	C	C	N	C	C	C	C	C	C	C	N	N	N	Y	N	N	N	C	C	C	N
chr1-24564278	T/C	1	24564278	+	NA	NA	NA	NA	NA	NA	N	T	N	Y	C	Y	T	T	N	Y	N	T	T	N	N	T	N	C	T	T	T	T	T	T	T	T	T	T	T	T	Y	T	T	T	T	Y	T	T	T
chr1-24564282	A/G	1	24564282	+	NA	NA	NA	NA	NA	NA	N	A	N	N	G	R	A	A	N	R	N	A	A	N	N	A	N	G	A	A	A	A	A	A	A	A	A	A	A	A	R	A	A	A	A	R	A	A	A
chr1-24564303	G/A	1	24564303	+	NA	NA	NA	NA	NA	NA	N	G	N	G	G	G	G	G	N	N	N	G	G	N	N	R	N	G	R	R	R	N	R	G	G	R	G	G	G	G	N	G	G	G	G	G	G	G	G
chr1-24564321	A/G	1	24564321	+	NA	NA	NA	NA	NA	NA	N	A	N	A	A	A	A	A	N	A	N	A	R	N	N	A	N	A	A	A	A	A	A	A	A	A	A	A	A	A	A	A	A	A	A	A	A	A	A
chr1-24564326	C/T	1	24564326	+	NA	NA	NA	NA	NA	NA	N	C	N	C	C	C	C	C	N	C	N	C	Y	N	N	C	N	C	C	C	C	C	C	C	C	C	C	C	C	C	C	C	C	C	C	C	C	C	C
chr1-24564328	G/A	1	24564328	+	NA	NA	NA	NA	NA	NA	N	G	N	G	G	G	G	G	N	G	N	G	G	N	N	G	N	G	G	G	G	R	G	G	G	G	G	G	G	G	G	G	R	R	G	G	G	N	G
chr1-24564344	C/T	1	24564344	+	NA	NA	NA	NA	NA	NA	N	C	N	Y	T	Y	N	C	N	Y	N	C	C	N	N	C	N	T	C	Y	Y	N	C	C	C	C	C	C	C	C	Y	C	C	C	Y	T	C	Y	Y
chr1-24564388	G/A	1	24564388	+	NA	NA	NA	NA	NA	NA	N	G	N	G	G	G	N	G	N	G	N	G	G	N	N	G	N	G	G	G	G	G	G	G	G	G	G	G	G	G	G	G	N	G	R	G	N	G	G
chr1-24564389	G/A	1	24564389	+	NA	NA	NA	NA	NA	NA	N	G	N	R	A	R	N	G	N	R	N	G	G	N	N	G	N	A	G	G	G	G	G	G	G	G	G	G	G	G	R	G	G	G	G	R	G	G	G
chr1-24577167	T/G	1	24577167	+	NA	NA	NA	NA	NA	NA	T	T	T	N	T	T	N	N	T	T	N	T	T	T	T	K	T	T	T	T	N	T	K	T	T	T	T	T	T	N	K	N	T	T	N	T	N	N	T
chr1-24577172	A/T	1	24577172	+	NA	NA	NA	NA	NA	NA	A	A	A	A	A	A	N	A	A	A	A	A	A	A	A	W	A	A	A	A	N	A	W	A	A	A	A	A	A	N	W	N	A	A	N	A	W	A	A
chr1-24577186	T/C	1	24577186	+	NA	NA	NA	NA	NA	NA	T	T	T	N	T	T	N	T	T	T	T	T	T	T	T	Y	T	T	T	T	T	T	T	N	T	T	T	T	T	N	Y	T	T	T	T	T	Y	T	T
chr1-24577302	A/C	1	24577302	+	NA	NA	NA	NA	NA	NA	A	N	A	A	A	M	A	A	A	M	A	A	A	M	A	A	A	A	A	A	A	A	A	N	A	A	A	A	A	N	A	A	A	A	A	A	A	A	A
chr1-24577305	G/C	1	24577305	+	NA	NA	NA	NA	NA	NA	N	G	G	G	G	N	G	G	G	S	G	G	G	G	G	G	G	G	G	G	G	G	G	N	G	G	G	G	G	N	N	G	N	N	N	N	N	G	N
chr1-24577306	C/G	1	24577306	+	NA	NA	NA	NA	NA	NA	N	N	C	C	C	N	C	C	C	S	C	C	C	C	C	C	C	C	C	C	C	C	C	N	C	C	N	C	C	N	N	N	N	N	N	C	N	C	N
chr1-24577307	G/T	1	24577307	+	NA	NA	NA	NA	NA	NA	N	N	G	G	G	N	G	G	G	K	G	G	G	G	G	G	G	G	G	G	G	G	G	N	G	G	N	G	G	N	N	N	N	N	N	G	N	G	N
chr1-24777648	T/C	1	24777648	+	NA	NA	NA	NA	NA	NA	T	N	N	Y	T	N	C	N	T	N	N	N	T	T	T	N	T	T	T	T	N	T	T	N	T	N	N	N	T	N	N	T	N	N	N	T	T	N	N
chr1-24777670	G/A	1	24777670	+	NA	NA	NA	NA	NA	NA	G	N	N	R	G	N	A	N	G	N	N	N	G	G	G	N	G	G	G	G	N	G	G	N	G	N	N	N	G	N	N	G	N	N	N	G	G	N	N
chr1-24777740	A/G	1	24777740	+	NA	NA	NA	NA	NA	NA	A	N	N	N	A	N	G	N	A	N	N	N	A	A	A	N	A	A	A	A	N	A	A	N	A	N	N	N	A	N	N	A	N	N	N	A	A	N	N
chr1-24945375	C/T	1	24945375	+	NA	NA	NA	NA	NA	NA	N	C	N	T	N	N	T	C	N	T	T	C	N	N	N	N	N	N	C	C	N	C	T	N	C	C	C	C	N	C	T	C	N	N	N	C	N	N	N
chr1-25117557	C/G	1	25117557	+	NA	NA	NA	NA	NA	NA	C	G	G	G	C	G	G	G	S	G	G	G	C	C	C	G	C	C	C	C	G	S	G	G	C	G	G	G	C	G	G	G	G	N	G	G	G	G	G
chr1-25117559	A/T	1	25117559	+	NA	NA	NA	NA	NA	NA	A	T	T	T	A	T	T	T	W	T	T	T	A	A	A	T	A	A	A	A	T	W	T	T	A	T	T	T	A	T	T	T	T	N	T	T	T	T	T
chr1-25117621	T/C	1	25117621	+	NA	NA	NA	NA	NA	NA	C	T	T	T	C	T	T	T	Y	T	T	T	C	C	C	T	C	C	T	T	T	T	T	T	T	T	T	T	C	T	T	T	T	N	T	T	T	T	T
chr1-25117625	A/T	1	25117625	+	NA	NA	NA	NA	NA	NA	T	A	A	A	T	A	A	A	W	A	A	A	T	T	T	A	T	T	A	A	A	A	A	A	A	A	A	A	T	A	A	A	A	N	A	A	A	A	A
chr1-25155652	C/T	1	25155652	+	NA	NA	NA	NA	NA	NA	C	N	N	C	C	N	N	N	C	C	N	T	C	C	C	C	C	C	C	C	N	C	N	N	C	N	T	N	C	N	C	N	N	N	N	C	C	C	N
chr1-25155663	C/T	1	25155663	+	NA	NA	NA	NA	NA	NA	C	N	N	C	C	N	N	N	C	C	N	T	C	C	C	C	C	C	C	C	N	C	N	N	C	N	T	N	C	N	C	N	N	N	N	C	C	C	N
chr1-25155681	G/A	1	25155681	+	NA	NA	NA	NA	NA	NA	G	N	N	G	G	N	N	A	N	G	N	A	G	G	G	A	G	G	G	G	N	G	N	N	G	N	A	N	G	N	A	N	N	N	N	A	A	A	N
chr1-25155793	G/A	1	25155793	+	NA	NA	NA	NA	NA	NA	G	N	N	G	G	N	N	N	N	G	N	N	G	G	G	A	G	G	G	G	N	G	N	N	G	N	N	N	G	N	G	N	N	N	N	A	A	A	N
chr1-25561187	C/T	1	25561187	+	NA	NA	NA	NA	NA	NA	C	N	N	N	N	N	N	T	C	N	N	T	C	C	C	C	N	C	C	N	N	C	C	T	N	T	T	T	N	N	C	N	C	C	C	C	C	C	C
chr1-25561237	A/G	1	25561237	+	NA	NA	NA	NA	NA	NA	A	G	N	N	N	N	A	G	A	N	N	G	A	A	A	A	N	A	A	N	N	A	A	G	N	G	G	G	N	N	A	G	A	A	A	A	A	A	A
chr1-25561260	G/A	1	25561260	+	NA	NA	NA	NA	NA	NA	G	A	N	N	N	N	G	A	G	N	N	A	G	G	G	G	N	G	G	N	N	G	G	A	G	A	A	A	N	N	G	A	G	G	G	G	G	G	G
chr1-25761486	G/A	1	25761486	+	NA	NA	NA	NA	NA	NA	G	G	A	R	G	A	A	G	G	A	A	G	G	G	G	G	G	G	G	G	G	N	G	G	G	N	G	G	G	G	N	G	A	A	A	G	A	A	G
chr1-25761508	C/A	1	25761508	+	NA	NA	NA	NA	NA	NA	C	C	A	M	C	A	A	C	C	A	A	C	C	C	C	C	C	C	C	C	C	N	C	C	C	N	C	C	C	C	N	C	A	A	A	C	A	A	C
chr1-25761513	A/G	1	25761513	+	NA	NA	NA	NA	NA	NA	A	A	A	A	A	A	A	A	A	A	A	A	A	A	A	A	A	A	G	G	G	R	G	A	G	A	A	A	A	A	A	A	A	A	A	A	A	A	G
chr1-25765405	A/T	1	25765405	+	NA	NA	NA	NA	NA	NA	A	A	A	A	A	A	N	A	N	A	N	A	A	A	A	A	A	A	T	T	N	W	T	N	N	A	A	A	N	N	A	N	A	N	N	A	A	A	N
chr1-25765427	T/A	1	25765427	+	NA	NA	NA	NA	NA	NA	T	T	T	T	T	T	N	T	N	T	N	T	T	T	T	T	T	T	A	A	N	W	A	N	N	T	T	T	N	N	T	N	T	N	N	T	T	T	N
chr1-25765440	C/G	1	25765440	+	NA	NA	NA	NA	NA	NA	C	C	G	G	C	G	N	C	N	G	N	C	C	C	C	C	C	C	C	C	C	C	C	N	N	C	C	C	N	N	G	N	G	N	N	C	G	G	N
chr1-25765451	T/C	1	25765451	+	NA	NA	NA	NA	NA	NA	T	T	C	C	T	C	N	T	N	C	N	T	T	T	T	T	T	T	T	T	T	T	T	N	N	T	T	T	N	N	C	N	C	N	N	T	C	C	N
chr1-25765489	A/C	1	25765489	+	NA	NA	NA	NA	NA	NA	A	A	C	C	A	C	N	A	N	C	N	A	A	A	A	A	A	A	A	A	A	A	A	N	N	A	A	A	N	N	C	N	C	N	N	A	C	C	N
chr1-25797517	G/T	1	25797517	+	NA	NA	NA	NA	NA	NA	N	G	G	N	G	G	G	G	K	N	G	G	N	N	G	T	N	G	N	N	N	G	G	G	G	G	G	G	G	G	G	G	N	N	N	T	G	G	N
chr1-25797538	T/A	1	25797538	+	NA	NA	NA	NA	NA	NA	A	T	T	W	A	T	A	T	W	N	A	T	N	N	A	T	N	A	N	A	N	W	A	T	A	T	T	T	A	T	A	T	N	N	N	T	T	T	N
chr1-26019734	T/A	1	26019734	+	NA	NA	NA	NA	NA	NA	T	W	T	T	T	T	T	T	T	T	T	T	W	W	N	T	T	T	N	T	T	T	T	T	T	T	T	T	T	T	T	W	T	T	T	T	T	T	T
chr1-26082664	T/C	1	26082664	+	NA	NA	NA	NA	NA	NA	T	N	N	T	T	Y	T	N	N	T	T	N	N	N	N	T	N	N	N	N	T	T	T	C	N	T	T	Y	N	T	T	N	T	Y	N	N	Y	Y	T
chr1-26082665	A/G	1	26082665	+	NA	NA	NA	NA	NA	NA	R	G	N	A	A	R	A	N	N	A	A	N	G	N	N	A	N	N	N	N	A	A	A	G	N	A	A	R	N	A	R	N	A	R	N	N	R	R	A
chr1-26082669	C/A	1	26082669	+	NA	NA	NA	NA	NA	NA	C	C	N	C	C	C	C	N	N	C	C	N	C	C	N	C	N	N	C	N	C	C	C	C	N	C	C	M	N	C	C	N	C	M	N	N	M	C	C
chr1-26082670	G/A	1	26082670	+	NA	NA	NA	NA	NA	NA	R	N	N	G	G	R	G	N	N	G	G	N	N	G	N	G	N	N	G	N	G	G	G	G	N	G	G	G	N	G	R	N	G	G	N	N	G	G	G
chr1-26082692	T/C	1	26082692	+	NA	NA	NA	NA	NA	NA	Y	C	N	Y	Y	Y	Y	N	C	T	N	N	C	C	C	Y	C	C	Y	N	Y	T	T	C	N	T	N	Y	C	T	Y	N	N	Y	N	N	Y	Y	T
chr1-26082694	G/A	1	26082694	+	NA	NA	NA	NA	NA	NA	R	N	N	R	R	R	R	N	A	G	N	N	R	A	A	R	A	A	R	N	R	G	G	A	N	G	G	R	A	G	G	N	N	R	N	N	R	R	G
chr1-26082695	T/C	1	26082695	+	NA	NA	NA	NA	NA	NA	Y	C	N	Y	Y	Y	Y	N	C	T	N	N	C	C	C	Y	C	C	Y	N	Y	T	T	C	N	T	N	Y	C	T	Y	N	N	Y	N	N	Y	Y	T
chr1-26082698	C/T	1	26082698	+	NA	NA	NA	NA	NA	NA	N	N	N	C	C	Y	C	N	C	C	C	N	Y	C	C	C	C	C	C	N	C	C	C	C	N	C	C	C	C	C	Y	N	C	C	N	N	C	C	C
chr1-26082702	C/T	1	26082702	+	NA	NA	NA	NA	NA	NA	Y	N	N	Y	Y	Y	Y	N	T	C	N	N	Y	T	T	Y	T	T	Y	N	Y	C	C	T	N	C	C	Y	T	C	C	N	N	Y	N	N	Y	Y	C
chr1-26082704	G/A	1	26082704	+	NA	NA	NA	NA	NA	NA	N	N	N	G	G	R	G	N	G	G	G	N	R	G	G	G	G	G	G	N	G	G	G	G	N	G	N	G	G	G	R	N	G	G	N	N	G	G	G
chr1-26082725	G/A	1	26082725	+	NA	NA	NA	NA	NA	NA	G	G	N	G	G	G	G	N	G	G	G	N	G	G	G	G	G	G	G	N	G	G	G	G	N	G	G	G	G	G	G	N	G	G	N	N	G	G	G
chr1-26082730	C/A	1	26082730	+	NA	NA	NA	NA	NA	NA	N	M	N	C	C	M	C	N	C	C	C	N	M	C	C	C	C	C	C	N	C	C	C	C	N	C	C	C	C	C	M	N	C	C	N	N	C	C	C
chr1-26082731	C/T	1	26082731	+	NA	NA	NA	NA	NA	NA	Y	N	N	Y	Y	Y	Y	N	T	C	N	N	Y	T	T	Y	T	T	Y	N	Y	C	C	T	N	C	C	Y	T	C	C	N	N	Y	N	N	Y	Y	C
chr1-26082738	T/C	1	26082738	+	NA	NA	NA	NA	NA	NA	Y	C	N	Y	Y	Y	Y	N	C	T	N	N	C	C	C	Y	C	C	Y	N	Y	T	T	C	N	T	N	Y	C	T	Y	N	N	Y	N	N	Y	Y	T
chr1-26082749	C/T	1	26082749	+	NA	NA	NA	NA	NA	NA	N	Y	N	C	C	Y	C	N	C	C	C	N	Y	C	C	C	C	C	C	N	C	C	C	C	N	C	C	C	C	C	Y	N	C	C	N	N	C	C	C
chr1-26082750	A/G	1	26082750	+	NA	NA	NA	NA	NA	NA	R	G	N	R	R	R	R	N	G	A	N	N	G	G	G	R	G	G	R	N	R	A	A	G	N	A	N	R	G	A	R	N	N	R	N	N	R	R	A
chr1-26082760	G/T	1	26082760	+	NA	NA	NA	NA	NA	NA	N	K	N	G	G	K	G	N	G	G	G	N	K	G	G	G	G	G	G	N	G	G	G	G	N	G	G	G	G	G	K	N	G	G	N	N	G	G	G
chr1-26766374	C/G	1	26766374	+	NA	NA	NA	NA	NA	NA	C	G	C	S	C	C	C	G	C	G	G	G	C	C	C	C	C	C	C	C	C	C	C	G	C	G	G	G	C	N	N	G	C	C	C	C	C	C	C
chr1-26799022	G/A	1	26799022	+	NA	NA	NA	NA	NA	NA	G	G	G	G	G	G	N	G	G	G	G	G	G	G	G	N	G	G	G	G	G	G	G	G	G	G	G	G	R	N	G	G	G	N	G	N	N	G	G
chr1-26799030	A/G	1	26799030	+	NA	NA	NA	NA	NA	NA	A	A	A	A	A	A	N	A	A	A	A	A	A	A	A	N	A	A	A	A	A	A	A	A	A	A	A	A	A	N	A	A	A	N	A	N	A	A	A
chr1-26799072	C/T	1	26799072	+	NA	NA	NA	NA	NA	NA	C	C	C	C	C	C	N	C	C	C	C	C	C	C	C	N	C	C	C	C	C	C	C	C	C	C	C	C	C	N	C	C	C	N	C	N	C	C	C
chr1-26799074	G/A	1	26799074	+	NA	NA	NA	NA	NA	NA	G	G	G	G	G	G	N	G	G	G	G	G	G	G	G	N	G	G	G	G	G	G	G	G	G	G	G	G	G	N	G	G	G	N	G	N	G	G	G
chr1-26888827	G/A	1	26888827	+	NA	NA	NA	NA	NA	NA	G	N	G	N	N	G	G	A	N	N	A	N	G	N	N	G	G	G	G	G	G	G	G	N	G	A	N	A	N	N	N	A	N	N	N	N	G	G	N
chr1-26888853	G/A	1	26888853	+	NA	NA	NA	NA	NA	NA	G	N	G	N	N	G	G	A	N	N	A	N	G	N	N	G	N	G	G	G	G	G	G	N	G	A	N	A	N	N	R	A	N	N	N	N	G	G	N
chr1-26888880	C/T	1	26888880	+	NA	NA	NA	NA	NA	NA	T	N	C	N	N	C	T	C	N	N	C	N	T	N	N	T	N	T	C	C	C	C	C	N	C	N	N	C	N	N	Y	C	N	N	N	N	C	C	N
chr1-26888887	G/A	1	26888887	+	NA	NA	NA	NA	NA	NA	G	N	G	N	N	G	G	A	N	N	A	N	G	N	N	G	N	G	G	G	G	G	G	N	G	N	N	A	N	N	R	A	N	N	N	N	G	G	N
chr1-27259079	G/A	1	27259079	+	NA	NA	NA	NA	NA	NA	N	A	G	A	A	G	A	A	A	N	N	A	A	A	A	N	A	A	G	G	G	G	G	N	G	A	A	A	N	N	A	N	N	G	G	A	G	G	G
chr1-27263759	A/G	1	27263759	+	NA	NA	NA	NA	NA	NA	A	A	G	N	N	N	N	A	A	N	N	A	A	N	A	N	A	N	A	N	N	A	A	N	N	N	N	A	N	N	A	A	N	G	N	N	G	G	A
chr1-27263775	G/A	1	27263775	+	NA	NA	NA	NA	NA	NA	G	G	G	N	N	N	N	R	G	N	N	G	G	N	R	N	G	N	G	N	N	G	G	N	N	N	N	N	N	N	G	G	N	G	N	N	G	G	G
chr1-27263813	T/G	1	27263813	+	NA	NA	NA	NA	NA	NA	K	G	T	N	N	N	N	G	G	N	N	G	G	N	G	N	G	N	T	N	N	T	T	N	N	N	N	G	N	N	G	G	N	T	N	N	T	T	T
chr1-27286998	G/A	1	27286998	+	NA	NA	NA	NA	NA	NA	G	G	G	G	G	A	G	G	G	G	G	G	G	G	G	G	G	G	A	A	A	A	A	G	A	G	G	G	G	G	G	G	G	G	A	G	G	G	N
chr1-27325652	A/G	1	27325652	+	NA	NA	NA	NA	NA	NA	N	A	A	N	N	A	N	N	A	A	N	R	N	N	N	N	N	A	A	A	A	N	A	A	A	A	N	A	N	A	N	A	N	N	A	A	A	A	A
chr1-27325683	C/T	1	27325683	+	NA	NA	NA	NA	NA	NA	N	C	Y	C	N	C	N	C	C	C	N	C	N	N	N	C	N	N	C	C	C	C	C	C	C	C	C	C	N	C	C	C	N	N	C	C	N	N	C
chr1-27399781	C/T	1	27399781	+	NA	NA	NA	NA	NA	NA	N	C	C	C	N	N	C	C	C	N	N	N	N	N	N	N	C	N	C	C	N	C	N	N	N	N	N	N	N	C	N	N	N	N	C	C	C	C	C
chr1-27399788	C/T	1	27399788	+	NA	NA	NA	NA	NA	NA	N	C	C	C	N	N	C	C	C	N	N	N	N	N	N	N	C	N	C	C	N	C	N	N	N	N	N	N	N	C	N	N	N	N	C	C	C	C	C
chr1-27399789	A/G	1	27399789	+	NA	NA	NA	NA	NA	NA	N	A	A	R	N	N	N	G	G	N	N	N	N	N	N	N	R	N	A	A	N	A	N	N	N	N	N	N	N	A	N	N	N	N	A	A	N	A	A
chr1-27399801	C/T	1	27399801	+	NA	NA	NA	NA	NA	NA	N	C	C	C	N	N	C	C	C	N	N	N	N	N	N	N	C	N	C	C	N	C	N	N	N	N	N	N	N	C	N	N	N	N	C	C	C	C	C
chr1-27399810	A/G	1	27399810	+	NA	NA	NA	NA	NA	NA	N	A	A	A	N	N	A	A	A	N	N	N	N	N	N	N	A	N	A	A	N	A	N	N	N	N	N	N	N	A	N	N	N	N	A	A	A	A	A
chr1-27399816	T/C	1	27399816	+	NA	NA	NA	NA	NA	NA	N	T	T	Y	N	N	N	C	C	N	N	N	N	N	N	N	Y	N	T	T	N	T	N	N	N	N	N	N	N	T	N	N	N	N	T	T	N	T	T
chr1-27399818	A/G	1	27399818	+	NA	NA	NA	NA	NA	NA	N	A	A	R	N	N	N	G	G	N	N	N	N	N	N	N	R	N	A	A	N	A	N	N	N	N	N	N	N	A	N	N	N	N	A	A	N	A	A
chr1-27399827	C/T	1	27399827	+	NA	NA	NA	NA	NA	NA	N	C	C	C	N	N	C	C	C	N	N	N	N	N	N	N	C	N	C	C	N	C	N	N	N	N	N	N	N	C	N	N	N	N	C	C	N	C	C
chr1-27399829	T/C	1	27399829	+	NA	NA	NA	NA	NA	NA	N	T	T	T	N	N	T	T	T	N	N	N	N	N	N	N	T	N	T	T	N	T	N	N	N	N	N	N	N	T	N	N	N	N	T	T	N	T	T
chr1-27399843	G/A	1	27399843	+	NA	NA	NA	NA	NA	NA	N	G	G	R	N	N	N	A	A	N	N	N	N	N	N	N	R	N	G	G	N	G	N	N	N	N	N	N	N	G	N	N	N	N	G	G	N	G	G
chr1-27399863	C/T	1	27399863	+	NA	NA	NA	NA	NA	NA	N	C	C	Y	N	N	N	T	T	N	N	N	N	N	N	N	Y	N	C	C	N	C	N	N	N	N	N	N	N	C	N	N	N	N	C	C	C	C	C
chr1-27399878	A/G	1	27399878	+	NA	NA	NA	NA	NA	NA	N	A	A	A	N	N	A	A	A	N	N	N	N	N	N	N	A	N	A	A	N	A	N	N	N	N	N	N	N	A	N	N	N	N	A	A	N	A	A
chr1-27399888	T/C	1	27399888	+	NA	NA	NA	NA	NA	NA	N	T	T	Y	N	N	N	C	C	N	N	N	N	N	N	N	Y	N	T	T	N	T	N	N	N	N	N	N	N	T	N	N	N	N	T	T	T	T	T
chr1-27399895	G/A	1	27399895	+	NA	NA	NA	NA	NA	NA	N	G	G	G	N	N	G	G	G	N	N	N	N	N	N	N	G	N	G	G	N	G	N	N	N	N	N	N	N	G	N	N	N	N	G	G	G	G	G
chr1-27399911	T/C	1	27399911	+	NA	NA	NA	NA	NA	NA	N	T	T	N	N	N	T	N	N	N	N	N	N	N	N	N	T	N	T	T	N	T	N	N	N	N	N	N	N	T	N	N	N	N	T	T	T	T	T
chr1-27583497	A/G	1	27583497	+	NA	NA	NA	NA	NA	NA	G	A	R	G	G	G	G	A	G	N	G	R	G	G	G	G	G	G	A	A	A	G	A	R	A	A	A	N	G	A	R	A	N	N	A	G	R	A	A
chr1-27594967	G/T	1	27594967	+	NA	NA	NA	NA	NA	NA	T	G	G	K	T	T	T	G	T	G	T	N	T	T	T	T	T	T	G	G	G	K	G	K	G	G	K	G	T	G	G	G	G	G	G	T	G	G	G
chr1-27595012	A/G	1	27595012	+	NA	NA	NA	NA	NA	NA	G	A	A	R	G	G	G	A	G	A	G	N	G	G	G	G	G	G	A	A	A	R	A	R	A	A	R	A	G	A	A	A	A	A	A	G	A	A	A
chr1-27700358	T/C	1	27700358	+	NA	NA	NA	NA	NA	NA	T	T	C	T	T	T	N	T	N	T	T	T	T	T	T	N	T	T	T	T	T	T	T	T	T	T	T	T	T	T	T	T	N	N	T	N	C	N	N
chr1-28261228	C/T	1	28261228	+	NA	NA	NA	NA	NA	NA	T	C	C	C	T	T	T	C	Y	Y	T	C	T	N	T	C	T	T	T	C	T	Y	T	C	N	C	C	C	N	C	C	C	C	C	T	C	C	C	N
chr1-28261232	C/T	1	28261232	+	NA	NA	NA	NA	NA	NA	C	T	C	T	C	C	C	T	C	Y	C	T	C	N	C	C	C	C	C	C	C	Y	C	T	N	T	T	T	N	T	N	T	C	C	C	C	C	C	N
chr1-28288349	C/T	1	28288349	+	NA	NA	NA	NA	NA	NA	C	C	C	C	C	C	C	C	C	C	C	C	C	C	C	C	C	C	C	N	C	C	C	C	C	C	C	C	C	C	C	C	C	C	C	C	C	C	C
chr1-28288354	C/T	1	28288354	+	NA	NA	NA	NA	NA	NA	C	C	C	C	C	C	C	C	Y	C	C	C	C	C	C	T	C	C	C	C	C	C	C	C	C	C	C	C	C	C	C	C	C	C	C	C	C	C	C
chr1-28288386	G/A	1	28288386	+	NA	NA	NA	NA	NA	NA	G	A	A	R	G	G	G	A	R	A	G	A	G	G	G	A	G	G	G	R	G	A	G	A	G	A	A	A	G	A	A	A	A	A	G	A	A	A	G
chr1-28288391	C/T	1	28288391	+	NA	NA	NA	NA	NA	NA	T	C	C	Y	T	T	T	C	Y	C	T	C	T	T	T	C	T	T	T	N	T	C	T	C	T	C	C	C	T	C	C	C	C	C	T	C	C	C	T
chr1-28288401	G/A	1	28288401	+	NA	NA	NA	NA	NA	NA	G	G	G	G	G	G	G	G	G	G	G	G	G	G	G	G	G	G	G	R	G	G	G	G	G	G	G	G	G	G	G	G	G	G	G	G	G	G	G
chr1-28288405	C/T	1	28288405	+	NA	NA	NA	NA	NA	NA	C	C	T	C	C	C	C	C	C	C	C	C	C	C	C	C	C	C	C	C	C	C	C	C	C	C	C	C	C	C	C	C	T	T	C	C	T	T	C
chr1-28288423	G/A	1	28288423	+	NA	NA	NA	NA	NA	NA	A	G	G	R	A	A	A	G	R	G	A	G	A	A	A	G	A	A	A	G	A	G	A	G	A	G	G	G	A	G	G	G	G	G	A	G	G	G	A
chr1-28288443	C/T	1	28288443	+	NA	NA	NA	NA	NA	NA	C	C	T	C	C	C	C	C	C	C	C	C	C	C	C	C	C	C	C	N	C	C	C	C	C	C	C	C	C	C	C	C	T	T	C	T	T	T	C
chr1-28478946	T/C	1	28478946	+	NA	NA	NA	NA	NA	NA	N	Y	Y	Y	C	N	N	T	N	Y	C	T	N	N	N	Y	N	N	Y	Y	C	Y	Y	N	N	T	T	T	N	T	Y	T	N	T	N	Y	Y	T	N
chr1-28478964	C/T	1	28478964	+	NA	NA	NA	NA	NA	NA	N	Y	Y	Y	C	C	N	T	N	Y	C	T	N	N	N	Y	N	N	C	Y	C	Y	C	N	N	Y	T	T	N	T	Y	T	N	Y	N	Y	Y	N	N
chr1-28478965	A/T	1	28478965	+	NA	NA	NA	NA	NA	NA	N	A	A	A	A	A	N	A	N	A	A	A	N	N	N	A	N	N	A	A	A	A	A	N	N	A	A	A	N	A	A	A	N	A	N	A	A	A	N
chr1-28478981	T/C	1	28478981	+	NA	NA	NA	NA	NA	NA	N	T	T	T	T	T	N	T	N	T	T	T	N	N	N	T	N	N	T	T	T	T	T	N	N	T	T	T	N	T	T	T	N	T	N	T	T	T	N
chr1-28478986	T/C	1	28478986	+	NA	NA	NA	NA	NA	NA	N	T	T	T	T	T	N	T	N	T	T	T	N	N	N	T	N	N	T	T	T	T	T	N	N	T	T	T	N	T	T	T	N	T	N	T	T	T	N
chr1-28478995	C/T	1	28478995	+	NA	NA	NA	NA	NA	NA	N	C	C	C	C	C	N	C	N	C	C	C	N	N	N	C	N	N	C	C	C	C	C	N	N	C	C	C	N	C	C	C	N	C	N	C	C	C	N
chr1-28479004	A/G	1	28479004	+	NA	NA	NA	NA	NA	NA	N	A	A	A	A	A	N	A	N	A	A	A	N	N	N	A	N	N	A	A	A	A	A	N	N	A	A	A	N	A	A	A	N	A	N	A	A	A	N
chr1-28612341	T/C	1	28612341	+	NA	NA	NA	NA	NA	NA	T	T	C	T	T	T	T	T	Y	T	T	T	T	T	T	C	T	N	T	T	T	T	T	T	T	T	T	N	T	T	T	T	C	N	N	N	C	C	T
chr1-28947410	G/A	1	28947410	+	NA	NA	NA	NA	NA	NA	N	G	G	G	N	N	G	G	N	G	N	G	N	N	N	G	N	N	G	A	G	G	G	G	G	G	G	G	N	G	G	G	G	G	G	N	G	G	G
chr1-28947419	T/G	1	28947419	+	NA	NA	NA	NA	NA	NA	N	T	K	T	N	N	T	T	N	T	N	T	N	N	N	T	N	N	T	G	T	T	T	T	T	T	T	T	N	T	T	N	T	T	T	N	T	T	T
chr1-28947479	C/T	1	28947479	+	NA	NA	NA	NA	NA	NA	N	C	C	C	N	N	C	C	N	C	N	C	N	N	N	C	N	N	C	T	C	C	C	C	C	C	C	C	N	C	C	Y	C	C	C	N	C	C	C
chr1-28947500	C/G	1	28947500	+	NA	NA	NA	NA	NA	NA	N	C	S	C	N	N	C	C	N	C	N	C	N	N	N	C	N	N	C	C	C	C	C	C	C	C	C	C	N	C	C	C	C	C	C	N	C	C	C
chr1-29256410	G/T	1	29256410	+	NA	NA	NA	NA	NA	NA	G	G	K	K	G	G	K	G	G	G	G	N	G	N	N	K	G	N	G	G	N	G	G	N	G	G	G	G	G	N	G	G	K	N	G	K	K	K	G
chr1-29256414	G/A	1	29256414	+	NA	NA	NA	NA	NA	NA	G	G	R	R	G	G	R	G	G	G	G	N	G	N	N	R	G	N	G	G	N	G	N	N	N	G	G	G	G	N	G	G	R	N	G	R	R	R	G
chr1-29256415	C/T	1	29256415	+	NA	NA	NA	NA	NA	NA	Y	C	Y	Y	N	Y	Y	N	Y	T	C	N	C	N	N	Y	T	N	T	N	N	C	C	N	N	Y	N	C	T	N	Y	C	Y	Y	Y	C	Y	C	C
chr1-29256418	A/C	1	29256418	+	NA	NA	NA	NA	NA	NA	M	A	M	N	N	M	A	N	M	C	A	N	A	N	N	M	C	N	C	N	N	A	A	N	N	M	N	A	C	N	M	A	M	M	M	A	M	A	A
chr1-29256429	C/T	1	29256429	+	NA	NA	NA	NA	NA	NA	C	C	C	C	C	C	C	C	C	C	C	N	C	N	N	C	C	N	C	N	N	Y	C	N	C	C	C	C	C	N	C	C	C	C	C	Y	C	N	N
chr1-29256431	G/A	1	29256431	+	NA	NA	NA	NA	NA	NA	R	A	N	G	N	R	G	G	R	G	A	N	N	N	N	R	G	N	G	G	N	R	N	N	G	R	N	R	G	N	R	A	N	R	R	G	N	R	N
chr1-29256462	C/T	1	29256462	+	NA	NA	NA	NA	NA	NA	Y	T	N	Y	N	Y	Y	C	Y	C	T	N	N	N	N	Y	C	N	C	C	N	Y	N	N	C	Y	N	Y	C	N	Y	T	N	Y	Y	C	N	Y	N
chr1-29256525	C/T	1	29256525	+	NA	NA	NA	NA	NA	NA	C	C	C	C	C	C	C	C	C	C	C	N	C	N	N	C	C	N	C	N	N	Y	C	N	C	C	C	C	C	N	C	C	C	C	C	Y	C	N	N
chr1-29256529	C/T	1	29256529	+	NA	NA	NA	NA	NA	NA	C	C	Y	Y	C	C	Y	C	C	C	C	N	C	N	N	Y	C	N	C	C	N	C	C	N	C	C	C	C	C	N	C	C	Y	N	C	Y	Y	Y	C
chr1-29256541	G/A	1	29256541	+	NA	NA	NA	NA	NA	NA	G	G	G	G	G	G	G	N	N	G	G	N	N	N	N	G	G	N	G	G	N	G	G	N	G	G	G	N	G	N	R	G	G	G	G	G	G	G	N
chr1-29499590	C/T	1	29499590	+	NA	NA	NA	NA	NA	NA	C	C	C	N	C	C	N	C	C	N	N	N	C	C	C	C	C	C	N	N	N	N	Y	N	T	N	C	Y	N	C	T	C	C	C	N	C	C	C	C
chr1-29499619	G/A	1	29499619	+	NA	NA	NA	NA	NA	NA	G	G	G	N	G	G	N	G	G	N	N	N	G	G	G	G	G	G	N	N	N	R	R	N	A	N	G	R	N	G	A	A	G	G	N	G	G	G	A
chr1-29499642	A/T	1	29499642	+	NA	NA	NA	NA	NA	NA	A	A	A	N	A	A	N	A	A	N	N	N	A	A	A	A	A	A	N	N	N	N	W	N	T	A	A	W	A	A	T	A	N	A	N	A	A	A	A
chr1-29499652	A/C	1	29499652	+	NA	NA	NA	NA	NA	NA	A	A	A	N	A	A	N	A	A	N	N	N	A	A	A	A	A	A	N	N	N	N	M	N	C	N	A	M	N	A	C	A	N	A	N	A	A	A	A
chr1-29499707	G/A	1	29499707	+	NA	NA	NA	NA	NA	NA	G	G	G	N	G	G	N	G	G	N	N	N	G	G	G	G	G	G	N	N	N	N	R	N	A	N	G	R	G	G	A	G	N	G	N	G	G	G	G
chr1-29509944	G/T	1	29509944	+	NA	NA	NA	NA	NA	NA	G	N	G	T	G	G	T	G	G	N	N	N	G	N	G	G	G	N	G	N	N	N	G	N	G	G	G	G	N	G	N	N	N	N	N	G	G	G	G
chr1-29509958	C/G	1	29509958	+	NA	NA	NA	NA	NA	NA	C	N	C	G	C	C	G	C	C	N	N	N	C	N	C	C	C	N	C	N	N	N	C	G	C	N	C	C	N	C	N	N	N	N	N	C	C	C	C
chr1-29533844	T/C	1	29533844	+	NA	NA	NA	NA	NA	NA	T	N	T	T	N	T	T	N	T	T	T	N	T	T	T	N	T	T	T	T	N	N	T	N	C	T	N	Y	T	T	N	N	N	T	N	T	T	Y	N
chr1-29533861	C/T	1	29533861	+	NA	NA	NA	NA	NA	NA	Y	Y	Y	T	Y	Y	T	N	Y	N	Y	N	C	Y	Y	Y	C	C	T	T	T	Y	T	N	N	Y	C	C	C	C	N	C	N	C	N	Y	Y	Y	N
chr1-29533865	A/C	1	29533865	+	NA	NA	NA	NA	NA	NA	M	M	M	C	M	M	C	A	M	N	M	A	A	M	M	M	A	A	N	C	N	M	C	N	A	M	A	A	A	A	N	A	N	A	N	M	M	A	N
chr1-29533877	C/T	1	29533877	+	NA	NA	NA	NA	NA	NA	Y	Y	Y	T	Y	Y	T	C	Y	N	Y	C	C	Y	Y	Y	C	C	N	T	N	Y	T	N	C	Y	C	C	C	C	N	C	N	C	N	Y	Y	C	N
chr1-29533903	C/T	1	29533903	+	NA	NA	NA	NA	NA	NA	Y	C	Y	C	Y	Y	C	C	Y	C	Y	C	T	Y	Y	Y	T	T	C	C	C	Y	C	N	C	C	C	C	T	C	C	C	N	C	N	C	C	C	N
chr1-29533907	G/A	1	29533907	+	NA	NA	NA	NA	NA	NA	R	R	R	A	R	R	A	G	R	A	R	G	G	R	R	R	G	G	A	A	N	R	A	N	G	R	G	G	G	G	N	G	N	G	N	R	R	G	N
chr1-29533912	G/A	1	29533912	+	NA	NA	NA	NA	NA	NA	G	N	G	G	N	G	G	N	G	G	G	A	G	G	G	N	G	G	G	G	N	N	G	N	A	N	N	R	G	G	N	N	N	G	N	G	G	R	N
chr1-29533919	C/T	1	29533919	+	NA	NA	NA	NA	NA	NA	C	C	C	C	C	C	C	N	N	C	C	T	C	C	C	N	C	C	C	C	N	C	C	N	N	C	C	C	C	C	C	C	N	C	N	C	C	Y	N
chr1-29603891	T/A	1	29603891	+	NA	NA	NA	NA	NA	NA	N	N	T	N	N	T	T	T	T	N	N	T	T	T	T	N	T	T	N	A	T	T	T	W	N	N	N	T	N	N	N	N	N	N	N	N	T	T	N
chr1-29603928	T/A	1	29603928	+	NA	NA	NA	NA	NA	NA	N	N	T	N	N	T	T	T	T	N	N	T	T	T	T	N	T	T	N	A	T	T	T	W	N	N	N	T	N	N	N	N	N	N	N	N	T	T	N
chr1-29673507	A/C	1	29673507	+	NA	NA	NA	NA	NA	NA	A	N	A	A	A	A	A	A	A	N	A	A	A	A	A	A	A	A	C	A	C	A	C	A	C	A	A	A	A	A	A	A	N	N	C	A	A	A	C
chr1-29923035	G/A	1	29923035	+	NA	NA	NA	NA	NA	NA	N	N	G	G	N	N	G	A	N	N	N	N	N	N	N	G	N	N	G	N	G	N	G	N	G	N	N	A	N	N	G	G	N	G	N	G	G	G	N
chr1-29949459	T/C	1	29949459	+	NA	NA	NA	NA	NA	NA	C	T	T	T	C	C	T	T	N	T	C	T	C	C	C	T	C	C	T	N	T	Y	T	N	T	T	T	T	N	T	T	T	N	T	N	T	T	T	N
chr1-29949469	G/A	1	29949469	+	NA	NA	NA	NA	NA	NA	G	R	G	N	G	G	N	G	N	N	G	G	G	G	G	R	G	G	G	N	G	G	G	N	G	N	G	G	N	G	R	N	N	N	N	G	G	G	N
chr1-29949577	A/C	1	29949577	+	NA	NA	NA	NA	NA	NA	C	A	A	A	C	C	A	A	N	A	C	A	C	C	C	A	C	C	A	N	A	M	A	N	A	A	A	A	N	A	A	A	A	A	N	A	A	A	N
chr1-30002153	C/T	1	30002153	+	NA	NA	NA	NA	NA	NA	C	C	C	C	C	C	C	C	C	C	C	C	C	C	C	C	C	C	C	C	C	C	C	C	C	C	C	C	C	C	C	C	C	C	C	C	C	C	C
chr1-30002166	C/T	1	30002166	+	NA	NA	NA	NA	NA	NA	C	C	C	C	C	C	C	C	C	C	C	C	C	C	C	C	C	C	C	C	C	C	C	C	C	C	C	C	C	C	C	C	N	C	C	C	C	C	C
chr1-30002174	A/C	1	30002174	+	NA	NA	NA	NA	NA	NA	A	M	A	A	N	A	A	C	M	A	A	A	A	A	A	C	A	A	C	C	C	M	C	N	C	N	C	C	A	M	M	A	N	A	C	A	A	A	C
chr1-30002240	C/T	1	30002240	+	NA	NA	NA	NA	NA	NA	C	Y	C	C	C	C	C	T	Y	C	C	C	C	C	C	T	C	C	T	T	T	Y	T	C	T	N	T	T	C	Y	Y	C	C	C	T	C	C	C	T
chr1-30002265	T/C	1	30002265	+	NA	NA	NA	NA	NA	NA	T	T	T	T	T	T	T	T	T	T	T	T	T	T	T	T	T	T	T	T	T	T	T	T	T	T	T	T	T	T	T	T	N	T	T	T	T	T	T
chr1-30521494	C/T	1	30521494	+	NA	NA	NA	NA	NA	NA	C	N	T	C	C	C	C	T	N	C	C	C	C	C	C	T	C	C	C	C	C	C	C	C	C	T	T	T	C	T	C	C	T	T	C	C	T	T	C
chr1-30521498	C/A	1	30521498	+	NA	NA	NA	NA	NA	NA	M	C	C	N	C	N	N	C	M	C	C	C	C	C	C	C	C	C	N	N	C	N	N	C	C	C	C	C	N	C	N	C	C	C	C	C	C	C	M
chr1-30521505	A/C	1	30521505	+	NA	NA	NA	NA	NA	NA	N	N	A	A	A	A	A	A	A	A	A	A	A	A	A	A	A	A	A	A	A	A	A	A	A	A	A	A	A	A	N	A	A	N	A	C	A	A	N
chr1-30544834	C/T	1	30544834	+	NA	NA	NA	NA	NA	NA	C	N	N	T	C	C	T	C	C	N	C	T	C	C	C	N	C	C	C	C	C	Y	C	T	N	N	N	C	N	N	T	N	N	N	N	C	C	C	N
chr1-30842539	A/G	1	30842539	+	NA	NA	NA	NA	NA	NA	A	N	A	N	A	A	N	A	A	N	A	N	A	A	A	A	A	A	A	A	A	A	N	N	A	A	A	A	A	A	N	N	N	N	A	N	N	G	A
chr1-30842541	A/T	1	30842541	+	NA	NA	NA	NA	NA	NA	A	N	A	N	A	A	N	A	A	N	A	N	A	A	A	A	A	A	T	T	T	A	N	N	T	A	A	A	A	A	N	N	N	N	T	N	N	A	T
chr1-30842590	A/G	1	30842590	+	NA	NA	NA	NA	NA	NA	A	N	A	N	A	A	N	A	A	N	A	N	A	A	A	A	A	A	G	G	G	A	N	N	G	A	A	A	A	A	N	N	N	N	G	N	N	N	G
chr1-30842599	G/A	1	30842599	+	NA	NA	NA	NA	NA	NA	G	N	G	N	G	G	N	G	G	N	G	N	G	G	G	G	G	G	A	A	A	G	N	N	A	G	G	G	G	G	N	N	N	N	A	N	N	G	A
chr1-30842619	T/C	1	30842619	+	NA	NA	NA	NA	NA	NA	T	N	T	N	T	T	N	T	T	N	T	N	T	T	T	T	T	T	T	T	T	T	T	N	T	T	T	T	T	T	N	N	N	N	N	N	N	N	T
chr1-30842643	C/T	1	30842643	+	NA	NA	NA	NA	NA	NA	C	N	C	N	C	C	N	C	C	N	C	N	C	C	C	C	C	C	T	T	T	C	T	N	T	C	C	C	C	C	N	N	N	N	N	N	N	N	N
chr1-31218327	C/A	1	31218327	+	NA	NA	NA	NA	NA	NA	C	C	C	C	C	C	C	C	C	C	C	C	C	C	C	C	C	C	C	A	C	C	C	C	C	C	C	C	C	C	C	C	C	C	C	C	C	C	C
chr1-31218425	G/A	1	31218425	+	NA	NA	NA	NA	NA	NA	G	G	G	G	G	G	G	G	G	G	G	G	G	G	G	G	G	G	G	A	G	G	G	G	G	G	G	G	G	G	G	G	G	G	G	G	G	G	G
chr1-31352851	A/C	1	31352851	+	NA	NA	NA	NA	NA	NA	N	M	A	N	A	A	N	N	N	C	A	C	A	A	A	N	A	A	A	C	A	C	A	N	N	N	C	C	N	N	C	N	A	A	N	A	A	A	A
chr1-31356694	T/A	1	31356694	+	NA	NA	NA	NA	NA	NA	N	T	N	N	N	N	N	T	N	N	N	N	N	A	N	N	N	N	T	N	T	N	T	N	T	N	N	N	N	T	N	N	T	T	T	T	T	T	T
chr1-31356717	A/T	1	31356717	+	NA	NA	NA	NA	NA	NA	A	A	A	N	A	A	N	A	A	N	A	N	A	A	A	N	A	A	T	N	T	N	T	N	T	N	N	N	A	A	A	N	A	A	T	A	A	A	T
chr1-31424743	G/A	1	31424743	+	NA	NA	NA	NA	NA	NA	G	G	N	G	G	G	G	G	A	N	N	R	A	A	A	R	N	A	G	G	G	N	G	R	N	A	N	N	N	N	R	N	G	G	A	R	R	G	G
chr1-31424796	A/G	1	31424796	+	NA	NA	NA	NA	NA	NA	A	A	N	A	G	G	A	A	A	N	A	A	A	A	A	A	N	A	A	A	A	A	G	A	N	A	N	N	N	N	A	N	A	A	A	R	A	A	A
chr1-31424864	G/C	1	31424864	+	NA	NA	NA	NA	NA	NA	G	S	N	G	G	G	G	C	G	N	N	C	C	C	N	G	N	N	G	G	G	G	G	S	N	N	N	N	N	N	G	N	S	C	N	G	N	S	G
chr1-31424866	G/A	1	31424866	+	NA	NA	NA	NA	NA	NA	G	G	N	G	G	N	G	G	G	N	N	G	R	A	N	G	N	N	G	G	G	G	G	R	N	N	N	N	N	N	G	N	G	G	N	G	G	G	G
chr1-31507667	C/T	1	31507667	+	NA	NA	NA	NA	NA	NA	C	N	C	C	N	C	N	N	N	N	C	C	C	C	N	N	C	C	N	T	C	C	C	N	N	N	C	C	N	C	N	N	C	C	N	C	C	C	C
chr1-31507679	T/C	1	31507679	+	NA	NA	NA	NA	NA	NA	T	N	T	T	N	T	N	N	N	N	T	T	T	T	N	N	T	T	N	N	T	T	T	N	N	N	T	T	N	C	N	N	C	C	N	T	C	C	T
chr1-31507704	G/A	1	31507704	+	NA	NA	NA	NA	NA	NA	G	N	G	G	N	G	N	N	N	N	G	G	G	G	N	N	G	G	N	A	G	G	G	N	N	N	G	G	N	G	N	N	G	G	N	G	G	G	G
chr1-31507743	A/G	1	31507743	+	NA	NA	NA	NA	NA	NA	A	N	A	A	N	A	N	N	N	N	A	A	A	A	N	N	A	A	N	G	A	A	A	N	N	N	A	A	N	A	N	N	A	A	N	A	A	A	A
chr1-31507749	A/T	1	31507749	+	NA	NA	NA	NA	NA	NA	A	N	A	T	N	A	N	N	N	N	A	T	A	A	N	N	A	A	N	A	A	W	A	N	N	N	T	T	N	T	N	N	T	T	N	T	T	T	A
chr1-31521698	C/T	1	31521698	+	NA	NA	NA	NA	NA	NA	C	T	C	N	C	C	N	T	C	N	C	N	C	C	C	N	C	C	C	N	C	C	C	N	C	N	N	N	C	T	C	N	T	T	C	N	T	T	C
chr1-31521724	G/A	1	31521724	+	NA	NA	NA	NA	NA	NA	G	G	G	N	G	G	N	G	R	N	G	N	G	G	G	A	G	G	G	N	G	G	G	N	G	N	N	N	G	G	G	N	G	G	G	N	G	G	G
chr1-31521728	G/A	1	31521728	+	NA	NA	NA	NA	NA	NA	G	A	G	N	G	G	N	A	G	N	G	N	G	G	G	G	G	G	G	N	G	G	G	N	G	N	N	N	G	A	G	N	A	A	G	N	A	A	G
chr1-31521763	C/T	1	31521763	+	NA	NA	NA	NA	NA	NA	C	T	C	N	C	C	N	T	Y	N	C	N	C	C	C	T	C	C	C	N	C	C	C	N	C	N	N	N	C	T	C	N	T	T	C	N	T	T	C
chr1-31521796	C/A	1	31521796	+	NA	NA	NA	NA	NA	NA	C	A	C	N	C	C	N	A	C	N	C	N	C	C	C	C	C	C	C	N	C	C	C	N	C	N	N	N	C	A	C	N	A	A	C	N	A	A	C
chr1-31551206	A/G	1	31551206	+	NA	NA	NA	NA	NA	NA	A	A	A	A	A	A	A	A	A	A	A	A	A	A	A	A	A	A	A	A	A	A	A	A	A	A	A	A	A	A	A	A	A	N	A	N	A	A	A
chr1-31551217	C/A	1	31551217	+	NA	NA	NA	NA	NA	NA	C	A	C	A	C	C	A	A	C	A	C	A	C	C	C	C	C	C	C	A	C	M	C	A	C	A	A	A	C	A	A	A	A	A	C	N	A	A	C
chr1-31551251	T/C	1	31551251	+	NA	NA	NA	NA	NA	NA	T	C	T	C	T	T	C	C	T	C	T	C	T	T	T	T	N	T	T	C	T	Y	T	C	T	C	C	C	T	C	C	C	C	C	T	T	C	C	T
chr1-31551292	C/A	1	31551292	+	NA	NA	NA	NA	NA	NA	C	C	C	C	C	C	C	C	C	C	C	C	C	C	C	C	C	C	C	C	C	C	C	C	C	C	C	C	C	C	C	C	C	C	C	A	C	C	C
chr1-31672533	G/T	1	31672533	+	NA	NA	NA	NA	NA	NA	T	N	N	N	G	K	G	G	K	N	N	G	N	N	N	K	G	G	T	K	N	K	G	N	T	G	T	T	K	N	K	G	K	G	K	K	K	K	N
chr1-31672550	C/T	1	31672550	+	NA	NA	NA	NA	NA	NA	C	N	C	N	C	C	C	C	Y	N	N	C	Y	N	N	C	C	C	C	C	N	C	C	N	C	C	C	C	C	N	C	C	C	C	C	C	C	C	N
chr1-31672590	C/A	1	31672590	+	NA	NA	NA	NA	NA	NA	A	N	A	N	C	M	M	A	A	N	N	C	M	N	N	A	C	A	A	M	N	N	C	N	A	A	A	A	M	N	N	C	M	C	M	M	M	M	N
chr1-31672634	C/T	1	31672634	+	NA	NA	NA	NA	NA	NA	C	N	C	N	C	C	C	C	Y	N	N	C	Y	N	N	C	C	C	C	C	N	C	C	N	C	C	C	C	C	N	C	C	C	C	C	C	C	C	N
chr1-31709118	C/T	1	31709118	+	NA	NA	NA	NA	NA	NA	C	T	C	T	C	N	T	T	Y	T	N	T	C	C	C	T	C	C	C	N	C	Y	C	T	C	T	T	T	C	T	T	T	N	T	C	C	T	T	C
chr1-31709121	A/G	1	31709121	+	NA	NA	NA	NA	NA	NA	A	G	A	G	A	A	G	G	R	G	N	G	A	A	A	G	A	A	A	N	A	R	A	G	A	G	G	G	A	G	G	G	N	G	A	A	G	G	A
chr1-31709151	G/A	1	31709151	+	NA	NA	NA	NA	NA	NA	G	G	G	G	G	G	G	G	G	G	G	G	G	G	G	G	G	G	A	N	A	G	N	G	A	G	G	G	G	G	G	G	G	G	A	A	G	G	A
chr1-31709196	T/A	1	31709196	+	NA	NA	NA	NA	NA	NA	T	T	T	T	T	T	T	T	T	T	T	T	T	T	T	T	T	T	A	N	A	T	N	T	A	T	T	T	T	T	T	T	T	T	A	A	T	T	A
chr1-31709207	G/A	1	31709207	+	NA	NA	NA	NA	NA	NA	G	R	G	A	G	G	A	G	G	A	N	A	G	G	G	G	G	G	G	N	G	R	G	A	G	A	A	A	G	G	A	A	G	G	G	G	G	G	G
chr1-31709208	C/T	1	31709208	+	NA	NA	NA	NA	NA	NA	C	T	C	T	C	C	T	T	Y	T	N	T	C	C	C	T	C	C	C	N	C	Y	C	T	C	T	T	T	C	T	T	T	N	T	C	C	T	T	C
chr1-31709237	C/T	1	31709237	+	NA	NA	NA	NA	NA	NA	C	C	C	C	C	C	C	C	C	C	C	C	C	C	C	C	C	C	T	N	T	C	N	C	T	C	C	C	C	C	C	C	C	C	T	T	C	C	T
chr1-31709242	A/G	1	31709242	+	NA	NA	NA	NA	NA	NA	A	A	A	A	A	A	A	A	A	A	A	A	A	A	A	A	A	A	G	N	G	A	N	A	G	A	A	A	A	A	A	A	A	A	G	G	A	A	G
chr1-31709263	A/G	1	31709263	+	NA	NA	NA	NA	NA	NA	A	G	N	G	A	N	G	N	N	G	G	G	A	A	N	N	N	N	A	N	A	G	A	G	A	G	G	G	N	G	G	G	G	G	A	A	G	G	A
chr1-31745262	G/A	1	31745262	+	NA	NA	NA	NA	NA	NA	G	G	G	G	G	G	G	G	G	G	G	G	G	G	G	R	G	G	G	A	N	G	G	G	G	G	G	G	G	G	G	N	G	G	G	G	G	G	G
chr1-31745269	C/T	1	31745269	+	NA	NA	NA	NA	NA	NA	C	C	C	C	C	C	C	C	C	C	C	C	C	C	C	C	C	C	C	C	C	C	C	C	C	C	C	C	C	C	C	C	C	C	C	C	C	C	C
chr1-31745274	A/G	1	31745274	+	NA	NA	NA	NA	NA	NA	A	A	A	A	A	A	A	A	A	A	A	A	A	A	A	A	A	A	A	A	A	A	A	A	A	A	A	A	A	A	A	A	A	A	A	A	A	A	A
chr1-31745299	A/G	1	31745299	+	NA	NA	NA	NA	NA	NA	A	A	A	A	A	A	A	A	A	A	A	A	A	A	A	R	A	A	A	G	N	A	A	A	A	A	A	A	A	A	A	N	A	A	A	A	A	A	A
chr1-31745314	C/T	1	31745314	+	NA	NA	NA	NA	NA	NA	C	C	C	C	C	C	C	C	C	C	C	C	C	C	C	C	C	C	C	C	C	C	C	C	C	C	C	C	C	C	C	C	C	C	C	C	C	C	C
chr1-31745344	G/A	1	31745344	+	NA	NA	NA	NA	NA	NA	G	G	G	G	G	G	G	G	G	G	G	G	G	G	G	G	G	G	G	A	G	G	G	G	G	G	G	G	G	G	G	G	G	G	G	G	G	G	G
chr1-31804575	C/T	1	31804575	+	NA	NA	NA	NA	NA	NA	T	C	T	N	T	T	N	C	N	C	T	C	T	N	N	C	T	N	C	C	C	Y	C	N	C	C	C	C	T	C	C	C	N	N	C	C	C	C	N
chr1-31804642	T/C	1	31804642	+	NA	NA	NA	NA	NA	NA	T	T	T	N	T	T	N	T	T	T	T	N	T	N	N	T	T	N	T	C	T	T	T	N	T	T	T	T	T	T	T	T	N	N	T	T	T	T	N
chr1-31854568	T/G	1	31854568	+	NA	NA	NA	NA	NA	NA	G	T	G	T	N	G	T	T	G	N	G	N	G	G	G	T	G	G	T	N	N	K	T	N	T	N	N	T	G	N	N	T	N	N	N	T	N	T	N
chr1-31854629	G/A	1	31854629	+	NA	NA	NA	NA	NA	NA	G	G	G	G	N	G	G	G	G	N	G	N	G	G	G	G	G	G	A	N	N	N	A	N	A	N	N	G	G	N	G	G	N	N	N	A	N	G	N
chr1-31854631	C	1	31854631	+	NA	NA	NA	NA	NA	NA	C	C	C	C	N	C	C	C	C	N	C	N	C	C	C	C	C	C	C	N	N	C	C	N	C	N	N	C	C	N	C	C	N	N	N	C	N	C	N
chr1-31854641	G/A	1	31854641	+	NA	NA	NA	NA	NA	NA	A	G	A	G	N	A	G	G	A	N	A	N	A	A	A	G	A	A	G	N	N	R	G	N	G	N	N	G	A	N	N	G	N	N	N	G	N	G	N
chr1-31854659	C/T	1	31854659	+	NA	NA	NA	NA	NA	NA	C	Y	C	T	N	C	T	C	C	N	C	N	C	C	C	C	C	C	C	N	N	Y	C	N	C	N	N	T	C	N	N	T	N	N	N	C	N	C	N
chr1-32043494	C/T	1	32043494	+	NA	NA	NA	NA	NA	NA	C	N	C	C	C	C	C	C	C	N	C	C	N	C	C	C	C	C	N	N	N	C	Y	C	N	N	C	N	C	C	C	C	N	C	N	N	C	C	N
chr1-32043498	T/C	1	32043498	+	NA	NA	NA	NA	NA	NA	T	N	T	T	T	T	T	T	T	N	T	T	N	T	T	T	T	T	N	N	N	T	Y	T	N	N	T	N	T	T	T	T	N	T	N	N	T	T	N
chr1-32043520	T/A	1	32043520	+	NA	NA	NA	NA	NA	NA	T	N	T	T	T	T	T	T	T	N	T	T	N	T	T	T	T	T	N	N	N	T	W	T	N	N	T	N	T	T	T	T	N	T	N	N	T	T	N
chr1-32043524	G/T	1	32043524	+	NA	NA	NA	NA	NA	NA	G	N	G	G	G	G	G	G	G	N	G	G	N	G	G	G	G	G	N	N	N	G	K	G	N	N	G	N	G	G	G	G	N	G	N	N	G	G	N
chr1-32043525	A/G	1	32043525	+	NA	NA	NA	NA	NA	NA	A	N	A	A	A	A	A	A	A	N	A	A	N	A	A	A	A	A	N	N	N	A	R	A	N	N	A	N	A	A	A	A	N	A	N	N	A	A	N
chr1-32354231	C/T	1	32354231	+	NA	NA	NA	NA	NA	NA	C	C	C	C	C	C	C	T	C	C	C	C	C	C	C	N	C	C	T	C	T	Y	T	C	T	C	C	C	C	C	C	C	N	N	T	T	N	N	T
chr1-32354245	T/A	1	32354245	+	NA	NA	NA	NA	NA	NA	A	A	A	A	A	A	A	T	A	A	A	A	A	A	A	N	A	A	T	A	T	W	T	A	T	A	A	A	A	A	A	A	N	N	T	N	N	N	T
chr1-32354300	A/G	1	32354300	+	NA	NA	NA	NA	NA	NA	A	A	A	A	A	A	A	A	A	A	A	A	A	A	A	N	A	A	G	A	G	R	G	A	G	A	A	A	A	A	A	A	N	N	G	A	N	N	G
chr1-32475922	A/G	1	32475922	+	NA	NA	NA	NA	NA	NA	G	G	G	G	G	G	G	A	G	G	G	G	G	G	G	G	G	G	A	G	A	N	A	G	A	G	G	G	G	G	G	G	G	G	A	G	G	G	A
chr1-32476000	C/T	1	32476000	+	NA	NA	NA	NA	NA	NA	C	C	C	C	C	C	C	C	C	C	C	C	C	C	C	C	C	C	C	C	C	C	C	C	C	C	C	C	C	C	C	C	T	T	C	C	T	T	C
chr1-32476022	C/T	1	32476022	+	NA	NA	NA	NA	NA	NA	T	T	T	T	T	T	T	C	N	T	T	T	T	T	T	C	C	T	C	T	C	N	C	T	C	T	T	T	T	T	T	T	T	T	C	C	T	T	C
chr1-32645227	G/A	1	32645227	+	NA	NA	NA	NA	NA	NA	G	G	G	G	N	G	N	G	N	N	G	G	G	N	G	G	N	N	G	G	G	G	G	G	G	G	G	G	N	N	G	G	N	G	N	N	G	G	N
chr1-32764889	C/A	1	32764889	+	NA	NA	NA	NA	NA	NA	C	C	C	C	C	M	C	C	C	N	C	C	C	C	C	M	M	C	N	C	N	C	N	N	N	C	C	N	C	C	C	C	C	N	N	C	C	C	N
chr1-32764894	G/A	1	32764894	+	NA	NA	NA	NA	NA	NA	G	G	G	G	G	G	G	G	G	N	G	G	G	G	G	R	R	G	N	G	N	G	G	N	N	G	G	G	G	G	G	G	G	N	N	G	G	G	N
chr1-32764897	G/T	1	32764897	+	NA	NA	NA	NA	NA	NA	G	G	G	G	G	K	G	G	G	N	G	G	G	N	G	K	K	G	N	G	N	G	N	N	N	G	G	N	G	G	G	G	G	N	N	G	G	G	N
chr1-32836228	G/A	1	32836228	+	NA	NA	NA	NA	NA	NA	G	G	G	G	G	G	G	G	G	N	G	G	G	G	N	G	G	G	A	G	A	G	A	N	N	N	G	G	N	N	G	N	N	N	N	G	N	N	A
chr1-32836294	C/T	1	32836294	+	NA	NA	NA	NA	NA	NA	C	C	C	C	C	C	C	C	C	N	C	C	C	C	N	C	C	C	T	C	T	C	T	N	N	N	C	C	N	N	C	N	N	N	N	C	N	N	T
chr1-32836321	C/T	1	32836321	+	NA	NA	NA	NA	NA	NA	C	C	C	C	C	C	C	C	C	N	C	C	C	C	N	C	C	C	T	C	T	C	T	N	N	N	C	C	N	N	C	N	N	N	N	C	N	N	T
chr1-33042772	G/A	1	33042772	+	NA	NA	NA	NA	NA	NA	R	R	G	G	A	G	G	G	A	G	A	G	A	A	A	N	A	A	G	G	N	G	G	G	G	G	G	G	A	A	G	G	N	G	G	G	G	G	G
chr1-33042777	G/C	1	33042777	+	NA	NA	NA	NA	NA	NA	S	S	G	G	C	G	G	G	C	G	C	G	C	C	C	N	S	C	G	G	N	G	G	G	G	G	G	G	C	C	G	G	N	G	G	G	G	G	G
chr1-33042825	C/T	1	33042825	+	NA	NA	NA	NA	NA	NA	C	C	C	C	C	C	C	C	C	C	C	C	C	C	C	N	C	C	T	C	N	C	T	C	T	C	C	C	C	C	C	C	N	N	T	N	N	N	N
chr1-33042836	C/G	1	33042836	+	NA	NA	NA	NA	NA	NA	S	S	C	C	G	C	C	C	G	C	G	C	G	G	G	N	G	G	C	C	N	C	C	C	C	C	C	C	G	G	C	C	N	N	C	N	N	N	C
chr1-33472404	A/G	1	33472404	+	NA	NA	NA	NA	NA	NA	N	A	A	A	A	N	A	A	A	A	A	N	A	A	A	A	N	A	N	A	N	N	A	A	N	A	A	A	A	A	A	A	A	N	A	N	A	A	A
chr1-33472448	A/C	1	33472448	+	NA	NA	NA	NA	NA	NA	A	A	A	A	A	A	A	A	A	A	A	A	A	A	A	A	A	A	A	A	A	A	A	A	A	A	A	A	A	A	A	A	A	A	A	A	A	A	A
chr1-33472501	C/A	1	33472501	+	NA	NA	NA	NA	NA	NA	C	C	C	N	C	C	N	C	C	C	C	C	C	C	N	C	C	C	C	C	C	C	C	C	C	C	C	C	C	C	C	C	C	C	C	C	C	C	C
chr1-33472502	A/C	1	33472502	+	NA	NA	NA	NA	NA	NA	A	A	A	N	N	A	N	A	A	A	A	A	A	A	N	A	A	A	A	A	A	A	N	A	A	A	A	A	A	A	N	N	A	A	A	N	A	A	A
chr1-33472503	C/G	1	33472503	+	NA	NA	NA	NA	NA	NA	C	C	C	N	C	C	C	C	C	C	C	C	C	C	N	C	C	C	C	C	C	C	C	C	C	C	C	C	C	C	C	C	C	C	C	C	C	C	C
chr1-33472509	G/C	1	33472509	+	NA	NA	NA	NA	NA	NA	N	G	G	G	G	G	G	G	G	G	G	G	G	N	N	N	N	N	G	G	G	G	G	G	G	G	G	N	G	G	G	G	G	N	N	N	G	G	N
chr1-33472512	C/G	1	33472512	+	NA	NA	NA	NA	NA	NA	N	C	C	C	C	C	C	C	C	C	C	C	C	S	N	N	N	N	C	C	C	C	C	C	C	C	C	N	C	C	C	C	C	N	N	N	C	C	N
chr1-33596430	T/A	1	33596430	+	NA	NA	NA	NA	NA	NA	N	T	T	N	N	T	T	A	T	N	N	N	N	N	T	N	N	N	T	T	N	T	T	N	N	N	T	T	N	T	T	N	N	N	N	N	T	T	N
chr1-33650725	C/G	1	33650725	+	NA	NA	NA	NA	NA	NA	C	C	C	N	N	N	N	C	C	N	N	N	N	N	C	G	C	C	N	N	N	C	C	C	C	C	N	C	N	N	N	C	C	C	N	C	C	C	C
chr1-33717496	T/C	1	33717496	+	NA	NA	NA	NA	NA	NA	T	T	T	T	N	Y	N	T	N	T	N	T	N	N	N	T	T	N	T	T	Y	Y	Y	T	T	N	T	T	N	N	Y	T	Y	T	T	T	Y	T	Y
chr1-33717497	G/T	1	33717497	+	NA	NA	NA	NA	NA	NA	G	G	G	G	N	K	N	G	N	G	N	G	N	N	N	G	G	N	G	G	K	K	K	G	G	G	G	G	N	N	K	G	K	G	G	G	K	G	K
chr1-33717573	A/G	1	33717573	+	NA	NA	NA	NA	NA	NA	A	A	A	A	N	A	A	A	N	A	N	A	N	N	N	A	A	N	A	A	A	A	A	A	A	A	A	A	N	N	A	A	R	G	A	R	A	G	A
chr1-33717589	G/A	1	33717589	+	NA	NA	NA	NA	NA	NA	R	G	R	G	N	G	G	G	N	G	N	N	N	N	N	G	R	N	G	G	G	G	R	G	G	G	R	R	N	N	R	G	G	G	G	R	G	G	G
chr1-33717601	C/A	1	33717601	+	NA	NA	NA	NA	NA	NA	C	C	C	C	N	M	N	C	N	C	N	C	N	N	N	C	C	N	C	C	M	M	M	C	C	C	C	C	N	N	M	C	M	C	C	C	M	C	M
chr1-33717606	G/A	1	33717606	+	NA	NA	NA	NA	NA	NA	G	G	G	G	N	R	N	G	N	G	N	G	N	N	N	G	G	N	G	G	R	R	R	G	G	G	G	G	N	N	R	G	R	G	G	G	R	G	R
chr1-33717616	C/A	1	33717616	+	NA	NA	NA	NA	NA	NA	C	C	C	C	N	M	N	C	N	C	N	C	N	N	N	C	C	N	C	C	M	M	M	C	C	C	C	C	N	N	M	C	M	C	C	C	M	C	M
chr1-33717617	C/T	1	33717617	+	NA	NA	NA	NA	NA	NA	Y	C	Y	C	N	C	C	C	N	C	N	N	N	N	N	C	Y	N	C	C	C	C	Y	C	C	C	Y	Y	N	N	Y	C	C	C	C	Y	C	C	C
chr1-33717624	G/T	1	33717624	+	NA	NA	NA	NA	NA	NA	G	G	G	G	N	K	N	G	N	G	N	G	N	N	N	G	G	N	G	G	K	K	K	G	G	G	G	G	N	N	K	G	K	G	G	G	K	G	K
chr1-33717637	C/T	1	33717637	+	NA	NA	NA	NA	NA	NA	Y	C	Y	C	N	C	C	C	N	C	N	C	N	N	N	C	Y	N	C	C	C	C	C	C	C	C	C	C	N	N	C	C	C	C	C	C	C	C	C
chr1-33971334	C/G	1	33971334	+	NA	NA	NA	NA	NA	NA	N	N	C	C	N	C	C	C	C	N	N	C	C	C	C	C	C	N	C	C	C	C	C	N	C	C	C	N	N	N	C	N	N	N	C	N	C	C	C
chr1-34057148	G/T	1	34057148	+	NA	NA	NA	NA	NA	NA	G	G	G	N	G	N	G	T	G	G	G	G	N	G	G	G	N	G	G	G	N	G	G	N	G	G	G	G	N	G	G	G	G	G	G	G	G	G	G
chr1-34142722	G/T	1	34142722	+	NA	NA	NA	NA	NA	NA	G	G	G	G	G	G	G	T	G	G	G	G	G	G	G	G	G	G	G	G	G	G	G	G	G	G	G	G	G	G	G	G	G	G	G	T	G	G	G
chr1-34142728	C/A	1	34142728	+	NA	NA	NA	NA	NA	NA	C	C	C	C	C	C	C	A	C	C	C	C	C	C	C	C	C	C	C	C	C	C	C	C	C	C	C	C	C	C	C	C	C	C	C	A	C	C	C
chr1-34328517	T/C	1	34328517	+	NA	NA	NA	NA	NA	NA	T	T	T	T	T	T	T	T	T	T	T	T	T	T	T	T	T	T	T	T	T	T	T	T	T	T	T	T	T	T	T	T	C	C	Y	T	T	C	T
chr1-34328521	T/C	1	34328521	+	NA	NA	NA	NA	NA	NA	T	T	T	T	T	T	T	T	T	T	T	T	T	T	T	T	T	T	T	T	T	T	T	T	T	T	T	T	T	T	T	T	C	C	Y	T	T	C	T
chr1-34328524	C/A	1	34328524	+	NA	NA	NA	NA	NA	NA	C	C	C	C	C	C	C	A	C	C	C	C	C	C	C	C	C	C	C	C	C	C	C	C	C	C	C	C	C	C	C	C	C	C	C	C	C	C	C
chr1-34328527	A/G	1	34328527	+	NA	NA	NA	NA	NA	NA	A	A	A	A	A	A	A	A	A	A	A	A	A	A	A	A	A	A	A	A	A	A	A	A	A	A	A	A	A	A	A	A	A	A	A	G	A	A	A
chr1-34328530	A/T	1	34328530	+	NA	NA	NA	NA	NA	NA	A	A	A	A	A	A	A	A	A	A	A	A	A	A	A	A	A	A	A	A	A	A	A	A	A	A	A	A	A	A	A	A	A	A	A	T	A	A	A
chr1-34514410	T/C	1	34514410	+	NA	NA	NA	NA	NA	NA	T	Y	N	N	T	T	T	T	N	N	T	N	T	T	T	N	T	T	T	T	T	T	T	N	T	N	T	T	T	T	N	N	N	T	N	N	T	T	T
chr1-34514446	A/C	1	34514446	+	NA	NA	NA	NA	NA	NA	A	M	N	N	A	A	A	C	N	N	A	N	A	A	A	N	C	A	A	A	A	A	A	N	A	N	A	A	A	A	N	N	N	A	N	N	A	A	A
chr1-34702018	T/A	1	34702018	+	NA	NA	NA	NA	NA	NA	T	T	N	T	N	T	T	T	T	T	N	T	T	N	T	N	A	N	N	T	T	T	T	T	T	T	T	T	N	N	T	T	T	N	N	N	T	T	T
chr1-34714584	A/C	1	34714584	+	NA	NA	NA	NA	NA	NA	A	A	A	A	A	A	A	A	N	A	A	A	A	A	A	C	A	A	A	A	A	A	A	N	A	A	A	A	N	N	A	A	N	C	A	A	M	C	A
chr1-34969223	T/C	1	34969223	+	NA	NA	NA	NA	NA	NA	T	T	T	T	T	T	T	T	Y	T	T	T	T	T	T	C	T	T	C	T	C	T	C	T	C	T	T	T	T	T	T	T	T	T	C	T	C	T	C
chr1-34969224	G/A	1	34969224	+	NA	NA	NA	NA	NA	NA	G	G	G	G	G	G	G	A	G	G	G	G	G	G	G	G	G	G	G	G	G	G	G	G	G	G	G	G	G	G	G	G	G	G	G	G	G	G	G
chr1-34969288	A/G	1	34969288	+	NA	NA	NA	NA	NA	NA	A	A	A	A	A	A	A	A	A	A	A	A	A	A	A	A	A	A	A	A	A	A	A	A	A	A	A	A	A	A	A	A	A	A	A	A	A	A	A
chr1-34969366	A/T	1	34969366	+	NA	NA	NA	NA	NA	NA	A	A	A	A	A	A	A	A	A	A	A	A	A	A	A	A	A	A	A	A	A	A	A	A	A	A	A	A	A	A	A	A	A	A	A	A	A	A	A
chr1-35141800	G/A	1	35141800	+	NA	NA	NA	NA	NA	NA	G	G	G	N	G	N	N	G	N	N	N	N	N	N	N	N	N	G	G	G	N	N	N	N	N	N	G	N	N	N	G	N	N	R	G	G	G	G	N
chr1-35141847	T/C	1	35141847	+	NA	NA	NA	NA	NA	NA	T	Y	Y	N	C	N	N	T	N	N	N	N	N	N	N	N	N	T	T	T	N	N	N	N	N	N	C	N	N	N	N	N	N	Y	T	T	T	T	N
chr1-35141866	G/A	1	35141866	+	NA	NA	NA	NA	NA	NA	G	G	G	N	G	N	N	G	N	N	N	N	N	N	N	N	N	G	G	G	N	N	N	N	N	N	G	N	N	N	G	N	N	G	G	G	G	G	N
chr1-35205347	C/A	1	35205347	+	NA	NA	NA	NA	NA	NA	C	M	C	A	C	C	A	C	C	A	C	A	C	C	C	C	C	C	C	A	C	M	C	A	C	A	N	A	C	N	A	A	C	N	N	A	C	C	C
chr1-35412607	C/T	1	35412607	+	NA	NA	NA	NA	NA	NA	N	N	N	Y	Y	C	C	N	N	N	N	C	C	N	N	N	C	C	C	C	C	C	C	C	C	N	C	C	N	Y	Y	C	N	C	N	C	C	C	C
chr1-35412608	G/A	1	35412608	+	NA	NA	NA	NA	NA	NA	N	N	N	G	R	R	G	N	N	G	N	G	G	N	N	N	G	G	G	G	G	G	G	G	G	N	G	G	N	G	G	G	N	G	N	G	G	G	R
chr1-35412611	A/G	1	35412611	+	NA	NA	NA	NA	NA	NA	N	N	N	A	A	A	A	N	N	A	N	A	G	N	N	N	A	G	A	A	A	A	A	A	A	N	A	A	N	A	A	A	N	A	N	A	A	A	A
chr1-35412612	C/T	1	35412612	+	NA	NA	NA	NA	NA	NA	N	N	N	C	C	C	C	N	N	C	N	C	C	N	N	N	C	C	C	T	C	Y	C	C	N	N	Y	Y	N	C	C	C	N	N	N	C	C	C	C
chr1-35412613	G/A	1	35412613	+	NA	NA	NA	NA	NA	NA	N	N	N	G	G	G	G	N	N	G	N	G	G	N	N	N	G	G	G	G	G	G	G	G	G	N	G	G	N	G	G	G	N	N	N	R	G	G	G
chr1-35412616	G/A	1	35412616	+	NA	NA	NA	NA	NA	NA	N	N	N	G	G	N	N	N	N	G	N	G	G	N	N	N	G	G	G	G	G	N	G	R	G	N	G	G	N	G	G	G	N	G	N	G	G	G	G
chr1-35412626	G/A	1	35412626	+	NA	NA	NA	NA	NA	NA	N	N	N	G	G	G	N	N	N	G	N	G	G	N	N	N	G	G	G	A	G	R	G	G	N	N	R	R	N	G	G	G	N	N	N	G	G	G	G
chr1-35412628	G/T	1	35412628	+	NA	NA	NA	NA	NA	NA	N	N	N	G	G	G	N	N	N	G	N	G	G	N	N	N	G	G	G	G	G	N	G	G	G	N	G	G	N	K	N	G	N	G	N	G	K	K	G
chr1-35412633	C/T	1	35412633	+	NA	NA	NA	NA	NA	NA	N	N	N	C	C	C	C	N	N	C	N	C	C	N	N	N	C	C	C	C	C	C	C	C	C	N	C	C	N	Y	C	C	N	C	N	C	Y	Y	C
chr1-35412634	C/T	1	35412634	+	NA	NA	NA	NA	NA	NA	N	N	N	C	C	Y	C	N	N	C	N	T	C	N	N	N	T	C	C	C	T	C	T	Y	N	N	C	C	N	C	C	N	N	N	N	Y	N	N	Y
chr1-35412635	G/A	1	35412635	+	NA	NA	NA	NA	NA	NA	N	N	N	G	R	R	G	N	N	G	N	G	G	N	N	N	G	G	G	G	G	N	G	G	G	N	G	G	N	G	G	G	N	G	N	G	G	G	R
chr1-35412642	A/G	1	35412642	+	NA	NA	NA	NA	NA	NA	N	N	N	R	R	A	R	N	N	N	N	A	A	N	N	N	A	A	A	A	A	A	A	A	A	N	R	R	N	R	R	A	N	R	N	R	R	R	R
chr1-35412643	C/T	1	35412643	+	NA	NA	NA	NA	NA	NA	N	N	N	C	C	C	C	N	N	C	N	C	C	N	N	N	C	C	C	C	C	C	C	C	C	N	C	C	N	C	C	C	N	C	N	C	C	C	C
chr1-35412648	C/T	1	35412648	+	NA	NA	NA	NA	NA	NA	N	N	N	C	C	C	C	N	N	C	N	C	C	N	N	N	C	C	C	C	C	C	C	C	C	N	C	C	N	C	C	C	N	C	N	C	C	C	C
chr1-35412652	C/T	1	35412652	+	NA	NA	NA	NA	NA	NA	N	N	N	C	C	N	N	N	N	C	N	C	C	N	N	N	C	C	C	C	C	N	C	Y	C	N	C	C	N	C	C	C	N	C	N	C	C	C	C
chr1-35412653	G/A	1	35412653	+	NA	NA	NA	NA	NA	NA	N	N	N	G	G	R	G	N	N	G	N	A	G	N	N	N	A	G	G	G	A	G	A	R	N	N	G	G	N	G	G	A	N	G	N	R	R	N	R
chr1-35412657	A/G	1	35412657	+	NA	NA	NA	NA	NA	NA	N	N	N	A	A	A	A	N	N	A	N	A	A	N	N	N	A	A	A	A	A	A	A	A	A	N	A	A	N	A	A	A	N	A	N	R	N	A	A
chr1-35412658	A/G	1	35412658	+	NA	NA	NA	NA	NA	NA	N	N	N	R	N	A	A	N	N	N	N	A	A	N	N	N	A	A	G	A	A	A	A	A	A	N	R	N	N	A	A	A	N	A	N	R	N	A	A
chr1-35412661	G/A	1	35412661	+	NA	NA	NA	NA	NA	NA	N	N	N	G	G	G	G	N	N	G	N	G	G	N	N	N	G	G	G	G	G	G	G	G	G	N	G	G	N	G	G	G	N	N	N	R	G	G	G
chr1-35412663	T/C	1	35412663	+	NA	NA	NA	NA	NA	NA	N	N	N	T	T	T	T	N	N	T	N	T	T	N	N	N	T	T	T	T	T	T	T	T	T	N	T	T	N	T	T	T	N	T	N	T	T	T	T
chr1-35412666	A/T	1	35412666	+	NA	NA	NA	NA	NA	NA	N	N	N	N	W	W	N	N	N	T	N	A	A	N	N	N	A	A	T	A	A	N	A	A	A	N	W	N	N	W	W	A	N	A	N	A	A	A	W
chr1-35412672	C/T	1	35412672	+	NA	NA	NA	NA	NA	NA	N	N	N	C	C	C	C	N	N	C	N	C	T	N	N	N	C	T	C	C	C	C	C	C	C	N	C	C	N	C	C	C	N	C	N	C	C	C	C
chr1-35412675	C/T	1	35412675	+	NA	NA	NA	NA	NA	NA	N	N	N	C	Y	Y	C	N	N	C	N	C	C	N	N	N	C	C	C	C	C	C	C	C	C	N	C	C	N	C	C	C	N	C	N	C	C	C	Y
chr1-35412676	G/A	1	35412676	+	NA	NA	NA	NA	NA	NA	N	N	N	G	G	G	G	N	N	G	N	G	G	N	N	N	G	G	G	G	G	G	G	G	G	N	G	G	N	G	G	G	N	G	N	G	G	G	G
chr1-35412677	G/A	1	35412677	+	NA	NA	NA	NA	NA	NA	N	N	N	G	G	G	G	N	N	G	N	G	A	N	N	N	G	A	G	G	G	G	G	G	G	N	G	G	N	G	G	G	N	G	N	G	G	G	G
chr1-35412679	C/T	1	35412679	+	NA	NA	NA	NA	NA	NA	N	N	N	C	C	Y	C	N	N	C	N	T	C	N	N	N	T	C	C	C	T	C	T	Y	N	N	C	C	N	C	C	T	N	C	N	Y	Y	N	Y
chr1-35412680	G/A	1	35412680	+	NA	NA	NA	NA	NA	NA	N	N	N	N	G	G	R	N	N	G	N	G	G	N	N	N	G	G	G	G	G	G	G	G	G	N	G	G	N	G	G	G	N	G	N	G	G	G	R
chr1-35412682	C/T	1	35412682	+	NA	NA	NA	NA	NA	NA	N	N	N	T	Y	C	Y	N	N	T	N	C	C	N	N	N	C	C	T	T	C	Y	C	C	N	N	Y	Y	N	T	Y	C	N	N	N	C	Y	Y	Y
chr1-35412683	G/A	1	35412683	+	NA	NA	NA	NA	NA	NA	N	N	N	G	G	G	G	N	N	G	N	G	G	N	N	N	G	G	G	G	G	G	G	G	G	N	G	G	N	G	G	G	N	N	N	R	G	G	G
chr1-35412688	G/A	1	35412688	+	NA	NA	NA	NA	NA	NA	N	N	N	R	R	G	R	N	N	A	N	G	G	N	N	N	G	G	G	G	G	G	G	G	G	N	G	G	N	A	R	G	N	G	N	G	R	R	R
chr1-35412692	A/G	1	35412692	+	NA	NA	NA	NA	NA	NA	N	N	N	A	A	A	N	N	N	A	N	A	A	N	N	N	A	A	A	A	A	N	A	A	A	N	A	A	N	A	A	A	N	A	N	A	A	A	A
chr1-35412694	C/T	1	35412694	+	NA	NA	NA	NA	NA	NA	N	N	N	N	C	C	C	N	N	C	N	C	C	N	N	N	C	C	T	C	C	C	C	C	C	N	Y	N	N	C	C	C	N	C	N	C	C	C	C
chr1-35412696	G/A	1	35412696	+	NA	NA	NA	NA	NA	NA	N	N	N	N	R	R	R	N	N	A	N	A	G	N	N	N	A	G	G	G	A	G	A	R	N	N	R	R	N	R	R	A	N	R	N	R	R	R	R
chr1-35412697	C/T	1	35412697	+	NA	NA	NA	NA	NA	NA	N	N	N	C	C	C	N	N	N	C	N	C	T	N	N	N	C	T	C	C	C	N	C	C	C	N	C	C	N	C	C	C	N	C	N	C	C	C	C
chr1-35412699	C/T	1	35412699	+	NA	NA	NA	NA	NA	NA	N	N	N	N	Y	C	Y	N	N	T	N	C	C	N	N	N	C	C	C	T	C	Y	C	C	N	N	Y	N	N	T	T	C	N	T	N	Y	Y	N	Y
chr1-35412706	A/T	1	35412706	+	NA	NA	NA	NA	NA	NA	N	N	N	A	A	A	A	N	N	A	N	A	A	N	N	N	A	A	A	A	A	A	A	A	A	N	A	A	N	A	W	A	N	A	N	A	A	A	A
chr1-35412708	C/A	1	35412708	+	NA	NA	NA	NA	NA	NA	N	N	N	C	C	C	C	N	N	C	N	C	C	N	N	N	C	C	C	C	C	C	C	C	C	N	C	C	N	C	C	C	N	C	N	C	C	C	C
chr1-35412709	G/A	1	35412709	+	NA	NA	NA	NA	NA	NA	N	N	N	G	G	G	G	N	N	G	N	G	G	N	N	N	G	G	G	A	G	R	G	G	N	N	R	R	N	G	G	G	N	N	N	G	G	G	G
chr1-35412712	T/C	1	35412712	+	NA	NA	NA	NA	NA	NA	N	N	N	N	T	Y	N	N	N	T	N	C	T	N	N	N	C	T	C	T	C	N	C	Y	N	N	Y	N	N	T	T	C	N	T	N	Y	Y	T	Y
chr1-35412716	G/A	1	35412716	+	NA	NA	NA	NA	NA	NA	N	N	N	G	G	R	G	N	N	G	N	A	G	N	N	N	A	G	G	G	A	G	A	R	N	N	G	G	N	R	G	A	N	G	N	R	R	N	R
chr1-35412721	A/T	1	35412721	+	NA	NA	NA	NA	NA	NA	N	N	N	A	W	W	A	N	N	A	N	A	A	N	N	N	A	A	A	A	A	A	A	A	A	N	A	A	N	A	A	A	N	A	N	A	A	A	W
chr1-35412723	A/T	1	35412723	+	NA	NA	NA	NA	NA	NA	N	N	N	N	A	A	A	N	N	A	N	A	A	N	N	N	A	A	T	A	A	A	A	A	A	N	W	A	N	A	A	A	N	A	N	A	A	A	A
chr1-35412725	G/A	1	35412725	+	NA	NA	NA	NA	NA	NA	N	N	N	G	R	R	G	N	N	G	N	G	G	N	N	N	G	G	G	G	G	G	G	G	G	N	R	R	N	G	G	G	N	R	N	G	R	R	R
chr1-35412733	T/A	1	35412733	+	NA	NA	NA	NA	NA	NA	N	N	N	N	T	T	T	N	N	N	N	T	T	N	N	N	T	T	T	T	T	T	T	T	T	N	T	T	N	N	T	T	N	T	N	T	W	W	T
chr1-35412735	C/T	1	35412735	+	NA	NA	NA	NA	NA	NA	N	N	N	N	N	C	C	N	N	N	N	C	C	N	N	N	C	C	N	N	C	N	C	C	C	N	C	C	N	N	C	C	N	C	N	C	C	C	C
chr1-35474872	C/A	1	35474872	+	NA	NA	NA	NA	NA	NA	A	M	A	M	N	A	A	C	A	C	N	C	A	N	A	N	A	A	C	A	N	M	C	C	C	M	A	A	A	C	N	C	N	N	N	C	C	A	C
chr1-35474904	G/T	1	35474904	+	NA	NA	NA	NA	NA	NA	G	G	G	N	N	G	G	T	G	T	G	G	G	N	G	N	G	G	G	G	N	G	G	G	G	G	G	G	G	T	G	G	G	N	N	T	G	G	G
chr1-35474990	G/A	1	35474990	+	NA	NA	NA	NA	NA	NA	G	R	G	G	N	G	G	G	G	G	N	A	G	N	G	N	G	G	A	G	N	R	A	A	A	N	G	G	G	G	N	A	N	N	N	G	A	G	A
chr1-35532770	G/T	1	35532770	+	NA	NA	NA	NA	NA	NA	G	G	G	G	G	G	G	G	G	N	G	G	N	N	G	G	G	G	G	G	G	G	G	N	G	G	G	G	N	N	G	G	N	N	G	G	G	G	G
chr1-35532786	T/A	1	35532786	+	NA	NA	NA	NA	NA	NA	T	T	A	N	T	T	A	T	T	N	T	T	N	N	T	T	A	T	T	A	T	T	T	T	T	W	N	A	N	N	T	T	N	N	T	T	T	T	T
chr1-35532792	A/G	1	35532792	+	NA	NA	NA	NA	NA	NA	R	G	G	N	A	G	G	A	R	N	N	G	N	N	A	G	G	A	A	G	A	G	A	R	A	G	G	G	N	N	G	G	N	N	A	G	A	A	A
chr1-35532809	C/A	1	35532809	+	NA	NA	NA	NA	NA	NA	C	C	A	N	C	C	A	C	C	N	C	C	N	N	C	C	A	C	C	A	C	C	C	C	C	M	N	A	N	N	C	C	N	N	C	C	C	C	C
chr1-35532823	G/C	1	35532823	+	NA	NA	NA	NA	NA	NA	G	G	C	N	G	G	C	G	G	N	G	G	N	N	G	G	C	G	G	C	G	G	G	G	G	S	N	C	N	N	G	G	N	N	G	G	G	G	G
chr1-35581354	A/T	1	35581354	+	NA	NA	NA	NA	NA	NA	A	N	N	A	A	N	N	A	A	A	N	A	A	A	A	N	N	A	A	N	A	N	A	N	A	N	N	N	N	N	N	N	N	A	A	N	A	A	A
chr1-35581373	G/T	1	35581373	+	NA	NA	NA	NA	NA	NA	G	N	N	G	G	N	N	G	G	G	N	G	G	G	G	N	N	G	G	N	G	N	G	N	G	N	N	N	N	N	N	N	N	G	G	N	G	G	G
chr1-35717551	A/C	1	35717551	+	NA	NA	NA	NA	NA	NA	N	N	N	N	A	C	N	A	N	A	A	N	A	A	A	C	N	A	A	N	A	M	A	N	A	N	N	N	A	A	N	N	A	N	N	C	A	A	N
chr1-35717565	G/C	1	35717565	+	NA	NA	NA	NA	NA	NA	N	N	N	N	G	C	N	G	N	G	G	G	G	G	G	C	N	G	G	N	G	S	G	N	G	N	N	N	G	G	N	N	G	N	N	C	G	G	N
chr1-35717568	G/C	1	35717568	+	NA	NA	NA	NA	NA	NA	N	N	N	N	G	C	N	G	N	G	G	C	G	G	G	C	N	G	G	N	G	S	G	N	G	N	N	N	G	G	N	N	G	N	N	C	G	G	N
chr1-35717589	G/C	1	35717589	+	NA	NA	NA	NA	NA	NA	N	N	N	N	N	C	N	G	N	G	G	C	G	G	G	C	N	G	G	N	G	S	G	N	G	N	N	N	G	G	N	N	G	N	N	C	G	G	N
chr1-35722887	G/A	1	35722887	+	NA	NA	NA	NA	NA	NA	G	A	A	R	G	G	A	G	N	G	N	A	G	G	G	G	A	G	G	A	G	R	G	A	G	A	A	A	G	G	A	A	N	G	N	N	G	G	G
chr1-35770565	C/T	1	35770565	+	NA	NA	NA	NA	NA	NA	C	N	N	N	C	N	T	C	C	C	C	T	C	C	C	N	C	C	C	T	C	Y	C	N	C	N	N	T	C	C	N	N	C	C	C	C	C	C	C
chr1-35770626	C/T	1	35770626	+	NA	NA	NA	NA	NA	NA	C	N	T	C	C	N	T	C	C	C	C	T	C	C	C	N	N	C	C	T	C	Y	C	N	C	N	N	T	C	C	N	T	C	C	C	C	C	C	C
chr1-36221484	T/C	1	36221484	+	NA	NA	NA	NA	NA	NA	T	N	T	T	T	Y	T	T	T	T	N	T	T	T	T	N	N	T	T	T	Y	T	T	N	N	N	T	N	N	T	N	N	N	N	N	T	T	T	T
chr1-36221489	T/A	1	36221489	+	NA	NA	NA	NA	NA	NA	N	N	T	N	T	T	N	T	T	T	N	T	T	T	T	N	T	T	T	T	T	N	T	N	N	N	T	N	N	T	N	N	N	N	N	T	T	T	N
chr1-36221497	A/G	1	36221497	+	NA	NA	NA	NA	NA	NA	A	N	A	A	A	R	A	A	A	A	N	A	A	A	A	N	N	A	A	A	R	A	A	N	N	N	A	N	N	A	N	N	N	N	N	A	A	A	A
chr1-36773043	A/G	1	36773043	+	NA	NA	NA	NA	NA	NA	N	A	N	N	N	N	N	G	N	G	A	A	N	N	N	N	N	N	A	N	A	R	A	A	A	A	N	N	N	A	A	A	A	A	A	A	A	A	A
chr1-36835664	C/T	1	36835664	+	NA	NA	NA	NA	NA	NA	T	Y	T	Y	T	T	T	C	T	C	Y	C	T	T	T	T	T	T	C	T	C	Y	C	C	C	N	N	T	T	C	C	C	C	C	C	C	C	C	C
chr1-36964690	T/C	1	36964690	+	NA	NA	NA	NA	NA	NA	T	T	T	Y	T	T	T	C	T	C	T	T	T	T	T	T	T	T	T	T	T	T	T	T	N	T	T	T	T	T	T	T	T	T	N	T	T	T	T
chr1-36964696	T/C	1	36964696	+	NA	NA	NA	NA	NA	NA	Y	Y	C	C	C	T	C	C	C	C	C	T	C	C	C	C	C	C	T	C	T	T	T	T	N	N	C	C	C	T	T	T	T	T	N	T	T	T	T
chr1-36964743	C/T	1	36964743	+	NA	NA	NA	NA	NA	NA	Y	Y	T	Y	T	C	T	C	T	C	T	C	T	T	T	T	T	T	C	T	C	C	C	C	C	N	T	T	T	C	C	C	C	C	N	C	C	C	C
chr1-36964750	G/C	1	36964750	+	NA	NA	NA	NA	NA	NA	S	C	C	C	C	G	C	C	C	C	C	C	C	C	C	C	C	C	G	C	G	S	N	C	N	C	C	C	C	G	C	C	G	G	N	G	G	G	G
chr1-36964777	A/G	1	36964777	+	NA	NA	NA	NA	NA	NA	R	R	G	G	G	A	G	G	G	G	N	A	G	G	G	G	G	G	A	G	A	A	A	A	N	N	G	G	G	A	A	A	A	A	N	A	A	A	A
chr1-37065375	T/C	1	37065375	+	NA	NA	NA	NA	NA	NA	Y	Y	N	N	T	T	T	T	T	Y	T	T	N	T	T	T	T	T	T	T	Y	N	Y	T	T	Y	N	Y	N	T	T	T	T	Y	N	N	T	T	N
chr1-37065385	A/G	1	37065385	+	NA	NA	NA	NA	NA	NA	A	A	N	A	A	A	A	A	A	A	A	A	N	A	A	A	A	A	A	A	A	A	A	A	A	A	A	A	N	A	A	A	A	A	A	A	A	A	A
chr1-37065393	C/A	1	37065393	+	NA	NA	NA	NA	NA	NA	C	M	N	C	M	C	C	M	M	C	M	M	N	M	M	C	M	M	C	M	C	C	C	C	C	M	C	M	N	M	M	M	C	C	C	C	C	M	C
chr1-37065415	G/T	1	37065415	+	NA	NA	NA	NA	NA	NA	G	G	N	G	G	G	G	G	G	G	G	G	N	G	G	G	G	G	G	G	N	G	G	G	G	K	K	K	N	G	G	G	G	K	N	K	G	G	N
chr1-37065418	T/C	1	37065418	+	NA	NA	NA	NA	NA	NA	T	T	N	T	T	T	T	T	T	T	T	T	N	T	T	T	T	Y	T	T	T	T	T	T	T	T	T	T	N	T	T	T	T	T	T	T	T	T	T
chr1-37065442	C/T	1	37065442	+	NA	NA	NA	NA	NA	NA	C	C	N	Y	Y	C	Y	C	N	C	C	C	N	C	C	N	C	C	C	Y	C	C	C	Y	C	C	C	C	N	C	C	C	C	C	N	C	C	C	Y
chr1-37065456	G/A	1	37065456	+	NA	NA	NA	NA	NA	NA	G	G	N	G	R	G	G	G	G	G	G	G	N	G	G	G	G	G	G	G	G	G	G	G	G	G	G	G	N	G	G	G	G	G	G	G	G	G	R
chr1-37065466	C/T	1	37065466	+	NA	NA	NA	NA	NA	NA	C	C	N	C	Y	C	C	C	C	C	C	C	N	C	C	C	C	C	C	C	C	C	C	C	C	C	C	C	N	C	C	C	C	C	C	C	C	C	Y
chr1-37198443	G/A	1	37198443	+	NA	NA	NA	NA	NA	NA	G	G	N	G	N	G	N	G	N	N	N	N	N	N	N	G	N	N	G	N	G	G	G	G	G	G	N	N	N	G	G	G	N	A	G	G	G	A	N
chr1-37198471	A/T	1	37198471	+	NA	NA	NA	NA	NA	NA	A	A	N	A	N	A	N	A	N	A	A	A	N	N	N	T	N	N	A	N	A	A	A	A	A	A	N	N	N	A	A	A	N	A	A	A	A	A	A
chr1-37198482	A/G	1	37198482	+	NA	NA	NA	NA	NA	NA	A	G	N	R	N	A	N	A	N	A	G	G	N	N	N	G	N	N	A	N	A	R	A	G	A	G	N	N	N	G	N	G	N	G	A	A	A	G	A
chr1-37198527	G/T	1	37198527	+	NA	NA	NA	NA	NA	NA	G	G	N	G	N	G	N	G	N	N	N	G	N	N	N	T	N	N	G	N	G	G	G	G	G	G	N	N	N	G	G	G	N	G	G	G	G	G	G
chr1-37198535	C/T	1	37198535	+	NA	NA	NA	NA	NA	NA	C	T	N	Y	N	C	N	C	N	C	N	T	N	N	N	C	N	N	C	N	C	Y	C	N	C	T	N	N	N	C	N	T	N	C	C	C	C	C	C
chr1-37241497	G/C	1	37241497	+	NA	NA	NA	NA	NA	NA	G	N	N	G	N	G	N	G	C	N	N	N	N	N	N	N	N	N	G	N	G	G	G	N	G	N	N	N	N	N	N	N	G	G	G	G	G	G	G
chr1-37241502	T/C	1	37241502	+	NA	NA	NA	NA	NA	NA	T	N	N	T	N	T	N	T	C	N	N	N	N	N	N	N	N	N	T	N	T	T	T	N	T	N	N	N	N	N	N	N	T	T	T	T	T	T	T
chr1-37241507	T/A	1	37241507	+	NA	NA	NA	NA	NA	NA	T	N	N	T	N	T	N	T	A	N	N	N	N	N	N	N	N	N	T	N	T	T	T	N	T	N	N	N	N	N	N	N	T	T	T	T	T	T	T
chr1-37241538	C/T	1	37241538	+	NA	NA	NA	NA	NA	NA	T	N	N	C	N	T	N	C	N	N	N	N	C	N	C	N	N	N	T	N	T	N	T	N	N	N	N	N	N	N	N	N	C	C	T	C	Y	C	T
chr1-37241547	C/T	1	37241547	+	NA	NA	NA	NA	NA	NA	C	N	N	C	N	C	N	C	C	N	N	N	C	N	C	N	N	N	C	N	C	C	C	N	C	N	N	N	N	N	N	N	T	T	C	C	N	N	C
chr1-37496753	C/T	1	37496753	+	NA	NA	NA	NA	NA	NA	C	N	N	C	C	C	C	C	N	C	C	N	C	N	C	N	N	N	C	C	C	C	C	C	C	C	C	C	C	N	N	N	C	C	C	N	C	C	N
chr1-37843247	T/A	1	37843247	+	NA	NA	NA	NA	NA	NA	W	N	T	W	N	T	A	A	N	N	W	T	W	A	A	T	T	N	N	A	T	T	T	A	T	T	N	T	A	W	N	N	N	N	T	N	T	T	T
chr1-38082978	T/C	1	38082978	+	NA	NA	NA	NA	NA	NA	T	T	T	T	N	T	N	N	N	T	T	N	N	N	N	T	T	N	T	N	T	T	T	N	T	T	T	T	N	T	T	T	C	C	T	C	T	C	T
chr1-38083003	A/G	1	38083003	+	NA	NA	NA	NA	NA	NA	A	A	A	A	N	A	N	N	N	A	A	A	N	N	N	A	A	N	A	N	A	A	A	N	A	A	A	A	N	A	A	A	G	G	A	G	A	G	A
chr1-38083014	C/G	1	38083014	+	NA	NA	NA	NA	NA	NA	C	C	C	C	N	C	N	N	N	C	C	C	N	N	N	C	C	N	C	N	C	C	C	N	C	C	C	C	N	C	C	C	G	G	C	G	C	G	C
chr1-38083016	G/C	1	38083016	+	NA	NA	NA	NA	NA	NA	G	G	G	G	N	G	N	N	N	G	G	G	N	N	N	G	G	N	G	N	G	G	G	N	G	G	G	G	N	G	G	G	C	C	G	C	G	C	G
chr1-38083047	A/G	1	38083047	+	NA	NA	NA	NA	NA	NA	R	A	A	A	N	A	N	G	R	A	R	R	N	N	G	A	A	N	A	G	A	A	A	G	A	A	A	A	N	A	A	A	A	A	A	A	A	A	A
chr1-38083072	G/T	1	38083072	+	NA	NA	NA	NA	NA	NA	K	G	G	G	N	G	N	T	K	G	K	K	N	N	T	G	G	N	G	T	G	G	G	T	G	G	G	G	N	G	G	G	G	G	G	G	G	G	G
chr1-38587245	A/G	1	38587245	+	NA	NA	NA	NA	NA	NA	R	A	A	A	A	G	A	A	A	A	A	A	A	A	A	A	A	A	A	A	A	R	A	A	A	A	A	A	A	G	A	A	N	N	A	G	N	G	A
chr1-38587301	T/A	1	38587301	+	NA	NA	NA	NA	NA	NA	W	T	T	T	T	A	T	T	T	T	N	T	T	T	T	T	T	T	T	N	T	W	T	T	T	T	T	T	T	A	T	T	N	N	N	A	W	A	T
chr1-38977043	C/T	1	38977043	+	NA	NA	NA	NA	NA	NA	N	T	T	C	T	C	N	N	N	C	N	N	N	N	N	N	N	N	C	N	C	C	C	T	C	C	C	C	N	N	N	N	N	N	N	T	C	T	C
chr1-39098827	C/T	1	39098827	+	NA	NA	NA	NA	NA	NA	C	C	C	C	C	N	C	C	N	C	C	C	N	C	C	N	C	C	T	C	N	N	T	C	N	C	N	T	N	N	C	C	C	N	N	C	N	C	N
chr1-39098916	G/C	1	39098916	+	NA	NA	NA	NA	NA	NA	C	C	C	C	C	N	C	C	C	C	C	C	N	C	C	N	C	C	G	C	N	N	G	C	N	C	N	G	N	N	C	C	G	N	N	C	N	G	N
chr1-39098918	G/A	1	39098918	+	NA	NA	NA	NA	NA	NA	A	A	A	R	A	N	A	A	A	G	A	A	N	A	A	N	A	A	G	A	N	N	G	A	N	A	N	G	N	N	A	A	G	N	N	G	N	G	N
chr1-39098952	T/C	1	39098952	+	NA	NA	NA	NA	NA	NA	C	C	C	C	C	N	C	C	C	C	C	C	N	C	C	N	C	C	T	C	N	N	T	C	N	C	N	T	N	N	C	C	T	N	N	C	N	T	N
chr1-39098954	A/G	1	39098954	+	NA	NA	NA	NA	NA	NA	A	A	A	A	A	N	A	A	A	A	A	A	N	A	A	N	A	A	G	A	N	N	G	A	N	A	N	G	N	N	A	A	A	N	N	A	N	A	N
chr1-39415188	G/T	1	39415188	+	NA	NA	NA	NA	NA	NA	G	G	G	G	G	G	G	G	G	G	G	G	G	G	G	G	G	G	G	G	G	G	G	G	G	G	G	G	G	G	G	G	G	G	G	G	G	G	G
chr1-39415189	A/C	1	39415189	+	NA	NA	NA	NA	NA	NA	C	A	A	C	C	C	C	C	N	C	M	M	C	C	C	A	A	C	A	A	A	M	A	N	A	M	C	C	C	C	A	A	A	A	A	C	A	A	A
chr1-39567263	T/G	1	39567263	+	NA	NA	NA	NA	NA	NA	T	T	T	T	T	T	T	T	T	T	T	T	T	T	T	T	T	T	G	G	G	K	G	T	G	T	T	T	T	T	T	N	T	T	G	T	N	T	G
chr1-39567312	C/T	1	39567312	+	NA	NA	NA	NA	NA	NA	C	C	C	C	C	C	C	C	C	C	C	C	C	C	C	C	C	C	T	T	T	Y	T	C	T	C	C	C	C	C	C	N	C	C	T	C	Y	C	T
chr1-39567326	T/A	1	39567326	+	NA	NA	NA	NA	NA	NA	T	T	T	T	T	T	T	T	T	T	T	T	T	T	T	T	T	T	A	A	A	W	A	T	A	T	T	T	T	T	T	N	T	T	A	T	W	T	A
chr1-39567354	G/A	1	39567354	+	NA	NA	NA	NA	NA	NA	R	G	G	G	G	A	G	G	G	G	G	G	G	G	G	G	G	G	G	G	G	R	G	G	G	G	G	G	G	G	R	G	G	G	G	G	G	G	G
chr1-39567369	T/C	1	39567369	+	NA	NA	NA	NA	NA	NA	Y	T	T	T	T	C	T	T	T	T	T	T	T	T	T	T	T	T	C	C	C	C	C	T	C	T	T	T	T	T	Y	N	T	T	C	T	Y	T	C
chr1-39567376	C/T	1	39567376	+	NA	NA	NA	NA	NA	NA	C	C	C	Y	C	C	C	C	C	T	C	C	C	C	C	C	C	C	C	C	C	C	C	C	C	C	C	C	C	C	C	C	T	T	C	T	Y	T	C
chr1-39922198	C/T	1	39922198	+	NA	NA	NA	NA	NA	NA	C	C	T	N	N	N	N	N	N	T	N	N	N	N	N	C	C	N	T	N	N	C	T	N	T	C	C	C	N	N	C	C	C	C	N	N	T	C	T
chr1-40008354	C/T	1	40008354	+	NA	NA	NA	NA	NA	NA	C	C	T	T	N	C	N	N	C	T	C	C	N	N	N	C	C	N	T	T	T	Y	T	N	T	C	C	C	N	N	C	C	C	C	T	N	T	C	T
chr1-40008448	G/A	1	40008448	+	NA	NA	NA	NA	NA	NA	G	G	A	G	N	G	N	N	G	G	G	G	N	N	N	G	G	N	G	G	G	G	G	N	G	G	G	G	N	N	G	G	G	G	G	N	G	G	G
chr1-40175511	C/T	1	40175511	+	NA	NA	NA	NA	NA	NA	C	N	N	N	N	N	N	C	Y	N	N	T	C	N	C	T	T	C	C	C	C	C	C	N	C	Y	N	C	C	N	T	T	C	C	C	N	C	C	C
chr1-40175539	C/T	1	40175539	+	NA	NA	NA	NA	NA	NA	C	N	N	N	N	N	N	C	C	N	N	C	C	N	C	C	C	C	C	C	C	C	C	N	C	Y	N	T	C	N	C	C	T	T	C	N	C	T	C
chr1-40189511	G/A	1	40189511	+	NA	NA	NA	NA	NA	NA	G	G	G	R	N	G	R	G	N	N	N	G	N	N	N	N	G	N	G	G	G	G	R	N	G	A	G	G	N	N	A	R	G	R	G	G	G	G	G
chr1-40189522	C/T	1	40189522	+	NA	NA	NA	NA	NA	NA	C	C	C	C	N	Y	C	C	N	C	N	C	N	N	N	N	Y	N	C	C	C	C	C	C	C	C	C	C	N	N	C	C	C	C	C	T	C	C	N
chr1-40189533	G/A	1	40189533	+	NA	NA	NA	NA	NA	NA	G	N	G	R	N	G	R	N	N	N	N	G	N	N	N	N	G	N	G	G	G	G	G	N	G	G	G	G	N	N	G	R	G	N	G	G	G	G	G
chr1-40189542	C/T	1	40189542	+	NA	NA	NA	NA	NA	NA	C	C	C	C	N	C	C	C	N	C	N	C	N	N	N	N	C	N	C	C	C	C	C	C	C	C	C	C	N	N	C	C	C	C	C	C	C	C	C
chr1-40189585	A/G	1	40189585	+	NA	NA	NA	NA	NA	NA	A	A	A	A	N	A	A	A	N	A	N	N	N	N	N	N	A	N	A	A	A	A	A	A	A	A	A	A	N	N	A	A	A	A	A	A	A	A	A
chr1-40189586	T/C	1	40189586	+	NA	NA	NA	NA	NA	NA	T	T	T	T	N	T	T	T	N	T	N	T	N	N	N	N	T	N	T	T	T	T	T	T	T	T	T	T	N	N	T	T	T	T	T	T	T	T	T
chr1-40189589	G/A	1	40189589	+	NA	NA	NA	NA	NA	NA	G	G	G	G	N	G	G	G	N	G	N	G	N	N	N	N	G	N	R	G	G	R	G	G	G	G	G	G	N	N	N	G	G	G	G	G	G	G	G
chr1-40189595	C/T	1	40189595	+	NA	NA	NA	NA	NA	NA	C	C	C	C	N	Y	C	C	N	C	N	C	N	N	N	N	Y	N	C	C	C	C	C	C	C	C	C	C	N	N	C	C	C	C	C	T	C	C	N
chr1-40189599	A/G	1	40189599	+	NA	NA	NA	NA	NA	NA	A	G	A	A	N	A	A	A	N	A	N	A	N	N	N	N	A	N	A	A	A	A	A	A	A	A	A	A	N	N	A	A	A	A	R	A	N	R	A
chr1-40221378	C/T	1	40221378	+	NA	NA	NA	NA	NA	NA	T	N	C	C	N	T	N	N	N	C	N	N	N	N	N	N	N	N	C	C	N	N	C	N	C	N	C	C	N	N	N	N	C	C	C	N	C	C	C
chr1-40255518	T/C	1	40255518	+	NA	NA	NA	NA	NA	NA	T	T	N	T	T	T	T	T	T	T	T	T	T	T	T	N	T	T	T	T	T	T	T	T	T	T	N	T	T	C	T	T	N	N	T	C	T	T	T
chr1-40255521	C/G	1	40255521	+	NA	NA	NA	NA	NA	NA	C	C	C	C	C	C	C	C	C	C	C	C	C	C	C	C	C	C	C	C	C	C	C	C	C	C	N	C	C	G	C	C	N	N	C	C	C	C	C
chr1-40255547	C/T	1	40255547	+	NA	NA	NA	NA	NA	NA	N	C	C	C	C	C	C	C	C	C	C	C	C	C	C	C	C	C	C	C	C	C	C	C	C	C	N	C	C	C	C	C	N	N	N	T	C	C	C
chr1-40286823	T/A	1	40286823	+	NA	NA	NA	NA	NA	NA	T	T	T	T	T	T	T	T	T	T	T	W	T	T	T	T	T	T	T	T	T	T	T	T	T	T	T	T	T	T	T	T	T	T	T	T	T	T	T
chr1-40286824	G/A	1	40286824	+	NA	NA	NA	NA	NA	NA	G	G	A	G	G	G	G	G	G	G	G	G	G	G	G	G	G	G	G	G	G	G	G	G	G	G	G	G	G	G	G	G	A	A	G	A	G	A	G
chr1-40286825	C/A	1	40286825	+	NA	NA	NA	NA	NA	NA	C	C	A	C	C	C	C	C	C	C	C	C	C	C	C	C	C	C	C	C	C	C	C	C	C	C	C	C	C	C	C	C	A	A	C	A	C	A	C
chr1-40286828	A/G	1	40286828	+	NA	NA	NA	NA	NA	NA	A	A	G	A	A	A	A	A	A	A	A	R	A	A	A	A	A	A	A	A	A	A	A	A	A	A	A	A	A	A	A	A	G	G	A	G	A	G	A
chr1-40286829	A/C	1	40286829	+	NA	NA	NA	NA	NA	NA	A	A	C	A	A	A	A	A	A	A	A	M	A	A	A	A	A	A	A	A	A	A	A	A	A	A	A	A	A	A	A	A	C	C	A	C	A	C	A
chr1-40286887	C/G	1	40286887	+	NA	NA	NA	NA	NA	NA	C	C	G	C	C	C	C	C	C	C	C	C	C	C	C	C	C	C	C	C	C	C	C	C	C	C	C	C	C	C	C	C	G	G	C	G	C	G	C
chr1-40286911	A/C	1	40286911	+	NA	NA	NA	NA	NA	NA	A	A	C	A	A	A	A	A	A	A	A	A	A	A	A	A	A	A	A	A	A	A	A	A	A	A	A	A	A	A	A	A	C	C	A	C	A	C	A
chr1-40286921	C/T	1	40286921	+	NA	NA	NA	NA	NA	NA	C	C	C	C	C	C	C	C	C	C	C	C	C	C	C	C	C	C	C	C	C	C	C	C	C	C	C	C	C	C	C	C	C	C	C	C	C	C	C
chr1-40446058	A/G	1	40446058	+	NA	NA	NA	NA	NA	NA	A	A	N	A	A	N	A	A	A	A	A	A	A	A	A	A	A	A	A	A	A	N	A	A	A	A	G	G	A	N	A	A	A	A	R	N	A	A	A
chr1-40446095	C/T	1	40446095	+	NA	NA	NA	NA	NA	NA	T	C	N	Y	T	N	T	T	T	C	Y	T	T	T	T	C	C	T	C	C	C	C	C	T	C	C	C	C	T	N	C	C	T	T	C	N	C	T	C
chr1-40446103	A/G	1	40446103	+	NA	NA	NA	NA	NA	NA	A	A	N	A	A	N	A	A	A	A	A	A	A	A	A	A	A	A	A	A	A	N	A	A	A	A	G	G	A	N	A	A	A	A	R	N	A	A	A
chr1-40446111	A/C	1	40446111	+	NA	NA	NA	NA	NA	NA	A	A	N	A	A	N	A	A	A	A	A	A	A	A	A	A	A	A	A	A	A	N	A	A	A	A	C	C	A	N	A	A	A	A	M	N	A	A	A
chr1-40528458	C/T	1	40528458	+	NA	NA	NA	NA	NA	NA	C	N	C	N	N	C	N	N	C	N	N	C	N	N	N	C	N	N	C	C	C	C	C	N	C	C	C	C	N	C	C	N	N	N	C	N	C	N	C
chr1-40598388	A/G	1	40598388	+	NA	NA	NA	NA	NA	NA	N	G	A	R	G	A	G	N	R	A	G	N	N	G	G	A	G	N	A	A	A	A	A	G	A	R	A	A	G	A	N	N	N	N	A	A	A	N	A
chr1-40598403	T/C	1	40598403	+	NA	NA	NA	NA	NA	NA	N	C	T	Y	C	T	C	C	N	T	C	Y	C	C	C	T	C	C	T	T	T	T	T	C	T	Y	T	T	C	T	C	C	C	C	T	T	T	C	T
chr1-40598418	C/T	1	40598418	+	NA	NA	NA	NA	NA	NA	N	T	C	Y	T	C	T	T	N	C	T	Y	T	T	T	C	T	T	C	C	C	C	C	T	C	Y	C	C	T	C	T	T	T	T	C	C	C	T	C
chr1-40602738	C/G	1	40602738	+	NA	NA	NA	NA	NA	NA	C	N	N	N	N	C	N	N	C	N	N	N	N	N	N	C	N	N	C	N	N	C	C	N	C	N	N	C	N	N	G	G	C	N	C	C	C	C	C
chr1-40602776	C/G	1	40602776	+	NA	NA	NA	NA	NA	NA	S	N	N	N	N	C	N	N	N	N	N	N	N	N	N	C	N	N	C	C	N	C	C	N	N	N	N	C	N	N	C	C	G	N	N	C	C	G	C
chr1-40602796	A/T	1	40602796	+	NA	NA	NA	NA	NA	NA	W	N	N	N	N	A	N	N	W	N	N	N	N	N	N	A	A	N	A	A	N	A	A	N	A	N	N	A	N	N	A	A	T	N	A	A	A	T	A
chr1-40616599	G/C	1	40616599	+	NA	NA	NA	NA	NA	NA	G	G	N	G	G	G	G	G	G	G	G	G	G	G	G	G	G	G	G	G	G	G	G	G	G	G	G	G	G	N	G	G	N	N	G	N	G	N	G
chr1-40699264	G/C	1	40699264	+	NA	NA	NA	NA	NA	NA	G	G	G	G	G	G	G	S	N	G	S	S	S	S	S	N	G	N	G	G	S	G	G	S	G	G	G	G	G	N	G	G	N	N	G	G	G	C	S
chr1-40729765	G/T	1	40729765	+	NA	NA	NA	NA	NA	NA	G	N	G	G	G	G	G	G	G	N	G	G	G	G	G	G	N	G	N	N	N	G	G	G	N	N	N	G	G	G	N	G	N	G	G	G	G	G	G
chr1-40729767	G/A	1	40729767	+	NA	NA	NA	NA	NA	NA	G	N	G	G	R	G	G	G	G	G	G	G	G	G	G	G	N	G	N	N	N	G	G	G	G	N	N	G	G	G	N	G	N	G	G	G	G	G	G
chr1-40729792	G/A	1	40729792	+	NA	NA	NA	NA	NA	NA	G	N	G	G	G	G	G	G	G	G	R	G	G	G	G	G	N	G	N	N	N	G	G	G	G	N	N	G	G	G	N	G	N	G	G	G	G	G	R
chr1-40729838	G/A	1	40729838	+	NA	NA	NA	NA	NA	NA	G	N	G	G	G	G	G	G	G	G	G	G	G	G	G	G	N	G	N	N	N	G	G	G	G	N	N	G	G	R	N	G	N	G	G	G	G	G	G
chr1-40729852	T/A	1	40729852	+	NA	NA	NA	NA	NA	NA	T	N	T	T	W	T	T	T	T	T	T	T	T	T	T	T	N	T	N	N	N	T	T	T	T	N	N	T	T	T	N	T	N	T	T	T	T	T	T
chr1-40729855	A/G	1	40729855	+	NA	NA	NA	NA	NA	NA	R	N	G	G	G	A	G	G	G	G	N	R	G	G	G	G	N	G	N	N	N	R	A	G	G	N	N	G	G	R	N	A	N	A	A	R	R	A	R
chr1-40729877	G/A	1	40729877	+	NA	NA	NA	NA	NA	NA	G	N	G	G	R	G	G	G	G	G	G	G	G	G	G	G	N	G	N	N	N	G	G	G	N	N	N	N	G	G	N	G	N	G	G	G	G	G	G
chr1-40729888	A/G	1	40729888	+	NA	NA	NA	NA	NA	NA	R	N	G	G	R	A	G	G	G	N	N	R	G	G	G	G	N	G	N	N	N	A	A	G	N	N	N	N	G	A	N	A	N	A	A	R	R	A	A
chr1-40729896	C/T	1	40729896	+	NA	NA	NA	NA	NA	NA	Y	N	T	T	Y	C	T	T	T	T	N	Y	T	T	T	T	N	T	N	N	N	C	C	T	N	N	N	N	T	C	N	C	N	C	C	Y	Y	C	C
chr1-40992895	C/G	1	40992895	+	NA	NA	NA	NA	NA	NA	N	C	N	N	N	N	N	N	N	C	N	C	N	N	N	N	C	N	N	C	C	C	C	N	N	C	C	C	N	G	C	N	N	N	C	N	C	N	N
chr1-40992916	G/A	1	40992916	+	NA	NA	NA	NA	NA	NA	N	G	N	N	N	N	N	N	N	N	N	G	N	N	N	N	G	N	N	G	G	G	G	N	N	G	G	G	N	G	G	N	N	N	N	N	G	N	N
chr1-40992937	G/A	1	40992937	+	NA	NA	NA	NA	NA	NA	N	G	N	N	N	N	N	N	N	N	N	G	N	N	N	N	G	N	N	G	G	G	G	N	N	G	G	G	N	G	G	N	N	N	N	N	G	N	N
chr1-41194649	C/T	1	41194649	+	NA	NA	NA	NA	NA	NA	C	C	T	N	C	C	C	C	C	N	C	C	C	N	C	C	C	C	C	C	C	C	C	N	N	N	C	C	C	C	C	C	C	N	C	C	C	C	C
chr1-41322595	T/G	1	41322595	+	NA	NA	NA	NA	NA	NA	N	N	T	N	T	N	N	T	T	N	N	T	N	N	T	T	T	T	T	T	T	N	T	N	N	T	N	N	N	N	T	T	N	N	N	G	T	T	N
chr1-41726428	T/C	1	41726428	+	NA	NA	NA	NA	NA	NA	N	C	N	C	N	T	N	T	N	C	C	N	N	N	N	N	C	N	T	T	T	T	T	N	T	N	T	T	N	N	C	C	T	T	T	N	T	T	T
chr1-41726495	C/T	1	41726495	+	NA	NA	NA	NA	NA	NA	N	C	N	T	N	C	N	C	N	T	C	N	N	N	N	N	C	N	C	C	C	C	C	N	C	C	C	C	N	N	C	C	C	C	C	N	C	C	C
chr1-41726504	C/T	1	41726504	+	NA	NA	NA	NA	NA	NA	N	C	N	C	N	C	N	T	N	C	C	N	N	N	N	N	C	N	T	T	T	Y	T	N	T	C	C	C	N	N	C	C	C	C	T	N	T	C	T
chr1-41726512	G/A	1	41726512	+	NA	NA	NA	NA	NA	NA	N	A	N	G	N	G	N	G	N	G	A	N	N	N	N	N	A	N	G	G	G	G	G	N	G	N	G	G	N	N	A	A	A	A	G	N	G	A	G
chr1-41726531	C/T	1	41726531	+	NA	NA	NA	NA	NA	NA	N	T	N	N	N	C	N	C	N	C	T	N	N	N	N	N	T	N	C	C	C	C	C	N	C	N	C	C	N	N	T	T	C	C	C	N	C	C	C
chr1-41726536	G/C	1	41726536	+	NA	NA	NA	NA	NA	NA	N	G	N	G	N	G	N	C	N	G	G	N	N	N	N	N	G	N	C	C	C	S	C	N	C	G	G	G	N	N	G	G	G	G	C	N	C	G	C
chr1-42115871	A/G	1	42115871	+	NA	NA	NA	NA	NA	NA	N	A	N	A	A	A	A	A	A	N	A	A	A	A	A	A	A	N	N	N	N	N	N	A	A	N	N	N	A	A	A	A	N	N	N	A	A	N	N
chr1-42115911	C/A	1	42115911	+	NA	NA	NA	NA	NA	NA	N	C	N	C	C	C	C	C	C	M	C	C	C	C	C	C	C	N	N	N	N	A	A	C	C	N	N	N	C	C	C	C	N	N	N	C	C	A	N
chr1-42115916	C/T	1	42115916	+	NA	NA	NA	NA	NA	NA	N	C	N	C	C	C	C	C	C	C	C	C	C	C	C	C	C	N	N	N	N	T	Y	C	C	N	N	N	C	C	C	C	N	N	N	C	C	T	N
chr1-42115917	A/G	1	42115917	+	NA	NA	NA	NA	NA	NA	N	A	N	A	A	A	A	A	A	A	A	A	A	A	A	A	A	N	N	N	N	A	A	A	A	N	N	N	A	A	A	A	N	N	N	A	A	A	N
chr1-42115939	T/C	1	42115939	+	NA	NA	NA	NA	NA	NA	N	T	N	T	T	T	T	T	T	Y	T	T	T	T	T	T	T	N	N	N	N	C	C	T	T	N	N	N	T	T	T	T	N	N	N	T	T	C	N
chr1-42115948	G/A	1	42115948	+	NA	NA	NA	NA	NA	NA	N	G	N	G	G	G	G	G	G	G	G	G	G	G	G	G	G	N	N	N	N	G	G	G	G	N	N	N	G	G	G	G	N	N	N	G	G	G	N
chr1-42115958	G/A	1	42115958	+	NA	NA	NA	NA	NA	NA	N	G	N	G	G	G	G	G	G	G	G	G	G	G	G	G	G	N	N	N	N	A	R	G	G	N	N	N	G	G	G	G	N	N	N	G	G	A	N
chr1-42242923	G/A	1	42242923	+	NA	NA	NA	NA	NA	NA	G	G	G	G	G	G	G	N	G	G	G	G	G	G	G	G	G	G	G	G	G	G	G	G	G	G	G	G	G	N	G	G	G	G	G	N	G	G	G
chr1-42242933	T/C	1	42242933	+	NA	NA	NA	NA	NA	NA	T	T	T	T	T	T	T	N	T	T	T	T	T	T	T	T	T	T	T	T	T	T	T	T	T	T	T	T	T	N	T	T	T	T	T	N	T	T	T
chr1-42242953	T/G	1	42242953	+	NA	NA	NA	NA	NA	NA	T	T	T	T	T	T	T	N	T	T	T	T	T	T	T	T	T	T	T	T	T	T	T	T	T	T	T	T	T	N	T	T	T	T	T	N	T	T	T
chr1-42242971	G/A	1	42242971	+	NA	NA	NA	NA	NA	NA	R	G	R	G	G	A	G	N	G	G	G	G	G	G	G	G	G	G	G	G	G	R	R	G	G	R	R	R	G	N	G	G	R	R	R	N	R	R	G
chr1-42242987	G/A	1	42242987	+	NA	NA	NA	NA	NA	NA	G	G	G	R	G	G	G	N	G	A	G	G	G	G	G	A	G	G	G	G	G	G	G	G	G	G	G	G	G	N	G	G	G	G	G	N	G	G	G
chr1-42243009	A/G	1	42243009	+	NA	NA	NA	NA	NA	NA	A	A	A	R	A	A	A	N	A	G	A	A	A	A	A	G	A	A	A	A	A	A	A	A	A	A	A	A	A	N	A	A	A	A	A	N	A	A	A
chr1-42243011	G/A	1	42243011	+	NA	NA	NA	NA	NA	NA	G	G	G	R	G	G	G	N	G	A	G	G	G	G	G	A	G	G	G	G	G	G	G	G	G	G	G	G	G	N	G	G	G	G	G	N	G	G	G
chr1-42243021	C/T	1	42243021	+	NA	NA	NA	NA	NA	NA	C	C	C	C	C	C	C	N	C	C	C	C	C	C	C	C	C	C	C	C	C	C	C	C	C	C	C	C	C	N	C	C	C	C	C	N	C	C	C
chr1-42243029	T/C	1	42243029	+	NA	NA	NA	NA	NA	NA	Y	T	Y	Y	T	C	T	N	T	C	T	T	T	T	T	C	T	T	T	T	T	Y	Y	T	T	Y	Y	Y	T	N	T	T	Y	Y	Y	N	Y	Y	T
chr1-42282597	G/A	1	42282597	+	NA	NA	NA	NA	NA	NA	G	G	G	G	G	G	G	G	G	G	N	G	G	G	G	G	G	G	G	G	G	G	G	G	G	G	G	G	R	G	G	N	N	N	N	G	G	A	G
chr1-42292544	G/A	1	42292544	+	NA	NA	NA	NA	NA	NA	R	G	R	R	R	G	R	R	R	R	R	R	R	R	R	G	G	R	G	G	G	G	G	R	G	G	N	N	N	G	G	G	R	G	G	R	G	R	G
chr1-42292548	A/G	1	42292548	+	NA	NA	NA	NA	NA	NA	A	A	A	N	N	A	R	R	N	A	A	R	N	R	N	R	N	R	A	A	R	A	A	A	R	A	N	N	R	A	A	A	N	N	R	A	R	R	A
chr1-42292558	C/T	1	42292558	+	NA	NA	NA	NA	NA	NA	Y	C	Y	Y	Y	C	Y	Y	Y	Y	Y	Y	Y	Y	Y	C	C	Y	C	C	C	C	C	Y	C	C	N	N	N	C	C	C	Y	C	C	Y	C	Y	N
chr1-42292593	A/G	1	42292593	+	NA	NA	NA	NA	NA	NA	R	R	R	R	R	R	R	R	R	R	R	R	R	N	R	R	R	R	A	A	R	R	R	R	R	R	N	N	R	N	R	N	R	R	R	R	R	R	A
chr1-42292613	C/A	1	42292613	+	NA	NA	NA	NA	NA	NA	M	M	C	C	C	M	C	C	N	M	M	C	N	N	M	M	N	N	C	C	M	M	M	N	N	M	N	N	C	N	M	N	C	N	C	C	M	C	C
chr1-42292617	A/G	1	42292617	+	NA	NA	NA	NA	NA	NA	R	R	R	R	R	R	R	R	R	R	R	R	R	N	R	R	R	R	G	G	R	R	R	R	R	R	N	N	R	N	R	N	R	R	R	R	R	R	G
chr1-42292636	C/A	1	42292636	+	NA	NA	NA	NA	NA	NA	M	M	C	C	C	M	C	C	N	M	M	C	N	N	M	M	N	N	C	C	M	M	M	N	N	M	N	N	C	N	M	N	C	N	C	C	M	C	C
chr1-42292659	C/A	1	42292659	+	NA	NA	NA	NA	NA	NA	C	C	C	C	C	C	C	C	C	C	C	C	C	C	C	C	C	C	C	C	C	C	C	C	C	C	N	N	C	C	C	C	C	C	C	C	C	C	C
chr1-42292678	G/A	1	42292678	+	NA	NA	NA	NA	NA	NA	G	G	G	N	G	G	R	N	N	G	G	N	G	N	G	R	N	R	G	G	N	G	G	G	R	G	N	N	G	G	G	G	N	G	N	G	R	N	G
chr1-42452688	T/C	1	42452688	+	NA	NA	NA	NA	NA	NA	T	T	T	T	T	T	T	T	T	T	T	T	T	T	T	T	T	T	T	T	T	T	T	T	T	T	T	T	T	T	T	T	T	T	T	T	T	T	T
chr1-42657182	G/C	1	42657182	+	NA	NA	NA	NA	NA	NA	G	G	N	G	N	G	G	G	N	N	G	G	G	N	N	C	G	N	G	N	G	G	G	N	G	N	N	G	N	N	G	N	G	G	G	G	G	G	G
chr1-42657189	C/T	1	42657189	+	NA	NA	NA	NA	NA	NA	C	C	N	C	N	C	C	C	N	N	C	C	C	N	N	T	C	N	C	N	C	C	C	N	C	N	N	C	N	N	C	N	C	C	C	C	C	C	C
chr1-42732655	G/A	1	42732655	+	NA	NA	NA	NA	NA	NA	G	N	N	G	G	G	G	N	N	N	G	G	G	G	G	G	G	N	A	A	A	R	A	N	R	N	G	G	N	G	N	N	N	G	A	N	G	G	N
chr1-42732711	C/T	1	42732711	+	NA	NA	NA	NA	NA	NA	T	N	N	Y	T	C	T	N	N	N	Y	T	T	T	T	C	Y	N	C	C	C	C	C	N	C	N	C	C	N	C	N	N	N	C	C	N	N	C	N
chr1-42761222	G/T	1	42761222	+	NA	NA	NA	NA	NA	NA	G	G	N	G	G	G	G	G	G	G	G	G	G	G	G	G	G	G	G	G	G	G	G	G	G	G	G	G	G	T	G	G	G	G	G	G	G	G	G
chr1-42761229	G/A	1	42761229	+	NA	NA	NA	NA	NA	NA	G	G	A	G	G	A	G	G	G	G	G	G	G	G	G	A	G	G	G	G	G	A	G	G	G	R	A	A	G	A	G	G	G	G	G	G	G	G	G
chr1-42761278	A/T	1	42761278	+	NA	NA	NA	NA	NA	NA	A	A	T	A	A	T	A	A	A	A	A	A	A	A	A	T	A	A	A	A	A	T	A	A	A	W	T	T	A	T	A	A	A	A	A	A	A	A	A
chr1-43080104	T/C	1	43080104	+	NA	NA	NA	NA	NA	NA	T	C	C	T	T	C	T	T	T	T	Y	T	T	T	T	T	C	T	T	T	T	N	T	T	T	C	C	C	T	C	C	C	T	T	T	T	T	T	T
chr1-43080123	T/C	1	43080123	+	NA	NA	NA	NA	NA	NA	T	T	T	T	T	T	T	T	T	T	T	T	T	T	T	T	T	T	T	N	Y	T	T	T	T	T	T	T	T	T	T	T	N	Y	T	T	T	T	T
chr1-43080124	C/G	1	43080124	+	NA	NA	NA	NA	NA	NA	C	C	C	C	C	C	C	C	C	C	C	C	C	C	C	C	C	C	C	N	S	C	C	C	C	C	C	C	C	C	C	C	N	S	C	C	C	C	C
chr1-43080125	G/A	1	43080125	+	NA	NA	NA	NA	NA	NA	A	G	G	A	A	G	A	A	A	A	R	A	A	A	A	A	G	A	N	G	R	G	G	A	G	G	G	G	A	G	G	G	N	N	G	A	R	G	G
chr1-43080126	C/A	1	43080126	+	NA	NA	NA	NA	NA	NA	C	C	C	C	C	C	C	C	C	C	C	C	C	C	C	C	C	C	N	A	M	C	N	C	A	C	C	C	C	C	C	C	N	A	A	C	M	A	A
chr1-43080166	C/G	1	43080166	+	NA	NA	NA	NA	NA	NA	C	G	G	C	C	G	C	C	C	C	S	C	C	C	C	C	G	C	C	C	C	N	C	C	C	G	G	G	C	G	G	G	N	C	C	C	C	C	C
chr1-43080167	G/A	1	43080167	+	NA	NA	NA	NA	NA	NA	G	A	A	G	G	A	G	G	G	G	R	G	G	G	G	G	A	G	G	G	G	N	G	G	G	A	A	A	G	A	A	A	N	G	G	G	G	G	G
chr1-43080168	A/C	1	43080168	+	NA	NA	NA	NA	NA	NA	A	C	C	A	A	C	A	A	A	A	M	A	A	A	A	A	C	A	A	A	A	N	A	A	A	C	C	C	A	C	C	C	N	A	A	A	A	A	A
chr1-43080169	C/A	1	43080169	+	NA	NA	NA	NA	NA	NA	C	A	A	C	C	A	C	C	C	C	M	C	C	C	C	C	A	C	C	C	C	N	C	C	C	A	A	A	C	A	A	A	N	C	C	C	C	C	C
chr1-43080188	G/T	1	43080188	+	NA	NA	NA	NA	NA	NA	G	G	G	G	G	G	G	G	G	G	G	G	G	G	G	G	G	G	T	T	T	N	T	G	T	G	G	G	G	G	G	G	N	T	T	G	K	T	T
chr1-43110583	G/A	1	43110583	+	NA	NA	NA	NA	NA	NA	G	N	N	G	N	N	N	N	N	G	N	N	N	N	N	G	N	N	G	G	G	G	G	N	G	N	N	G	G	G	N	N	N	A	G	N	G	N	N
chr1-43110585	C/T	1	43110585	+	NA	NA	NA	NA	NA	NA	C	N	N	C	N	N	N	N	N	C	N	N	N	N	N	C	N	N	C	C	C	C	C	N	C	N	N	C	C	N	N	N	N	C	C	N	C	C	N
chr1-43290063	G/C	1	43290063	+	NA	NA	NA	NA	NA	NA	C	G	G	S	C	C	C	C	C	G	S	C	C	C	C	C	G	C	G	G	G	S	G	C	G	G	C	C	C	G	G	G	G	G	G	C	G	G	G
chr1-43290108	A/G	1	43290108	+	NA	NA	NA	NA	NA	NA	A	G	G	N	A	A	A	A	A	A	R	A	A	A	A	A	G	A	A	A	A	A	A	A	A	G	A	A	A	A	G	G	A	A	A	A	A	A	A
chr1-43290132	C/A	1	43290132	+	NA	NA	NA	NA	NA	NA	A	C	C	M	A	A	A	A	N	C	M	A	A	A	A	C	C	A	C	C	C	M	C	A	C	C	A	A	A	C	C	C	C	C	C	A	C	C	C
chr1-43713780	C/A	1	43713780	+	NA	NA	NA	NA	NA	NA	C	C	C	C	C	C	C	C	M	C	C	C	C	C	C	A	C	C	C	C	C	C	C	C	C	C	C	C	C	C	C	C	C	C	C	C	C	C	C
chr1-43713806	C/T	1	43713806	+	NA	NA	NA	NA	NA	NA	T	C	T	Y	T	C	T	T	T	T	Y	T	T	T	T	T	C	T	C	C	C	C	C	T	C	C	C	C	T	C	C	C	C	C	C	T	C	C	C
chr1-43901165	C/G	1	43901165	+	NA	NA	NA	NA	NA	NA	C	G	C	C	C	G	C	C	C	C	S	C	C	C	C	C	N	C	C	C	C	S	C	C	C	G	G	G	C	N	G	G	C	C	N	C	C	C	C
chr1-43901177	T/C	1	43901177	+	NA	NA	NA	NA	NA	NA	T	C	T	T	T	C	T	T	T	T	Y	T	T	T	T	T	N	T	T	T	T	Y	T	T	T	C	C	C	T	N	C	C	N	C	T	T	T	C	T
chr1-43901181	G/A	1	43901181	+	NA	NA	NA	NA	NA	NA	G	G	G	G	G	G	G	G	G	G	G	G	G	G	G	G	N	G	G	G	G	G	G	G	G	G	G	G	G	N	G	G	N	A	G	G	G	A	G
chr1-43901190	C/A	1	43901190	+	NA	NA	NA	NA	NA	NA	C	A	C	C	C	A	C	C	C	C	M	C	C	C	C	C	N	C	C	C	C	M	C	C	C	A	A	A	C	N	A	A	N	C	C	C	C	C	C
chr1-43901212	C/G	1	43901212	+	NA	NA	NA	NA	NA	NA	C	C	C	C	C	C	C	C	C	C	C	C	C	C	C	C	N	C	C	C	C	C	C	C	C	C	C	C	C	N	C	C	N	G	N	C	C	G	C
chr1-43901237	C/G	1	43901237	+	NA	NA	NA	NA	NA	NA	C	G	C	C	C	G	C	C	C	C	N	C	C	C	C	C	N	C	C	C	C	N	C	C	C	N	G	N	C	N	N	G	N	G	N	C	C	G	C
chr1-43901251	G/A	1	43901251	+	NA	NA	NA	NA	NA	NA	G	A	G	G	G	G	G	G	G	G	N	G	G	G	G	G	N	G	G	G	G	G	G	G	G	N	G	G	G	N	N	A	N	G	N	G	G	G	N
chr1-44169370	G/A	1	44169370	+	NA	NA	NA	NA	NA	NA	G	A	G	A	G	N	G	G	G	A	N	G	G	G	G	A	A	G	G	G	N	R	G	N	G	N	N	A	G	A	A	A	N	N	G	G	G	N	G
chr1-44179816	G/T	1	44179816	+	NA	NA	NA	NA	NA	NA	G	N	G	G	N	N	G	G	G	G	G	G	G	G	G	N	G	G	G	G	G	G	G	G	G	G	N	N	N	N	N	N	N	N	N	G	G	T	N
chr1-44179826	T/A	1	44179826	+	NA	NA	NA	NA	NA	NA	A	N	A	W	N	N	A	A	N	T	W	A	A	A	A	N	T	A	T	T	T	T	T	A	T	N	N	N	N	N	N	N	N	N	N	A	T	T	N
chr1-44179837	C/A	1	44179837	+	NA	NA	NA	NA	NA	NA	C	N	C	C	N	N	C	C	N	C	M	C	C	C	C	N	A	C	C	C	C	M	C	C	C	N	N	N	N	N	N	N	N	N	N	C	C	C	N
chr1-44220187	G/A	1	44220187	+	NA	NA	NA	NA	NA	NA	N	N	N	G	N	N	N	N	N	N	N	N	N	N	N	G	N	N	G	G	G	G	G	N	G	N	N	N	N	N	N	N	A	A	G	N	G	A	G
chr1-44220242	G/A	1	44220242	+	NA	NA	NA	NA	NA	NA	N	N	N	G	N	N	N	N	N	N	N	N	N	N	N	A	N	N	G	G	G	G	G	N	G	N	N	N	N	N	N	N	G	G	G	N	G	G	G
chr1-44220300	T/C	1	44220300	+	NA	NA	NA	NA	NA	NA	N	N	N	T	N	N	N	N	N	N	N	N	N	N	N	C	N	N	T	T	T	T	T	N	T	N	N	N	N	N	N	N	T	T	T	N	T	T	T
chr1-44348317	A/G	1	44348317	+	NA	NA	NA	NA	NA	NA	G	N	G	G	G	A	G	G	G	G	G	G	G	G	G	N	N	G	A	N	N	A	N	G	A	N	A	A	G	N	A	N	G	G	A	N	R	G	N
chr1-44363099	T/C	1	44363099	+	NA	NA	NA	NA	NA	NA	T	T	T	T	T	T	T	T	T	T	T	T	T	N	T	T	T	T	N	C	C	Y	C	T	C	T	T	T	T	N	T	T	N	N	N	N	Y	T	C
chr1-44468413	G/T	1	44468413	+	NA	NA	NA	NA	NA	NA	G	N	G	N	G	N	G	G	N	N	N	G	G	N	G	N	N	G	G	G	G	N	G	N	G	N	N	N	N	N	N	N	G	G	G	G	G	G	G
chr1-44468472	T/C	1	44468472	+	NA	NA	NA	NA	NA	NA	T	N	T	N	T	N	T	T	N	N	N	T	T	N	T	C	N	T	T	T	T	N	T	N	T	N	N	N	N	N	N	N	T	T	T	T	T	T	T
chr1-44515432	C/A	1	44515432	+	NA	NA	NA	NA	NA	NA	C	N	C	N	C	N	C	C	N	C	N	C	C	N	C	N	C	C	C	C	N	C	C	C	C	C	N	C	C	N	C	N	N	N	N	C	C	A	C
chr1-44557398	A/T	1	44557398	+	NA	NA	NA	NA	NA	NA	A	N	A	N	A	A	A	A	N	A	A	A	N	A	A	N	N	A	A	A	N	A	A	N	A	N	N	N	A	A	A	A	A	N	N	N	A	A	N
chr1-44557439	C	1	44557439	+	NA	NA	NA	NA	NA	NA	N	N	C	N	C	C	C	C	N	C	C	C	N	C	C	N	N	C	C	C	N	C	C	N	C	N	N	N	C	C	C	C	C	N	N	N	C	C	N
chr1-44557449	A/G	1	44557449	+	NA	NA	NA	NA	NA	NA	N	N	A	N	A	A	A	A	N	A	A	A	N	A	A	N	N	A	A	A	N	A	A	N	A	N	N	N	A	A	A	A	G	N	N	N	A	G	N
chr1-44557451	G/C	1	44557451	+	NA	NA	NA	NA	NA	NA	N	N	G	N	G	G	G	G	N	G	G	G	N	G	G	N	N	G	G	G	N	G	G	N	G	N	N	N	G	G	G	G	C	N	N	N	G	C	N
chr1-44557452	A/G	1	44557452	+	NA	NA	NA	NA	NA	NA	N	N	A	N	A	G	A	A	N	A	A	A	N	A	A	N	N	A	A	A	N	N	A	N	A	N	N	N	A	A	N	A	G	N	N	N	A	G	N
chr1-44717836	A/G	1	44717836	+	NA	NA	NA	NA	NA	NA	A	A	A	N	A	G	A	A	A	A	A	A	A	A	A	N	A	A	A	A	N	R	N	N	A	A	N	G	N	N	A	A	N	N	A	A	A	N	A
chr1-44797829	A/G	1	44797829	+	NA	NA	NA	NA	NA	NA	A	A	A	A	A	G	A	A	A	A	A	A	A	A	A	N	A	A	A	A	A	R	A	A	A	A	G	G	A	A	N	A	N	N	A	A	A	N	A
chr1-45118575	A/G	1	45118575	+	NA	NA	NA	NA	NA	NA	A	A	A	A	N	A	A	A	A	N	A	A	A	A	A	N	A	A	A	N	N	A	A	N	A	A	A	A	A	N	A	N	A	N	A	A	A	A	A
chr1-45118607	G/T	1	45118607	+	NA	NA	NA	NA	NA	NA	G	G	G	G	N	G	G	G	G	N	G	G	G	G	G	N	G	G	G	N	N	G	G	N	G	G	G	G	G	N	G	N	G	N	G	G	G	G	G
chr1-45118618	G/T	1	45118618	+	NA	NA	NA	NA	NA	NA	T	G	T	T	N	T	T	T	T	N	T	T	T	T	T	N	G	T	G	N	N	K	G	N	G	G	T	T	T	N	K	N	N	N	G	G	G	T	G
chr1-45118644	T/C	1	45118644	+	NA	NA	NA	NA	NA	NA	C	T	C	C	N	C	C	C	C	N	C	C	C	C	C	N	T	C	T	N	N	Y	T	N	T	T	C	C	C	N	Y	N	N	N	T	T	T	C	T
chr1-45118645	A/G	1	45118645	+	NA	NA	NA	NA	NA	NA	G	A	G	G	N	G	G	G	G	N	G	G	G	G	G	N	A	G	A	N	N	R	A	N	A	A	G	G	G	N	R	N	N	N	A	A	A	G	A
chr1-45118657	A/C	1	45118657	+	NA	NA	NA	NA	NA	NA	A	A	A	A	N	A	A	A	A	N	A	N	A	A	A	N	A	A	A	N	N	A	A	N	A	A	A	A	A	N	A	N	A	N	A	A	A	A	A
chr1-45604188	T/G	1	45604188	+	NA	NA	NA	NA	NA	NA	T	T	T	T	T	N	T	T	T	N	T	T	T	T	T	N	T	T	T	T	N	T	T	T	T	T	N	N	T	T	T	T	T	N	T	T	T	T	N
chr1-45765587	T/G	1	45765587	+	NA	NA	NA	NA	NA	NA	N	N	T	G	N	G	G	G	N	G	N	N	N	N	N	N	N	N	T	T	G	G	K	N	T	N	G	G	N	N	G	N	T	N	N	T	T	T	T
chr1-45765603	C/T	1	45765603	+	NA	NA	NA	NA	NA	NA	N	N	C	T	N	T	T	T	N	T	N	N	N	N	N	N	N	N	C	C	T	T	Y	N	C	N	T	T	N	N	T	N	C	N	N	C	C	C	C
chr1-45765626	C/T	1	45765626	+	NA	NA	NA	NA	NA	NA	N	N	C	T	N	T	T	T	N	T	N	N	N	N	N	N	N	N	C	C	T	T	Y	N	C	N	T	T	N	N	T	N	C	N	N	C	C	C	C
chr1-45867022	A/C	1	45867022	+	NA	NA	NA	NA	NA	NA	A	A	A	M	A	A	C	C	A	A	A	A	A	A	A	A	A	A	A	A	A	A	A	A	A	A	A	A	A	A	A	A	N	A	A	A	A	A	A
chr1-45867509	A/G	1	45867509	+	NA	NA	NA	NA	NA	NA	A	A	A	R	A	A	G	G	N	A	A	A	A	A	A	A	A	A	A	A	A	A	A	A	A	A	A	A	A	A	A	A	N	N	A	A	A	A	A
chr1-46121899	G/C	1	46121899	+	NA	NA	NA	NA	NA	NA	G	N	G	G	G	N	N	N	G	G	G	G	G	G	G	N	G	G	G	G	G	G	G	G	G	G	N	N	G	G	N	N	G	G	G	G	G	G	N
chr1-46121911	G/A	1	46121911	+	NA	NA	NA	NA	NA	NA	G	N	A	G	G	N	N	N	G	G	G	G	G	G	G	N	A	G	G	G	G	G	G	G	G	A	N	N	G	A	N	N	G	G	G	G	G	G	N
chr1-46121952	G/A	1	46121952	+	NA	NA	NA	NA	NA	NA	G	N	N	G	G	N	N	N	G	G	G	G	G	G	G	N	N	G	G	G	G	G	G	G	G	N	N	N	G	N	N	N	G	G	G	G	G	G	N
chr1-46121956	C/A	1	46121956	+	NA	NA	NA	NA	NA	NA	C	N	N	C	C	N	N	N	C	C	C	C	C	C	C	N	N	C	C	C	C	C	C	C	C	N	N	N	C	N	N	N	C	C	C	C	C	C	N
chr1-46634446	C/T	1	46634446	+	NA	NA	NA	NA	NA	NA	C	N	N	C	C	C	C	C	C	N	N	C	N	C	C	N	N	C	C	C	N	N	C	C	N	C	N	N	C	C	C	C	C	C	C	C	C	C	N
chr1-46634500	C/T	1	46634500	+	NA	NA	NA	NA	NA	NA	C	N	N	C	C	C	T	T	C	N	N	C	N	C	C	N	N	C	C	C	N	N	C	C	C	C	N	N	C	C	C	C	C	C	C	C	C	C	N
chr1-46646539	C/T	1	46646539	+	NA	NA	NA	NA	NA	NA	C	C	C	C	C	N	N	N	C	N	C	C	C	C	C	N	C	N	T	T	N	Y	T	N	T	N	C	C	N	C	C	N	N	C	N	T	C	C	T
chr1-46670012	C/T	1	46670012	+	NA	NA	NA	NA	NA	NA	T	T	C	T	C	N	T	T	C	T	C	C	C	C	C	C	Y	C	C	C	T	Y	C	C	C	T	N	T	C	T	T	T	C	C	C	C	C	C	C
chr1-46670037	T/A	1	46670037	+	NA	NA	NA	NA	NA	NA	A	A	T	A	T	N	A	A	T	A	T	T	T	T	T	T	W	T	T	T	A	W	T	T	T	A	N	A	T	A	A	A	T	T	T	T	T	T	T
chr1-46670048	A/G	1	46670048	+	NA	NA	NA	NA	NA	NA	A	A	A	A	A	N	A	A	A	A	A	A	A	A	A	A	A	A	A	A	A	A	A	A	A	A	N	A	A	A	A	A	G	G	A	A	N	G	A
chr1-46670081	G/C	1	46670081	+	NA	NA	NA	NA	NA	NA	C	C	G	G	G	N	G	G	G	G	G	G	G	G	G	G	S	G	G	G	G	S	G	G	G	C	N	C	G	C	C	C	G	G	G	G	G	G	G
chr1-46670088	A/T	1	46670088	+	NA	NA	NA	NA	NA	NA	T	T	A	T	A	N	T	T	A	T	A	A	A	A	A	A	W	A	A	A	T	W	A	A	A	T	N	T	A	T	T	T	A	A	A	A	A	A	A
chr1-46670123	T/A	1	46670123	+	NA	NA	NA	NA	NA	NA	A	A	T	T	T	N	T	T	T	T	T	T	T	T	T	T	W	T	T	T	T	W	T	T	T	N	N	A	T	A	A	A	T	T	T	T	T	T	T
chr1-46734429	C/T	1	46734429	+	NA	NA	NA	NA	NA	NA	C	C	N	C	C	C	C	C	C	N	C	C	C	C	C	C	C	C	T	T	N	N	T	N	T	C	C	C	N	C	C	C	C	N	T	T	C	C	T
chr1-46926310	C/T	1	46926310	+	NA	NA	NA	NA	NA	NA	C	T	C	Y	C	C	C	C	C	C	C	C	N	C	C	C	T	C	C	N	C	C	C	C	C	Y	N	C	N	T	Y	T	N	T	N	C	T	T	C
chr1-46926349	C/G	1	46926349	+	NA	NA	NA	NA	NA	NA	C	G	C	S	C	C	C	C	C	C	C	C	N	C	C	C	G	C	C	N	C	C	C	C	C	S	N	C	N	G	S	G	N	G	N	C	G	G	C
chr1-46926360	C/T	1	46926360	+	NA	NA	NA	NA	NA	NA	C	T	C	Y	C	C	T	T	C	C	C	C	N	C	C	C	T	C	T	N	C	C	Y	C	T	Y	N	C	N	T	Y	T	N	T	N	T	T	T	T
chr1-46926381	C/T	1	46926381	+	NA	NA	NA	NA	NA	NA	C	T	C	Y	C	C	C	C	C	C	C	C	N	C	C	C	T	C	C	N	C	C	C	C	C	Y	N	C	N	T	Y	T	N	T	N	C	T	T	C
chr1-46926406	A/T	1	46926406	+	NA	NA	NA	NA	NA	NA	A	T	A	W	A	A	A	A	A	A	A	A	N	A	A	A	T	A	A	N	A	A	A	A	A	W	N	A	N	T	W	T	N	T	N	A	T	T	A
chr1-46926456	G/A	1	46926456	+	NA	NA	NA	NA	NA	NA	G	N	G	G	G	G	A	A	G	N	G	G	N	G	G	G	A	G	N	G	G	N	G	N	G	R	N	G	N	N	R	N	N	N	N	N	N	N	N
chr1-46967195	T	1	46967195	+	NA	NA	NA	NA	NA	NA	T	N	T	T	T	T	T	T	T	N	T	T	T	T	T	N	T	N	N	N	N	T	N	T	N	T	T	T	T	T	N	N	N	T	N	N	T	T	N
chr1-46967275	A	1	46967275	+	NA	NA	NA	NA	NA	NA	A	A	A	A	A	A	A	A	A	N	A	A	A	A	A	A	A	A	N	N	N	A	N	A	N	A	A	A	A	A	A	A	A	A	N	N	A	A	N
chr1-47127094	C/A	1	47127094	+	NA	NA	NA	NA	NA	NA	C	N	C	N	C	N	N	N	C	C	N	C	C	C	C	N	N	M	C	N	C	C	N	N	C	N	N	C	M	N	C	N	N	N	N	M	C	N	C
chr1-47127155	T/C	1	47127155	+	NA	NA	NA	NA	NA	NA	T	N	Y	T	T	T	T	T	T	T	T	T	T	N	T	T	T	T	T	T	T	T	T	N	Y	N	N	N	Y	T	T	T	N	N	N	T	N	T	T
chr1-47127174	C/T	1	47127174	+	NA	NA	NA	NA	NA	NA	C	C	C	C	C	C	C	N	C	C	C	C	C	N	C	C	C	C	C	C	C	C	C	N	C	C	N	C	C	C	C	C	N	N	N	C	C	C	C
chr1-47127184	G/A	1	47127184	+	NA	NA	NA	NA	NA	NA	G	N	G	G	G	N	G	G	G	G	N	G	G	G	G	N	N	G	G	R	G	G	N	N	G	N	N	G	R	G	G	N	N	N	N	R	G	G	G
chr1-47127190	A/G	1	47127190	+	NA	NA	NA	NA	NA	NA	A	A	A	A	A	A	A	A	A	A	A	A	A	N	A	A	A	R	A	N	N	A	N	N	A	A	N	A	A	A	A	N	A	N	N	A	N	A	A
chr1-47127201	G/A	1	47127201	+	NA	NA	NA	NA	NA	NA	G	G	G	G	R	R	G	G	G	N	N	G	G	N	G	G	N	G	G	G	N	R	G	N	G	N	N	G	G	R	G	R	G	N	N	G	G	G	N
chr1-47135155	G/C	1	47135155	+	NA	NA	NA	NA	NA	NA	N	N	N	G	G	N	N	N	G	G	G	G	G	G	G	G	C	G	G	G	G	G	G	N	G	N	N	N	G	C	N	N	N	N	G	G	N	N	G
chr1-47402533	C/A	1	47402533	+	NA	NA	NA	NA	NA	NA	C	N	C	M	A	C	C	C	A	A	M	A	A	A	A	N	A	A	C	C	A	C	C	A	C	C	N	C	A	A	N	C	C	N	C	C	C	C	C
chr1-47402534	C/T	1	47402534	+	NA	NA	NA	NA	NA	NA	C	N	C	Y	T	C	C	C	T	T	Y	T	T	T	T	N	T	T	C	C	T	C	C	T	C	C	N	C	T	T	N	C	C	N	C	C	C	C	C
chr1-47402538	G/A	1	47402538	+	NA	NA	NA	NA	NA	NA	G	N	G	R	A	G	G	G	A	A	R	A	A	A	A	N	A	A	G	G	A	G	G	A	G	G	N	G	A	A	N	G	G	N	G	G	G	G	G
chr1-47569728	G/T	1	47569728	+	NA	NA	NA	NA	NA	NA	T	T	T	N	G	T	G	G	G	G	K	G	G	G	G	T	G	G	G	G	G	K	G	G	G	T	T	T	G	G	T	T	T	T	G	G	T	T	G
chr1-47588027	G/A	1	47588027	+	NA	NA	NA	NA	NA	NA	G	G	R	A	G	G	A	A	N	A	G	G	G	G	G	G	G	G	G	G	A	N	G	G	G	G	G	N	G	N	G	N	N	G	N	G	G	G	G
chr1-47588072	G/A	1	47588072	+	NA	NA	NA	NA	NA	NA	G	G	G	G	G	G	G	G	N	G	G	G	G	G	G	G	A	G	A	A	G	N	A	G	A	G	G	N	G	N	G	N	N	G	N	A	G	G	A
chr1-47588087	A/G	1	47588087	+	NA	NA	NA	NA	NA	NA	A	A	A	A	A	A	A	A	N	A	A	A	A	A	A	G	A	A	A	A	A	A	A	A	A	A	A	N	A	N	A	N	N	A	N	A	A	A	A
chr1-48087897	C/T	1	48087897	+	NA	NA	NA	NA	NA	NA	C	C	N	C	T	C	C	C	T	C	Y	T	T	T	T	N	C	T	C	C	C	C	C	N	C	C	N	C	T	C	N	C	N	C	N	N	C	C	N
chr1-48087909	A/C	1	48087909	+	NA	NA	NA	NA	NA	NA	A	A	N	A	C	A	A	A	C	A	M	C	C	C	C	N	A	C	A	A	A	A	A	N	A	A	N	A	C	A	N	A	N	A	N	N	A	A	N
chr1-48141809	G/A	1	48141809	+	NA	NA	NA	NA	NA	NA	G	G	G	G	N	G	G	G	N	G	N	N	N	N	N	N	N	N	G	G	G	G	G	N	G	G	N	G	N	A	G	G	G	N	G	G	G	G	G
chr1-48212338	G/C	1	48212338	+	NA	NA	NA	NA	NA	NA	N	N	S	N	N	N	N	G	G	G	G	S	N	N	G	G	G	G	G	G	N	G	G	N	N	N	N	G	N	N	G	N	N	N	N	G	G	N	N
chr1-48212349	C/T	1	48212349	+	NA	NA	NA	NA	NA	NA	C	N	C	C	N	N	C	C	C	C	C	C	C	N	C	C	C	C	C	N	N	C	C	N	N	N	N	C	N	N	C	N	N	N	C	C	N	C	N
chr1-48212408	G/A	1	48212408	+	NA	NA	NA	NA	NA	NA	G	N	G	G	N	N	N	G	G	G	G	G	G	N	G	G	R	G	G	G	N	G	G	N	N	N	N	G	N	N	G	N	N	N	G	G	G	G	N
chr1-48212435	C/T	1	48212435	+	NA	NA	NA	NA	NA	NA	C	N	C	Y	N	N	N	Y	C	N	C	C	C	N	C	C	N	C	C	C	N	N	C	N	N	N	N	C	N	N	N	N	N	N	C	N	C	C	N
chr1-48916197	T/G	1	48916197	+	NA	NA	NA	NA	NA	NA	T	N	N	N	N	T	T	T	N	N	N	N	T	T	T	N	T	T	T	N	T	T	T	N	T	N	T	T	T	N	T	N	N	N	N	T	N	T	N
chr1-49060200	A/T	1	49060200	+	NA	NA	NA	NA	NA	NA	A	N	A	W	A	N	T	T	N	A	N	A	A	A	A	A	A	A	A	A	N	A	A	A	A	A	N	N	N	A	N	N	N	N	N	A	A	A	N
chr1-49140229	C/T	1	49140229	+	NA	NA	NA	NA	NA	NA	N	C	C	C	C	C	C	C	C	C	C	C	C	C	C	C	C	C	N	Y	C	N	C	N	N	C	C	C	C	C	C	C	N	C	C	C	Y	N	C
chr1-49140236	C/T	1	49140236	+	NA	NA	NA	NA	NA	NA	N	C	C	C	C	C	C	C	C	C	C	C	C	Y	C	C	C	C	N	C	C	C	C	N	Y	C	C	Y	C	C	C	C	C	C	C	C	C	C	C
chr1-49140237	G/A	1	49140237	+	NA	NA	NA	NA	NA	NA	G	G	G	G	G	G	G	G	G	G	G	G	G	G	G	G	G	G	N	G	G	G	G	N	G	G	N	G	G	G	G	G	G	R	G	G	R	G	G
chr1-49140238	A/T	1	49140238	+	NA	NA	NA	NA	NA	NA	W	A	A	A	A	A	W	A	A	A	A	A	A	A	N	N	A	N	N	A	A	A	A	N	N	A	A	A	N	A	A	A	A	A	A	A	A	A	N
chr1-49140253	A/C	1	49140253	+	NA	NA	NA	NA	NA	NA	A	A	A	A	A	A	A	A	A	A	M	A	A	A	A	A	A	A	N	A	A	A	A	N	A	A	A	A	A	A	A	A	A	A	A	A	A	A	A
chr1-49140257	G/A	1	49140257	+	NA	NA	NA	NA	NA	NA	G	G	G	G	N	G	G	R	R	G	R	G	R	R	R	G	R	N	N	G	G	G	G	N	G	G	G	G	R	G	G	R	G	G	G	G	G	G	G
chr1-49140263	G/A	1	49140263	+	NA	NA	NA	NA	NA	NA	R	R	N	G	G	G	R	G	G	G	G	G	G	G	N	G	G	N	N	G	G	G	G	N	N	G	G	G	N	G	G	G	G	G	N	G	G	R	G
chr1-49140267	T/C	1	49140267	+	NA	NA	NA	NA	NA	NA	T	T	T	T	T	T	T	Y	T	T	T	T	T	T	T	T	Y	T	N	N	T	T	T	N	T	T	T	T	T	T	T	T	N	T	T	T	T	Y	T
chr1-49140269	C/T	1	49140269	+	NA	NA	NA	NA	NA	NA	C	Y	Y	Y	Y	C	Y	C	Y	Y	N	C	Y	C	Y	Y	C	C	N	C	C	Y	C	N	Y	C	C	C	Y	N	Y	Y	C	C	C	Y	C	C	C
chr1-49140287	C/T	1	49140287	+	NA	NA	NA	NA	NA	NA	N	C	C	N	C	C	C	C	C	C	C	C	C	Y	C	C	C	C	N	C	C	C	C	N	Y	C	C	Y	C	C	C	C	C	C	C	C	C	C	C
chr1-49140288	G/A	1	49140288	+	NA	NA	NA	NA	NA	NA	G	G	G	G	G	G	G	G	G	G	G	G	G	G	G	G	G	G	N	G	G	G	G	N	G	G	G	G	G	G	G	G	G	G	G	G	G	G	G
chr1-49140293	C/T	1	49140293	+	NA	NA	NA	NA	NA	NA	N	C	C	N	N	C	C	C	C	C	C	C	C	Y	C	C	C	C	N	C	C	C	C	N	Y	C	N	Y	C	C	C	C	C	C	C	C	C	C	C
chr1-49140294	G/A	1	49140294	+	NA	NA	NA	NA	NA	NA	G	R	G	R	N	G	G	G	G	R	G	G	G	G	G	G	G	G	N	G	G	R	G	N	G	G	G	G	G	A	R	R	G	G	G	R	G	G	N
chr1-49140299	C/T	1	49140299	+	NA	NA	NA	NA	NA	NA	C	C	C	C	C	C	C	C	C	C	C	C	C	C	C	C	C	C	N	C	C	C	C	N	C	C	C	C	C	C	C	C	C	Y	C	C	Y	N	Y
chr1-49140303	G/A	1	49140303	+	NA	NA	NA	NA	NA	NA	G	G	G	G	G	G	G	G	G	G	G	G	G	G	G	G	G	G	N	R	G	N	G	N	N	G	G	G	G	G	G	G	N	G	G	G	R	N	G
chr1-49140322	C/A	1	49140322	+	NA	NA	NA	NA	NA	NA	C	C	C	C	C	C	C	C	C	C	C	C	C	C	C	C	C	C	N	C	C	C	C	N	C	C	C	C	C	C	C	C	C	C	C	C	C	C	N
chr1-49140324	G/A	1	49140324	+	NA	NA	NA	NA	NA	NA	G	G	N	G	G	G	G	G	G	G	G	G	G	G	G	G	G	G	N	R	G	R	G	N	R	G	G	G	G	G	G	G	N	G	G	G	R	N	N
chr1-49140325	G/T	1	49140325	+	NA	NA	NA	NA	NA	NA	G	G	G	G	G	T	G	G	G	G	G	K	G	G	G	G	G	G	N	G	G	G	N	N	G	T	N	G	G	G	K	G	G	G	G	K	G	G	N
chr1-49140326	G/T	1	49140326	+	NA	NA	NA	NA	NA	NA	G	G	G	G	G	T	G	G	G	G	G	K	G	G	G	G	G	G	N	G	G	G	N	N	G	T	N	G	G	G	K	G	G	G	G	K	G	G	N
chr1-49140327	G/A	1	49140327	+	NA	NA	NA	NA	NA	NA	G	G	G	G	G	G	G	G	G	G	R	G	G	G	G	G	G	G	N	N	G	G	G	N	G	G	G	G	G	G	G	G	G	G	G	G	G	G	N
chr1-49140344	A/G	1	49140344	+	NA	NA	NA	NA	NA	NA	A	A	R	A	R	A	A	A	R	A	N	A	R	A	R	A	A	A	N	A	A	A	A	N	R	A	A	A	R	A	A	A	A	A	A	A	A	A	N
chr1-49140355	G/A	1	49140355	+	NA	NA	NA	NA	NA	NA	G	G	G	G	G	G	G	G	G	G	G	G	G	G	G	G	G	G	N	N	G	G	G	N	G	G	G	G	G	G	G	G	G	G	G	G	G	G	N
chr1-49140360	A/G	1	49140360	+	NA	NA	NA	NA	NA	NA	A	A	A	A	A	A	A	A	A	A	A	A	A	A	A	A	A	A	N	N	A	R	A	N	R	A	A	A	A	A	A	A	N	A	A	A	R	N	N
chr1-49140362	C/T	1	49140362	+	NA	NA	NA	NA	NA	NA	N	N	C	C	C	C	C	C	C	C	N	C	C	Y	C	C	C	C	N	N	C	C	C	N	Y	C	C	Y	C	C	C	C	C	C	C	C	C	C	N
chr1-49140370	C/T	1	49140370	+	NA	NA	NA	NA	NA	NA	N	C	N	C	N	T	N	C	C	C	C	N	C	C	C	C	C	C	N	N	C	C	T	N	C	T	N	C	C	C	Y	C	C	C	C	Y	C	C	N
chr1-49140372	C/T	1	49140372	+	NA	NA	NA	NA	NA	NA	N	C	N	C	C	C	C	N	C	C	C	C	C	C	C	C	Y	C	N	N	C	C	C	N	C	C	C	C	C	C	C	C	N	C	C	C	C	N	N
chr1-49328098	T/C	1	49328098	+	NA	NA	NA	NA	NA	NA	T	T	T	T	N	T	T	T	N	T	T	C	C	N	C	T	N	N	T	T	T	T	T	N	T	T	T	T	N	N	T	T	T	T	T	T	T	T	T
chr1-49328132	T/A	1	49328132	+	NA	NA	NA	NA	NA	NA	A	A	T	W	N	A	A	A	N	T	A	T	T	N	T	A	N	N	T	T	T	W	A	N	T	A	T	T	N	N	A	A	A	A	T	T	A	T	T
chr1-49719118	T/C	1	49719118	+	NA	NA	NA	NA	NA	NA	T	N	T	T	N	T	T	T	N	N	N	C	N	N	C	N	C	C	T	T	T	T	T	N	N	N	N	N	N	N	N	N	N	N	T	T	T	T	N
chr1-49719120	T/C	1	49719120	+	NA	NA	NA	NA	NA	NA	T	N	T	T	N	T	T	T	N	N	N	C	N	N	C	N	C	C	T	T	T	T	T	N	N	N	N	N	N	N	N	N	N	N	T	T	T	T	N
chr1-49719128	T/C	1	49719128	+	NA	NA	NA	NA	NA	NA	T	N	T	T	N	T	T	T	N	N	N	C	N	N	C	N	C	C	T	T	T	T	T	N	N	N	N	N	N	N	N	N	N	N	T	T	T	T	N
chr1-49745210	C/T	1	49745210	+	NA	NA	NA	NA	NA	NA	C	T	C	Y	T	Y	C	C	N	C	T	T	T	T	T	C	T	T	C	C	C	C	C	T	C	T	C	C	T	T	T	T	T	T	N	C	T	C	N
chr1-49745238	G/A	1	49745238	+	NA	NA	NA	NA	NA	NA	G	A	G	G	G	G	G	G	G	G	R	G	G	G	G	G	G	G	G	G	G	G	G	G	G	A	G	G	G	G	A	A	A	A	N	G	A	G	N
chr1-49745242	T/C	1	49745242	+	NA	NA	NA	NA	NA	NA	T	C	T	Y	C	Y	T	T	N	T	C	C	C	C	C	T	C	C	T	T	T	T	T	C	T	C	T	T	C	C	C	C	C	C	N	T	C	T	N
chr1-49745250	A/T	1	49745250	+	NA	NA	NA	NA	NA	NA	A	A	A	A	A	A	A	A	A	A	A	A	A	A	A	A	T	A	A	A	A	A	A	A	A	A	A	A	A	T	A	A	A	A	N	A	A	A	N
chr1-49745309	T/G	1	49745309	+	NA	NA	NA	NA	NA	NA	T	G	T	K	G	K	T	T	N	T	G	G	G	G	G	T	G	G	T	T	T	T	T	G	T	G	T	N	G	G	G	G	G	G	N	T	G	T	N
chr1-49772715	G/A	1	49772715	+	NA	NA	NA	NA	NA	NA	G	A	G	G	A	G	G	G	A	G	A	A	A	A	A	G	A	A	G	G	G	G	G	A	G	R	N	G	A	A	A	A	A	A	G	G	A	G	A
chr1-49772799	C/T	1	49772799	+	NA	NA	NA	NA	NA	NA	C	T	C	C	T	C	C	C	T	C	T	T	T	T	T	C	T	T	C	C	C	C	C	T	C	N	N	C	T	T	T	T	T	T	C	C	T	C	T
chr1-49772816	C/T	1	49772816	+	NA	NA	NA	NA	NA	NA	C	T	C	C	T	C	C	C	T	C	T	T	T	T	T	C	T	T	C	C	C	C	C	T	C	N	N	C	T	T	T	T	T	T	C	C	T	C	T
chr1-49772829	G/C	1	49772829	+	NA	NA	NA	NA	NA	NA	G	C	G	G	C	G	G	G	C	G	C	C	C	C	C	G	C	C	G	G	G	G	G	C	G	N	N	G	C	C	C	C	C	C	G	G	C	G	C
chr1-49772834	C/T	1	49772834	+	NA	NA	NA	NA	NA	NA	C	C	C	C	C	C	C	C	C	C	C	C	C	C	C	C	C	C	C	C	C	C	C	C	C	C	C	C	C	C	C	C	C	C	C	C	C	C	T
chr1-49945695	C/T	1	49945695	+	NA	NA	NA	NA	NA	NA	T	C	C	T	C	N	T	T	C	C	C	C	C	N	N	T	C	C	C	C	C	T	T	C	N	C	C	C	C	C	C	C	C	C	C	C	C	C	C
chr1-49945709	G/C	1	49945709	+	NA	NA	NA	NA	NA	NA	G	G	G	G	G	G	G	G	G	G	G	G	G	N	N	G	G	G	G	G	G	G	G	G	N	G	G	G	G	G	G	G	G	G	G	G	G	G	C
chr1-50196596	T/A	1	50196596	+	NA	NA	NA	NA	NA	NA	N	N	T	N	T	N	N	A	T	T	T	T	T	T	T	N	T	T	T	T	T	T	N	N	T	N	T	T	T	T	N	N	N	N	N	T	W	T	N
chr1-50196623	C/T	1	50196623	+	NA	NA	NA	NA	NA	NA	N	N	C	N	C	N	N	T	C	C	C	C	C	C	C	N	C	C	C	C	C	C	N	N	C	N	C	C	C	C	N	N	N	N	N	C	Y	C	N
chr1-50471476	C/T	1	50471476	+	NA	NA	NA	NA	NA	NA	N	N	T	C	C	N	N	N	C	C	C	C	C	C	C	N	C	C	T	T	C	Y	N	C	C	N	C	C	C	C	C	N	N	N	T	T	T	T	N
chr1-50471492	G/A	1	50471492	+	NA	NA	NA	NA	NA	NA	N	N	G	G	G	N	N	N	G	G	G	G	G	G	G	N	A	G	G	G	G	G	N	G	G	N	G	G	G	N	G	N	N	N	G	G	G	G	N
chr1-50471496	G/A	1	50471496	+	NA	NA	NA	NA	NA	NA	N	N	G	G	G	N	N	N	G	G	G	G	G	G	G	N	G	G	G	G	G	G	N	G	A	N	G	G	G	G	G	N	N	N	G	G	G	G	N
chr1-50471541	C/T	1	50471541	+	NA	NA	NA	NA	NA	NA	N	N	C	C	C	N	N	N	C	C	C	C	C	C	C	N	T	C	C	C	C	C	N	C	C	N	C	C	C	N	C	N	N	N	C	C	C	C	N
chr1-50522808	G/A	1	50522808	+	NA	NA	NA	NA	NA	NA	G	N	G	G	G	G	G	R	G	G	G	G	R	G	G	G	G	G	G	G	G	G	G	G	G	R	G	G	G	G	G	N	G	G	G	G	G	G	G
chr1-50522813	T/C	1	50522813	+	NA	NA	NA	NA	NA	NA	T	N	T	N	T	T	T	Y	T	T	T	T	Y	T	T	T	T	T	T	T	T	T	T	T	T	Y	T	T	T	T	T	N	Y	C	T	T	N	T	T
chr1-50522871	G/A	1	50522871	+	NA	NA	NA	NA	NA	NA	G	N	G	N	G	G	G	G	G	G	G	G	G	G	G	G	G	G	G	G	G	G	G	G	G	G	G	G	G	G	G	N	R	A	G	G	N	G	G
chr1-50522904	C/A	1	50522904	+	NA	NA	NA	NA	NA	NA	C	N	C	C	C	C	C	M	C	C	C	C	M	C	C	C	C	C	C	C	C	C	C	C	C	M	C	C	C	C	C	N	N	C	C	C	C	C	C
chr1-50585649	G/A	1	50585649	+	NA	NA	NA	NA	NA	NA	N	G	G	G	N	N	N	N	G	N	N	N	G	N	N	N	G	G	G	N	N	G	N	N	G	N	N	G	N	N	G	G	G	G	G	G	G	G	A
chr1-50748955	C/T	1	50748955	+	NA	NA	NA	NA	NA	NA	C	C	T	C	N	C	C	C	C	N	C	C	C	C	C	C	C	C	T	T	C	Y	C	C	C	Y	N	T	C	C	C	C	C	C	N	T	C	T	C
chr1-50748971	T/C	1	50748971	+	NA	NA	NA	NA	NA	NA	T	C	T	T	N	T	T	T	T	N	Y	T	T	T	T	T	T	T	T	T	T	T	T	T	T	Y	T	T	T	T	Y	C	C	C	T	T	C	T	T
chr1-50749016	G/A	1	50749016	+	NA	NA	NA	NA	NA	NA	G	A	G	G	N	G	G	G	G	N	R	G	G	G	G	G	G	G	G	G	G	G	G	G	G	R	G	G	G	G	R	A	A	A	G	G	A	G	G
chr1-50749042	C/T	1	50749042	+	NA	NA	NA	NA	NA	NA	C	T	C	C	N	C	C	C	C	N	Y	C	C	C	C	C	C	C	C	C	C	C	C	C	C	Y	C	C	C	C	N	T	T	T	C	C	T	C	C
chr1-50749076	T/G	1	50749076	+	NA	NA	NA	NA	NA	NA	T	G	T	T	N	T	T	T	T	N	K	T	T	T	T	T	T	T	T	T	T	T	T	T	T	K	T	T	T	T	K	G	G	G	T	T	G	T	T
chr1-51093534	A/G	1	51093534	+	NA	NA	NA	NA	NA	NA	N	A	A	A	A	N	N	N	A	A	A	A	A	A	A	N	A	A	A	A	A	A	G	A	A	A	N	N	A	A	A	A	A	N	A	A	A	A	A
chr1-51093542	G/A	1	51093542	+	NA	NA	NA	NA	NA	NA	N	G	G	G	G	N	N	N	G	G	G	G	G	G	G	N	G	G	G	G	G	G	A	G	G	G	N	N	G	G	G	G	G	N	G	G	G	G	G
chr1-51093563	G/A	1	51093563	+	NA	NA	NA	NA	NA	NA	N	G	G	G	G	N	N	N	G	G	G	G	G	G	G	N	G	G	G	G	G	G	A	G	G	G	N	N	G	G	G	G	G	N	G	G	G	G	G
chr1-51100923	T/C	1	51100923	+	NA	NA	NA	NA	NA	NA	C	T	T	Y	T	C	C	C	Y	T	T	T	T	T	T	C	T	T	T	T	Y	N	C	T	T	T	T	T	T	T	T	T	T	T	T	T	T	T	T
chr1-51116607	C/T	1	51116607	+	NA	NA	NA	NA	NA	NA	T	C	N	N	N	N	T	T	C	N	C	N	C	N	C	T	N	N	C	N	N	N	T	N	C	N	N	N	N	N	C	C	C	C	N	N	C	C	C
chr1-51116657	C/A	1	51116657	+	NA	NA	NA	NA	NA	NA	C	C	N	M	N	N	C	C	C	N	C	N	C	N	N	C	N	N	A	N	N	N	C	N	A	N	N	N	N	N	C	C	C	C	N	N	C	A	C
chr1-51116678	T/G	1	51116678	+	NA	NA	NA	NA	NA	NA	G	T	N	N	N	N	G	G	N	N	T	N	T	N	N	G	N	N	N	N	N	N	G	N	T	N	N	N	N	N	T	T	T	T	N	N	T	N	T
chr1-51116716	G/C	1	51116716	+	NA	NA	NA	NA	NA	NA	C	G	N	N	N	N	C	C	N	N	G	N	G	N	N	C	N	N	N	N	N	N	C	N	G	N	N	N	N	N	G	G	G	G	N	N	G	G	G
chr1-51126361	G/T	1	51126361	+	NA	NA	NA	NA	NA	NA	T	G	N	K	N	T	T	T	K	K	G	G	N	G	G	T	G	G	G	N	N	T	T	G	G	G	N	G	G	G	G	G	N	G	N	G	N	G	G
chr1-51126362	G/A	1	51126362	+	NA	NA	NA	NA	NA	NA	A	G	N	R	N	A	A	A	R	R	G	G	N	G	G	A	G	G	G	N	N	A	A	G	G	G	N	G	G	G	G	G	N	G	N	G	N	G	G
chr1-51703985	C/T	1	51703985	+	NA	NA	NA	NA	NA	NA	C	C	C	C	C	Y	C	C	C	C	C	C	C	C	C	C	N	C	C	C	C	C	N	N	C	C	C	C	C	C	C	C	N	N	C	Y	Y	C	C
chr1-51703986	A/C	1	51703986	+	NA	NA	NA	NA	NA	NA	A	A	M	A	A	A	A	A	A	A	A	A	A	A	A	A	A	A	A	A	A	A	N	N	A	A	N	A	A	M	A	A	N	N	A	A	A	A	A
chr1-51704001	C/T	1	51704001	+	NA	NA	NA	NA	NA	NA	C	C	Y	C	C	C	C	C	C	C	C	C	C	C	C	C	C	C	C	C	C	C	N	N	C	C	C	C	C	Y	C	C	N	N	C	C	C	C	C
chr1-51704015	C/T	1	51704015	+	NA	NA	NA	NA	NA	NA	C	C	C	C	C	C	C	C	C	C	C	C	C	C	C	C	C	C	C	C	C	C	N	N	C	C	C	C	C	C	C	C	N	N	C	C	C	C	N
chr1-51704019	G/A	1	51704019	+	NA	NA	NA	NA	NA	NA	G	G	G	G	G	G	G	G	G	G	G	G	G	G	G	G	G	G	G	G	G	G	N	N	G	G	G	G	G	G	G	G	N	N	G	G	G	G	R
chr1-51704025	G/T	1	51704025	+	NA	NA	NA	NA	NA	NA	T	N	K	K	T	K	K	T	T	K	T	T	N	T	T	T	K	T	K	G	K	K	N	N	G	T	G	G	T	G	N	N	N	N	G	K	K	G	N
chr1-51704045	G/A	1	51704045	+	NA	NA	NA	NA	NA	NA	G	G	G	G	G	G	G	G	G	G	G	G	G	G	G	G	G	G	G	G	G	G	N	N	G	G	G	G	G	G	G	G	N	N	G	G	G	G	N
chr1-51704050	A/T	1	51704050	+	NA	NA	NA	NA	NA	NA	A	A	W	A	A	A	A	A	A	A	A	A	A	A	A	A	A	A	A	A	A	A	N	N	A	A	A	A	A	W	A	A	N	N	A	A	A	A	A
chr1-51704073	T/A	1	51704073	+	NA	NA	NA	NA	NA	NA	T	T	W	T	T	T	T	T	T	T	T	T	T	T	T	T	T	T	T	T	T	T	N	N	T	T	T	T	T	W	T	T	N	N	T	T	T	T	T
chr1-51762542	A/G	1	51762542	+	NA	NA	NA	NA	NA	NA	A	A	A	A	A	A	A	A	A	N	A	A	A	A	A	A	A	A	A	A	A	A	A	A	A	A	N	A	A	N	A	A	R	R	A	A	A	A	N
chr1-51762594	G/A	1	51762594	+	NA	NA	NA	NA	NA	NA	G	G	G	G	G	G	G	G	G	N	G	G	G	G	G	G	G	G	G	G	G	G	G	G	G	G	N	G	G	N	G	G	R	R	G	G	G	G	N
chr1-51762605	C/T	1	51762605	+	NA	NA	NA	NA	NA	NA	N	C	C	C	C	C	C	C	C	N	C	C	C	C	C	C	C	Y	C	C	C	C	C	C	C	C	N	C	C	N	C	C	C	C	C	C	C	C	C
chr1-51762614	G/A	1	51762614	+	NA	NA	NA	NA	NA	NA	G	A	G	G	G	G	G	G	G	N	R	G	G	G	G	G	G	G	G	G	G	G	G	G	G	A	N	G	G	N	A	R	G	G	G	G	G	G	G
chr1-51841282	G/T	1	51841282	+	NA	NA	NA	NA	NA	NA	G	G	G	G	G	G	G	G	G	G	G	G	G	G	G	G	G	G	G	G	G	G	G	G	N	N	N	T	G	G	G	N	N	N	G	N	N	G	N
chr1-52170986	A/G	1	52170986	+	NA	NA	NA	NA	NA	NA	G	A	G	A	G	G	A	A	N	A	A	A	A	A	A	G	G	A	A	A	R	R	G	A	G	N	G	G	A	A	N	A	G	G	A	A	R	A	A
chr1-52171025	C/T	1	52171025	+	NA	NA	NA	NA	NA	NA	T	C	T	C	T	T	C	C	N	C	C	C	C	C	C	T	T	C	C	C	Y	Y	T	C	T	N	T	T	C	C	N	C	T	T	C	C	Y	C	C
chr1-52516452	C/T	1	52516452	+	NA	NA	NA	NA	NA	NA	T	C	N	Y	T	T	T	T	C	Y	C	C	C	C	C	T	N	C	C	C	Y	Y	T	C	N	Y	T	T	N	C	C	C	T	T	C	C	T	C	T
chr1-52520304	T/C	1	52520304	+	NA	NA	NA	NA	NA	NA	T	N	N	T	T	T	T	N	T	T	N	N	N	N	N	T	N	N	T	T	T	T	T	N	N	T	T	T	N	T	T	N	T	T	T	T	T	T	N
chr1-52520420	T/C	1	52520420	+	NA	NA	NA	NA	NA	NA	T	N	N	T	T	T	N	N	T	T	N	N	N	N	Y	T	N	N	T	T	T	T	T	N	N	T	T	T	N	T	T	N	T	T	T	T	T	T	N
chr1-53174612	G/A	1	53174612	+	NA	NA	NA	NA	NA	NA	G	G	G	G	G	G	G	G	G	G	G	N	G	G	G	G	G	G	G	N	G	N	G	G	G	G	N	G	G	N	G	G	N	N	A	R	R	G	N
chr1-53174625	C/T	1	53174625	+	NA	NA	NA	NA	NA	NA	C	C	T	Y	C	C	Y	C	C	C	C	N	C	C	C	C	C	C	C	N	C	C	C	C	C	C	N	T	C	N	C	T	N	N	C	C	C	C	N
chr1-53174661	C/A	1	53174661	+	NA	NA	NA	NA	NA	NA	C	C	A	M	C	C	M	C	C	C	C	N	C	C	C	C	C	C	C	N	C	C	C	C	C	C	N	A	C	N	C	A	N	N	C	C	C	C	N
chr1-53187752	T/G	1	53187752	+	NA	NA	NA	NA	NA	NA	T	T	T	T	T	T	N	T	N	T	T	T	T	T	T	N	T	T	T	T	T	T	T	T	G	T	T	T	N	G	T	T	N	N	N	N	T	T	N
chr1-53187759	A/T	1	53187759	+	NA	NA	NA	NA	NA	NA	N	A	A	A	A	A	N	A	N	A	A	A	A	A	A	N	A	A	T	T	A	W	A	N	A	A	A	A	N	A	A	A	N	N	N	N	A	T	N
chr1-53761380	T/C	1	53761380	+	NA	NA	NA	NA	NA	NA	N	N	C	N	C	C	T	T	N	Y	T	T	N	T	T	C	T	T	T	N	N	C	C	N	T	T	N	C	T	N	Y	N	N	N	N	T	T	T	N
chr1-53849061	T/C	1	53849061	+	NA	NA	NA	NA	NA	NA	T	T	T	N	N	T	T	T	T	T	T	N	Y	N	Y	C	T	N	T	T	T	T	T	T	T	N	N	N	N	T	N	T	N	N	T	T	Y	T	T
chr1-54236927	G/A	1	54236927	+	NA	NA	NA	NA	NA	NA	N	N	G	G	N	G	G	G	N	G	N	N	G	G	N	N	N	N	N	N	G	N	A	N	N	N	N	G	N	N	G	N	N	N	N	N	N	G	N
chr1-54236942	G/A	1	54236942	+	NA	NA	NA	NA	NA	NA	N	N	G	G	N	G	G	G	N	G	N	N	G	G	N	N	N	N	N	N	G	N	G	N	N	R	N	G	N	N	G	N	N	G	N	N	N	G	A
chr1-54236944	C/T	1	54236944	+	NA	NA	NA	NA	NA	NA	N	N	C	C	N	C	C	C	N	C	N	N	C	N	N	N	N	N	N	N	C	N	C	N	C	C	N	C	N	N	C	N	N	C	N	N	N	C	C
chr1-54236945	G/A	1	54236945	+	NA	NA	NA	NA	NA	NA	N	N	G	G	N	G	G	G	N	G	N	N	G	G	N	N	N	N	N	N	G	N	G	N	G	R	N	G	N	N	G	N	N	N	N	N	N	G	G
chr1-54236946	C/T	1	54236946	+	NA	NA	NA	NA	NA	NA	N	N	C	C	N	C	C	C	N	C	N	N	C	C	N	N	N	N	N	N	C	N	C	N	Y	C	N	C	N	N	C	N	N	C	N	N	N	C	C
chr1-54236949	C/T	1	54236949	+	NA	NA	NA	NA	NA	NA	N	N	C	C	N	C	C	C	N	C	N	N	C	C	N	N	N	N	N	N	C	N	T	N	C	C	N	C	N	N	C	N	N	N	N	N	N	C	C
chr1-54236950	C/G	1	54236950	+	NA	NA	NA	NA	NA	NA	N	N	C	C	N	C	C	C	N	C	N	N	C	C	N	N	N	N	N	N	C	N	G	N	C	C	N	C	N	N	C	N	N	N	N	N	N	C	C
chr1-54236955	C/T	1	54236955	+	NA	NA	NA	NA	NA	NA	N	N	C	C	N	C	C	C	N	C	N	N	C	C	N	N	N	N	N	N	C	N	C	N	C	Y	N	C	N	N	C	N	N	C	N	N	N	C	T
chr1-54236958	C/T	1	54236958	+	NA	NA	NA	NA	NA	NA	N	N	C	C	N	C	C	C	N	C	N	N	C	C	N	N	N	N	N	N	C	N	C	N	C	Y	N	C	N	N	C	N	N	C	N	N	N	C	T
chr1-54236977	A/T	1	54236977	+	NA	NA	NA	NA	NA	NA	N	N	A	A	N	A	A	A	N	A	N	N	A	A	N	N	N	N	N	N	A	N	A	N	A	A	N	A	N	N	A	N	N	A	N	N	N	A	A
chr1-54236989	C/T	1	54236989	+	NA	NA	NA	NA	NA	NA	N	N	C	C	N	C	C	C	N	C	N	N	C	C	N	N	N	N	N	N	C	N	C	N	C	C	N	C	N	N	C	N	N	C	N	N	N	C	C
chr1-54236991	A/T	1	54236991	+	NA	NA	NA	NA	NA	NA	N	N	A	A	N	A	A	A	N	A	N	N	A	A	N	N	N	N	N	N	A	N	T	N	A	A	N	A	N	N	A	N	N	N	N	N	N	A	A
chr1-54236995	C/T	1	54236995	+	NA	NA	NA	NA	NA	NA	N	N	C	C	N	C	C	C	N	C	N	N	C	C	N	N	N	N	N	N	C	N	C	N	C	C	N	C	N	N	C	N	N	C	N	N	N	C	C
chr1-54236996	G/A	1	54236996	+	NA	NA	NA	NA	NA	NA	N	N	G	G	N	G	G	G	N	G	N	N	G	G	N	N	N	N	N	N	G	N	G	N	R	G	N	A	N	N	G	N	N	R	N	N	N	A	G
chr1-54237006	G/A	1	54237006	+	NA	NA	NA	NA	NA	NA	N	N	G	G	N	G	G	G	N	G	N	N	G	G	N	N	N	N	N	N	G	N	G	N	G	G	N	G	N	N	G	N	N	G	N	N	N	G	G
chr1-54237012	G/A	1	54237012	+	NA	NA	NA	NA	NA	NA	N	N	G	G	N	G	G	G	N	G	N	N	G	G	N	N	N	N	N	N	G	N	G	N	R	G	N	A	N	N	G	N	N	R	N	N	N	A	G
chr1-54237016	C/T	1	54237016	+	NA	NA	NA	NA	NA	NA	N	N	C	C	N	C	C	C	N	C	N	N	C	C	N	N	N	N	N	N	C	N	C	N	C	Y	N	C	N	N	C	N	N	C	N	N	N	C	T
chr1-54291969	G/A	1	54291969	+	NA	NA	NA	NA	NA	NA	N	G	G	R	G	G	R	G	G	G	G	G	G	G	G	G	G	G	G	G	G	G	G	N	N	G	N	N	G	G	G	G	G	G	G	R	G	G	G
chr1-54291988	G/A	1	54291988	+	NA	NA	NA	NA	NA	NA	N	G	G	R	G	G	R	G	G	G	G	G	G	G	G	G	G	G	G	G	G	G	G	N	A	G	N	N	G	G	G	G	G	G	G	R	G	G	G
chr1-54928793	G/C	1	54928793	+	NA	NA	NA	NA	NA	NA	G	S	G	S	G	G	C	G	G	G	C	G	G	G	G	G	C	G	N	N	G	G	N	G	C	S	G	G	G	C	N	C	N	N	N	N	N	N	C
chr1-54928797	G/C	1	54928797	+	NA	NA	NA	NA	NA	NA	G	G	G	G	G	G	G	G	G	G	G	G	G	G	G	G	G	G	N	N	G	G	N	G	G	G	G	G	G	C	G	G	N	N	N	N	N	N	C
chr1-54928801	A/G	1	54928801	+	NA	NA	NA	NA	NA	NA	A	R	A	A	A	A	A	A	A	A	G	A	A	A	A	A	G	A	N	N	A	A	N	A	A	R	A	A	A	G	N	G	N	N	N	N	N	N	G
chr1-54928802	A/C	1	54928802	+	NA	NA	NA	NA	NA	NA	A	M	A	A	A	A	A	A	A	A	C	A	A	A	A	A	C	A	N	N	A	A	N	A	A	M	A	A	A	C	N	C	N	N	N	N	N	N	C
chr1-54928803	C/G	1	54928803	+	NA	NA	NA	NA	NA	NA	C	S	C	C	C	C	C	C	C	C	G	C	C	C	C	C	G	C	N	N	C	C	N	C	C	S	C	C	C	G	N	G	N	N	N	N	N	N	G
chr1-54928810	C/T	1	54928810	+	NA	NA	NA	NA	NA	NA	C	Y	C	Y	C	C	T	C	N	C	C	T	T	T	T	C	C	T	N	N	C	C	N	C	T	C	C	C	T	C	C	C	N	N	N	N	N	N	C
chr1-54928811	G/T	1	54928811	+	NA	NA	NA	NA	NA	NA	G	K	G	G	G	G	G	G	G	G	T	G	G	G	G	G	T	G	N	N	G	G	N	G	G	K	G	G	G	T	N	T	N	N	N	N	N	N	T
chr1-54928820	C/A	1	54928820	+	NA	NA	NA	NA	NA	NA	A	C	A	M	A	A	C	A	N	A	C	C	C	C	C	A	C	C	N	N	A	A	N	A	C	M	A	A	C	C	N	C	N	N	N	N	N	N	C
chr1-54937466	A/C	1	54937466	+	NA	NA	NA	NA	NA	NA	A	M	A	A	A	A	A	A	A	N	C	A	A	A	A	A	C	A	A	A	A	A	A	A	A	N	N	A	A	A	C	C	A	A	A	A	A	A	C
chr1-55179334	C/G	1	55179334	+	NA	NA	NA	NA	NA	NA	C	C	C	S	C	C	G	C	C	C	N	C	C	C	C	C	N	C	C	C	C	C	C	C	N	C	C	C	C	C	C	N	C	C	C	C	C	C	N
chr1-55370879	C/T	1	55370879	+	NA	NA	NA	NA	NA	NA	C	Y	C	T	C	C	T	T	C	T	T	C	C	C	C	C	T	C	T	T	Y	Y	T	C	T	T	C	C	C	C	T	T	C	C	T	T	C	T	C
chr1-55370951	G/A	1	55370951	+	NA	NA	NA	NA	NA	NA	A	G	A	G	A	A	G	G	G	G	G	G	G	G	G	A	G	G	G	G	R	N	G	A	G	G	A	A	G	G	G	G	G	G	G	G	G	G	G
chr1-55370962	A/G	1	55370962	+	NA	NA	NA	NA	NA	NA	G	R	G	A	G	G	A	A	G	A	A	G	G	G	G	G	A	G	A	A	R	N	A	G	A	A	G	G	G	A	A	A	A	A	A	A	A	A	A
chr1-55484259	G/C	1	55484259	+	NA	NA	NA	NA	NA	NA	G	C	G	S	N	G	G	G	C	G	G	C	C	C	C	G	N	C	N	G	G	G	G	G	N	G	G	G	C	N	G	G	N	G	N	N	G	G	G
chr1-55484262	C/T	1	55484262	+	NA	NA	NA	NA	NA	NA	C	C	C	C	C	C	C	C	C	C	C	C	C	C	C	C	C	C	N	C	C	C	C	C	N	C	C	C	C	N	C	C	N	C	N	N	C	C	T
chr1-55484268	T/C	1	55484268	+	NA	NA	NA	NA	NA	NA	T	T	T	T	T	T	T	T	T	T	T	T	T	T	T	T	T	T	N	T	T	T	T	T	N	T	T	T	T	N	T	T	N	T	N	N	T	T	C
chr1-55487950	C/T	1	55487950	+	NA	NA	NA	NA	NA	NA	C	C	C	C	N	C	C	C	C	C	N	C	C	C	C	C	C	C	C	N	C	C	C	C	C	C	C	C	N	N	C	C	C	C	N	C	C	C	T
chr1-55487954	C/A	1	55487954	+	NA	NA	NA	NA	NA	NA	C	A	C	N	N	C	C	C	A	C	N	A	A	A	A	C	C	A	C	N	C	C	C	C	C	C	C	C	N	N	C	C	C	C	N	N	C	C	C
chr1-55487970	C/T	1	55487970	+	NA	NA	NA	NA	NA	NA	C	N	C	N	N	C	C	C	T	C	N	T	T	T	T	C	C	T	C	N	C	C	C	C	C	C	C	C	N	N	C	C	C	C	N	N	C	C	T
chr1-55487976	G/T	1	55487976	+	NA	NA	NA	NA	NA	NA	G	G	G	G	N	G	G	G	G	G	N	G	G	G	G	G	G	G	G	N	G	G	G	G	G	G	G	G	N	N	G	G	G	G	N	N	G	G	T
chr1-55557941	T/A	1	55557941	+	NA	NA	NA	NA	NA	NA	T	W	T	W	T	T	T	A	W	A	T	A	A	N	A	T	T	A	T	T	T	T	T	T	T	T	T	T	A	T	T	T	T	T	T	T	T	T	N
chr1-55558004	A/G	1	55558004	+	NA	NA	NA	NA	NA	NA	A	R	A	R	A	A	A	G	R	G	A	G	G	N	G	A	A	G	A	A	N	A	A	A	A	A	A	A	G	A	A	A	A	A	A	A	A	A	N
chr1-55558014	C/T	1	55558014	+	NA	NA	NA	NA	NA	NA	C	Y	C	Y	C	C	C	T	Y	T	C	T	T	N	T	C	C	T	C	C	N	C	C	C	C	C	C	C	T	C	C	C	C	C	C	C	C	C	N
chr1-55784040	G/A	1	55784040	+	NA	NA	NA	NA	NA	NA	G	G	G	G	G	G	G	G	G	G	G	G	G	G	G	G	G	G	A	A	G	R	A	G	G	G	G	G	G	G	G	G	G	N	A	A	G	A	G
chr1-55794457	T/C	1	55794457	+	NA	NA	NA	NA	NA	NA	T	C	N	C	N	T	C	C	N	C	C	C	C	C	C	T	T	C	T	T	Y	T	T	N	C	C	N	T	N	T	C	C	T	T	T	T	T	T	C
chr1-55794487	A/G	1	55794487	+	NA	NA	NA	NA	NA	NA	A	G	N	G	N	A	G	G	N	G	G	G	G	G	G	R	G	G	A	A	R	A	A	N	G	G	N	A	G	A	G	G	A	A	N	A	A	A	G
chr1-55794504	G/T	1	55794504	+	NA	NA	NA	NA	NA	NA	G	K	N	G	N	G	G	G	N	G	T	G	G	G	G	G	G	G	G	G	G	G	G	N	G	T	N	G	G	G	T	T	G	G	G	G	G	G	T
chr1-55794521	C/T	1	55794521	+	NA	NA	NA	NA	NA	NA	C	C	N	Y	N	C	T	C	N	C	C	C	C	C	C	C	C	C	C	C	C	C	C	N	C	C	C	C	C	C	C	C	C	C	C	C	C	C	C
chr1-56111039	A/G	1	56111039	+	NA	NA	NA	NA	NA	NA	A	A	A	R	A	A	G	N	A	N	A	A	A	A	A	A	A	A	N	N	A	A	R	A	N	A	A	A	A	N	A	A	A	A	N	N	A	R	A
chr1-56111082	T/C	1	56111082	+	NA	NA	NA	NA	NA	NA	T	T	T	N	T	T	Y	N	T	N	T	T	T	T	T	T	C	T	N	N	T	T	N	T	N	T	T	T	T	N	T	T	T	T	N	N	T	T	T
chr1-56111155	T/C	1	56111155	+	NA	NA	NA	NA	NA	NA	T	T	T	Y	T	T	C	N	T	N	T	T	T	T	T	T	C	T	N	N	T	T	T	T	N	T	T	T	T	N	T	T	T	T	N	N	T	T	T
chr1-56190302	C/T	1	56190302	+	NA	NA	NA	NA	NA	NA	T	N	T	C	T	T	N	C	T	C	T	T	N	T	T	T	T	T	C	C	Y	Y	C	T	C	T	T	T	T	N	T	N	T	N	C	C	T	C	N
chr1-56386079	G/A	1	56386079	+	NA	NA	NA	NA	NA	NA	G	N	G	G	N	G	R	G	G	G	N	N	G	G	G	R	G	G	R	G	G	G	G	N	G	G	G	N	G	G	N	N	G	N	N	G	G	G	N
chr1-56386080	G/T	1	56386080	+	NA	NA	NA	NA	NA	NA	G	N	G	G	N	G	K	G	G	G	N	N	G	G	G	K	G	G	K	G	G	G	G	N	G	G	G	N	G	G	N	N	G	N	N	G	G	G	N
chr1-56386085	C/A	1	56386085	+	NA	NA	NA	NA	NA	NA	C	N	C	C	N	C	M	C	C	C	N	N	C	C	C	M	C	C	M	C	C	C	C	N	C	C	C	N	C	C	N	N	C	N	N	C	C	C	N
chr1-56397447	A/G	1	56397447	+	NA	NA	NA	NA	NA	NA	A	A	A	R	A	A	G	A	A	A	A	A	A	A	A	A	A	A	A	A	A	A	A	A	A	A	A	A	A	G	A	A	A	A	A	A	A	A	A
chr1-56572518	C/T	1	56572518	+	NA	NA	NA	NA	NA	NA	T	Y	T	C	T	T	N	C	T	C	C	T	T	N	T	T	C	T	C	C	Y	Y	C	T	C	C	T	T	T	C	N	C	T	T	C	C	T	C	C
chr1-56628846	A/G	1	56628846	+	NA	NA	NA	NA	NA	NA	G	G	G	N	G	G	N	A	G	A	G	G	G	G	G	G	G	G	A	A	R	R	A	G	A	G	G	G	G	N	G	G	G	G	A	A	G	A	A
chr1-57264789	C/G	1	57264789	+	NA	NA	NA	NA	NA	NA	C	S	C	S	C	C	G	C	G	C	C	G	G	G	G	C	C	G	C	C	C	C	C	C	G	C	C	C	G	G	C	C	C	C	C	C	C	C	C
chr1-57264790	C/T	1	57264790	+	NA	NA	NA	NA	NA	NA	C	Y	C	Y	C	C	T	C	T	C	C	T	T	T	T	C	C	T	C	C	C	C	C	C	T	C	C	C	T	T	C	C	C	C	C	C	C	C	C
chr1-57264834	T/A	1	57264834	+	NA	NA	NA	NA	NA	NA	T	W	T	W	T	T	A	T	A	T	T	A	A	A	A	T	T	A	T	T	T	T	T	T	T	T	T	T	A	T	T	T	T	T	T	T	T	T	T
chr1-57264861	C/T	1	57264861	+	NA	NA	NA	NA	NA	NA	C	Y	C	Y	C	C	T	C	T	C	C	T	T	T	T	C	C	T	C	C	C	C	C	C	C	C	C	C	T	C	C	C	C	C	C	C	C	C	C
chr1-57264881	C/A	1	57264881	+	NA	NA	NA	NA	NA	NA	C	C	C	C	C	C	C	C	C	C	C	C	C	C	C	C	C	C	C	C	C	C	C	C	A	C	C	C	C	A	C	C	C	C	C	C	C	C	C
chr1-57264895	T/A	1	57264895	+	NA	NA	NA	NA	NA	NA	T	T	T	T	T	T	T	T	T	T	T	T	T	T	T	T	T	T	T	T	T	T	T	T	A	T	T	T	T	A	T	T	T	T	T	T	T	T	T
chr1-57264924	T/G	1	57264924	+	NA	NA	NA	NA	NA	NA	T	K	T	K	T	T	G	T	G	T	T	G	G	G	G	T	T	G	T	T	T	T	T	T	G	T	T	T	G	G	T	T	T	T	T	T	T	T	T
chr1-57595776	G/T	1	57595776	+	NA	NA	NA	NA	NA	NA	T	K	N	N	K	T	T	T	G	N	N	G	G	G	G	T	T	N	G	G	N	K	T	N	G	T	T	N	G	N	T	T	N	N	G	G	G	G	G
chr1-57691629	A/G	1	57691629	+	NA	NA	NA	NA	NA	NA	A	A	N	N	N	N	N	A	A	N	N	A	A	A	A	N	N	N	G	G	N	N	A	N	G	N	N	A	A	A	N	N	A	A	G	G	N	G	A
chr1-57691703	G/A	1	57691703	+	NA	NA	NA	NA	NA	NA	G	G	N	N	N	N	N	G	G	N	N	G	G	G	G	N	N	N	A	A	N	N	G	N	A	N	N	G	G	G	N	N	G	G	A	A	N	A	G
chr1-57691712	T/C	1	57691712	+	NA	NA	NA	NA	NA	NA	T	T	N	N	N	N	N	T	T	N	N	T	T	T	T	N	N	N	C	C	N	N	T	N	C	N	N	T	T	T	N	N	T	T	C	C	N	C	T
chr1-57691713	G/A	1	57691713	+	NA	NA	NA	NA	NA	NA	G	G	N	N	N	N	N	G	G	N	N	G	G	G	G	N	N	N	A	A	N	N	G	N	A	N	N	G	G	G	N	N	G	G	A	A	N	A	G
chr1-57957345	A/G	1	57957345	+	NA	NA	NA	NA	NA	NA	A	N	A	A	A	N	A	A	A	N	N	R	N	A	A	N	A	N	A	N	A	A	A	N	A	R	R	R	N	N	N	G	A	N	N	A	N	A	N
chr1-57957351	G/A	1	57957351	+	NA	NA	NA	NA	NA	NA	G	N	G	G	G	N	G	R	R	N	N	R	N	A	R	N	R	N	G	N	G	G	G	N	G	G	G	G	N	N	N	G	G	N	N	G	N	G	N
chr1-57957369	G/T	1	57957369	+	NA	NA	NA	NA	NA	NA	G	N	G	G	G	N	G	G	G	N	N	G	N	G	G	N	G	N	G	N	G	G	G	N	G	G	G	G	N	N	N	G	G	N	N	G	N	G	N
chr1-58530244	G/A	1	58530244	+	NA	NA	NA	NA	NA	NA	G	G	G	G	G	G	G	G	N	G	G	G	G	G	G	G	G	G	G	G	G	G	G	G	G	G	G	G	G	G	G	G	N	N	N	G	N	G	N
chr1-58601515	G/A	1	58601515	+	NA	NA	NA	NA	NA	NA	G	G	G	G	G	G	G	G	G	G	G	G	G	G	G	G	G	G	G	R	G	G	G	N	G	G	G	G	N	G	G	G	N	N	G	G	G	G	R
chr1-58601530	G/T	1	58601530	+	NA	NA	NA	NA	NA	NA	G	G	G	G	G	G	G	G	G	G	G	G	G	G	G	G	G	G	G	K	G	G	G	N	G	G	G	G	N	G	G	G	N	N	G	G	G	G	K
chr1-58601595	A/G	1	58601595	+	NA	NA	NA	NA	NA	NA	A	A	A	A	A	A	A	A	A	A	A	A	A	A	A	A	A	A	A	R	A	A	A	N	A	A	A	A	N	A	A	A	N	N	A	A	A	A	R
chr1-58601619	G/A	1	58601619	+	NA	NA	NA	NA	NA	NA	G	G	G	G	G	G	G	G	G	G	G	G	G	G	G	G	G	G	G	R	G	G	G	N	G	G	G	G	N	G	G	G	N	N	G	G	G	G	R
chr1-58601635	A/G	1	58601635	+	NA	NA	NA	NA	NA	NA	A	A	A	A	A	A	A	A	A	A	A	A	A	A	A	A	A	A	A	R	A	A	A	N	A	A	A	A	N	A	A	A	N	A	A	A	A	A	R
chr1-58724916	A/G	1	58724916	+	NA	NA	NA	NA	NA	NA	A	A	A	R	A	R	R	R	R	A	N	R	A	R	R	A	R	R	A	A	A	A	A	A	R	A	N	A	N	N	A	R	G	G	R	A	N	R	N
chr1-58724947	C/T	1	58724947	+	NA	NA	NA	NA	NA	NA	C	C	C	Y	C	Y	Y	Y	Y	C	N	Y	C	Y	Y	C	Y	Y	C	C	C	C	C	C	Y	C	N	C	N	N	C	Y	T	T	Y	C	N	Y	N
chr1-58724980	C/T	1	58724980	+	NA	NA	NA	NA	NA	NA	C	C	C	Y	C	Y	Y	Y	Y	C	N	Y	C	Y	Y	C	Y	Y	C	C	C	C	C	C	Y	C	N	C	N	N	C	Y	T	T	Y	C	N	Y	N
chr1-58724998	C/T	1	58724998	+	NA	NA	NA	NA	NA	NA	C	C	C	C	C	C	C	C	C	C	C	C	C	C	C	C	C	C	C	C	C	C	C	C	C	C	N	C	N	N	C	C	C	C	C	C	C	C	N
chr1-58725008	T/C	1	58725008	+	NA	NA	NA	NA	NA	NA	T	T	T	Y	T	Y	Y	Y	Y	T	N	Y	T	Y	Y	T	Y	Y	T	T	T	T	T	T	Y	N	N	T	N	N	T	Y	C	C	Y	T	N	Y	N
chr1-58725045	C	1	58725045	+	NA	NA	NA	NA	NA	NA	C	C	C	N	C	C	C	C	C	C	C	C	C	C	C	C	C	C	C	C	C	C	C	C	C	N	N	C	N	N	C	C	C	C	C	C	C	C	N
chr1-58743580	C/T	1	58743580	+	NA	NA	NA	NA	NA	NA	N	N	C	C	C	C	C	C	C	C	C	C	C	C	C	N	C	C	C	C	C	C	C	C	C	C	N	C	C	C	C	C	N	T	N	C	N	C	T
chr1-58744609	A/T	1	58744609	+	NA	NA	NA	NA	NA	NA	N	N	A	A	A	A	N	A	N	A	A	A	A	N	A	N	A	A	N	A	A	A	N	A	A	A	A	A	N	A	N	A	W	N	N	W	N	A	A
chr1-58755510	C/T	1	58755510	+	NA	NA	NA	NA	NA	NA	C	C	C	N	C	C	C	T	C	T	C	C	N	C	C	C	C	C	C	C	N	C	C	N	T	N	C	C	C	C	C	C	N	N	C	C	N	C	N
chr1-58755523	A/G	1	58755523	+	NA	NA	NA	NA	NA	NA	G	A	G	G	G	G	G	G	A	G	G	A	N	A	A	G	G	A	A	A	G	R	G	N	G	N	G	G	A	G	G	G	N	N	A	A	N	A	N
chr1-58755549	A/T	1	58755549	+	NA	NA	NA	NA	NA	NA	A	A	A	A	A	A	A	A	A	A	A	A	N	A	A	A	A	A	A	A	A	A	A	N	A	N	A	A	A	T	A	A	N	N	A	A	N	A	N
chr1-58930528	G	1	58930528	+	NA	NA	NA	NA	NA	NA	G	G	N	G	G	G	G	G	G	N	G	G	G	G	G	G	G	N	G	N	G	G	G	G	G	G	N	G	N	N	G	G	N	N	N	G	N	G	N
chr1-58930629	G	1	58930629	+	NA	NA	NA	NA	NA	NA	G	G	N	G	G	G	G	G	G	N	G	G	G	G	G	G	G	N	G	N	G	G	G	G	G	G	G	G	N	N	G	G	N	N	N	G	N	G	N
chr1-58995123	C/G	1	58995123	+	NA	NA	NA	NA	NA	NA	C	C	C	C	C	C	C	C	C	C	C	C	C	N	C	N	C	C	C	C	C	C	C	C	C	N	C	C	N	C	C	N	N	N	N	C	G	C	G
chr1-58995139	T/C	1	58995139	+	NA	NA	NA	NA	NA	NA	T	T	T	T	T	T	T	T	T	T	T	T	T	N	T	N	T	T	T	T	T	T	T	T	T	N	T	T	N	T	T	N	N	N	N	T	C	T	C
chr1-58995152	G/A	1	58995152	+	NA	NA	NA	NA	NA	NA	G	G	G	G	G	G	G	G	G	G	G	G	G	N	G	N	G	G	G	G	G	G	G	G	G	N	G	G	N	G	G	N	N	N	N	G	A	G	A
chr1-59016829	A/G	1	59016829	+	NA	NA	NA	NA	NA	NA	G	N	G	R	R	G	G	G	R	G	G	A	A	A	A	G	G	A	A	A	G	G	G	G	G	G	G	G	A	G	G	G	N	N	A	A	N	A	N
chr1-59021060	G	1	59021060	+	NA	NA	NA	NA	NA	NA	G	N	G	G	G	G	G	G	G	G	G	G	G	G	G	G	G	G	G	G	N	N	G	N	G	N	N	N	N	N	G	G	G	N	N	G	G	G	N
chr1-59021093	G/A	1	59021093	+	NA	NA	NA	NA	NA	NA	G	N	G	G	G	G	G	G	G	G	G	G	G	G	G	G	G	G	G	G	N	N	G	N	G	N	N	N	N	N	G	G	A	N	N	G	A	G	N
chr1-59021099	A/T	1	59021099	+	NA	NA	NA	NA	NA	NA	A	N	A	A	A	A	A	A	A	A	A	A	A	A	A	A	A	A	A	A	N	N	A	N	A	N	N	N	N	N	A	A	T	N	N	A	T	A	N
chr1-59021103	C	1	59021103	+	NA	NA	NA	NA	NA	NA	C	N	C	C	C	C	C	C	C	C	C	C	C	C	C	C	C	C	C	C	N	N	C	N	C	N	N	N	N	N	C	C	C	N	N	C	C	C	N
chr1-59021109	G	1	59021109	+	NA	NA	NA	NA	NA	NA	G	N	G	G	G	G	G	G	G	G	G	G	G	G	G	G	G	G	G	G	N	N	G	N	G	N	N	N	N	N	G	G	G	N	N	G	G	G	N
chr1-59021113	C	1	59021113	+	NA	NA	NA	NA	NA	NA	C	N	C	C	C	C	C	C	C	C	C	C	C	C	C	C	C	C	C	C	N	N	C	N	C	N	N	N	N	N	C	C	C	N	N	C	C	C	N
chr1-59021114	G/A	1	59021114	+	NA	NA	NA	NA	NA	NA	G	N	G	G	G	G	G	G	G	G	G	G	G	G	G	G	G	G	G	G	N	N	G	N	G	N	N	N	N	N	G	G	A	N	N	G	A	G	N
chr1-59021123	T	1	59021123	+	NA	NA	NA	NA	NA	NA	T	N	T	T	T	T	T	T	T	T	T	T	T	T	T	T	T	T	T	T	N	N	T	N	T	N	N	N	N	N	T	T	T	N	N	T	T	T	N
chr1-59021131	A/G	1	59021131	+	NA	NA	NA	NA	NA	NA	A	N	A	A	A	A	A	A	A	A	A	A	A	A	A	A	A	A	A	A	N	N	A	N	A	N	N	N	N	N	A	A	G	N	N	A	G	A	N
chr1-59021148	C/T	1	59021148	+	NA	NA	NA	NA	NA	NA	C	N	C	C	C	C	C	C	C	C	C	C	C	C	C	C	C	C	C	C	N	N	C	N	C	N	N	N	N	N	C	C	T	N	N	C	T	C	N
chr1-59021173	A	1	59021173	+	NA	NA	NA	NA	NA	NA	A	N	A	A	A	A	A	A	A	A	A	A	A	A	A	A	A	A	A	A	N	N	A	N	A	N	N	N	N	N	A	A	A	N	N	A	A	A	N
chr1-59456271	G/A	1	59456271	+	NA	NA	NA	NA	NA	NA	G	G	G	G	G	G	N	G	G	G	N	N	N	G	G	G	G	G	G	G	G	G	G	G	N	N	G	G	N	N	N	N	N	N	G	G	G	G	N
chr1-59456353	G/A	1	59456353	+	NA	NA	NA	NA	NA	NA	G	G	G	N	G	G	N	G	G	G	N	N	N	G	G	G	G	G	G	G	G	G	G	G	N	N	G	G	N	N	N	N	N	N	G	G	G	G	N
chr1-59554712	G/A	1	59554712	+	NA	NA	NA	NA	NA	NA	N	G	R	G	R	N	G	G	G	G	N	N	G	G	G	A	A	G	A	A	G	A	N	A	N	G	N	A	G	G	G	G	G	N	A	A	G	A	N
chr1-59554750	G/A	1	59554750	+	NA	NA	NA	NA	NA	NA	N	G	G	G	G	N	G	G	G	G	N	G	G	G	G	G	G	G	G	G	G	G	G	G	N	G	N	G	G	A	G	G	N	N	G	G	A	G	N
chr1-59554787	G/A	1	59554787	+	NA	NA	NA	NA	NA	NA	N	G	A	G	R	N	G	G	G	G	N	G	G	G	G	R	A	G	A	A	G	A	A	N	N	G	N	A	G	G	N	G	G	N	A	A	G	A	N
chr1-59554853	A/C	1	59554853	+	NA	NA	NA	NA	NA	NA	N	N	A	M	A	N	C	A	A	A	N	A	A	A	A	N	A	A	A	A	A	A	A	A	N	C	N	N	A	C	N	N	C	N	A	A	C	A	N
chr1-59554854	G/A	1	59554854	+	NA	NA	NA	NA	NA	NA	N	N	G	G	G	N	G	G	G	G	N	G	G	G	G	G	G	G	G	G	G	G	G	G	N	G	N	N	G	A	G	N	A	N	G	G	A	G	N
chr1-59706098	C/T	1	59706098	+	NA	NA	NA	NA	NA	NA	Y	C	C	N	C	N	N	C	C	N	N	C	C	N	C	Y	C	C	C	C	C	C	C	N	N	N	N	Y	T	N	C	N	N	N	C	C	N	C	C
chr1-59706167	G/A	1	59706167	+	NA	NA	NA	NA	NA	NA	R	G	R	N	G	N	N	G	G	N	N	G	G	N	G	G	G	G	G	G	G	R	R	N	N	N	N	G	G	N	R	N	N	N	G	R	N	G	A
chr1-59706168	G/A	1	59706168	+	NA	NA	NA	NA	NA	NA	R	G	G	N	G	N	N	G	G	N	N	G	G	N	G	R	G	G	G	G	G	G	G	N	N	N	N	R	A	N	G	N	N	N	G	G	N	G	G
chr1-59706180	G/A	1	59706180	+	NA	NA	NA	NA	NA	NA	R	G	R	N	G	N	N	G	G	N	N	G	G	N	G	G	G	G	G	N	G	R	R	N	N	N	N	G	G	N	R	N	N	N	G	R	N	G	A
chr1-59706205	A/C	1	59706205	+	NA	NA	NA	NA	NA	NA	M	N	A	N	A	N	N	A	A	N	N	A	N	N	A	A	A	A	A	N	A	M	M	N	N	N	N	A	A	N	M	N	N	N	A	M	N	A	C
chr1-59764207	T/A	1	59764207	+	NA	NA	NA	NA	NA	NA	T	T	T	T	T	T	T	T	T	T	T	T	T	T	T	T	T	T	T	T	T	T	T	T	T	T	T	T	T	T	T	T	T	T	T	T	T	T	A
chr1-59764237	G/T	1	59764237	+	NA	NA	NA	NA	NA	NA	G	K	G	K	G	G	T	G	G	G	T	G	G	G	G	G	G	G	G	G	G	G	G	G	G	K	G	G	G	G	N	T	G	G	G	G	G	G	G
chr1-59870587	C/A	1	59870587	+	NA	NA	NA	NA	NA	NA	C	N	C	M	C	C	A	C	C	C	A	C	C	C	C	C	C	C	C	C	C	C	C	C	C	M	C	C	C	C	A	A	C	C	C	C	C	C	N
chr1-59870589	G/A	1	59870589	+	NA	NA	NA	NA	NA	NA	G	G	G	R	G	G	G	A	G	A	G	G	G	G	G	G	G	G	G	G	N	G	G	G	G	G	G	G	G	G	G	G	G	G	G	G	G	G	N
chr1-60023735	A/C	1	60023735	+	NA	NA	NA	NA	NA	NA	N	A	N	N	N	N	A	M	N	N	N	N	N	N	N	N	N	N	N	N	A	N	M	N	N	N	N	C	N	A	M	N	C	M	A	M	M	M	N
chr1-60023746	C/T	1	60023746	+	NA	NA	NA	NA	NA	NA	N	C	N	N	N	N	N	C	N	N	N	N	N	N	N	N	N	N	N	C	C	C	Y	N	C	N	N	C	N	C	N	N	C	C	C	C	C	C	N
chr1-60023749	G/A	1	60023749	+	NA	NA	NA	NA	NA	NA	N	G	N	N	N	N	G	G	N	N	N	G	N	N	N	N	N	N	N	G	G	G	G	N	G	N	N	G	N	G	G	N	G	G	G	G	G	G	N
chr1-60023759	C/T	1	60023759	+	NA	NA	NA	NA	NA	NA	N	C	N	N	N	N	C	Y	N	N	N	C	N	N	N	N	N	N	N	C	C	C	C	N	C	N	N	C	N	C	C	N	C	C	Y	C	C	C	N
chr1-60023764	C/T	1	60023764	+	NA	NA	NA	NA	NA	NA	N	C	N	N	N	N	C	C	N	N	N	C	N	N	N	N	N	N	N	C	T	Y	C	N	C	N	N	C	N	C	C	N	C	C	C	Y	C	C	N
chr1-60023771	G/A	1	60023771	+	NA	NA	NA	NA	NA	NA	N	G	N	N	N	N	G	R	N	N	N	N	N	N	N	N	N	N	N	R	G	N	R	N	R	N	N	A	N	G	R	N	A	R	G	R	R	R	N
chr1-60023775	G/A	1	60023775	+	NA	NA	NA	NA	NA	NA	N	G	N	N	N	N	G	G	N	N	N	G	N	N	N	N	N	N	N	G	G	G	G	N	G	N	N	G	N	G	G	N	G	G	G	G	G	G	N
chr1-60023776	G/T	1	60023776	+	NA	NA	NA	NA	NA	NA	N	G	N	N	N	N	G	K	N	N	N	N	N	N	N	N	N	N	N	K	G	N	K	N	K	N	N	T	N	G	K	N	T	K	G	K	K	K	N
chr1-60023780	T/C	1	60023780	+	NA	NA	NA	NA	NA	NA	N	T	N	N	N	N	T	T	N	N	N	T	N	N	N	N	N	N	N	T	T	T	T	N	T	N	N	T	N	T	T	N	T	T	T	T	T	T	N
chr1-60023790	A/C	1	60023790	+	NA	NA	NA	NA	NA	NA	N	C	N	N	N	N	A	A	N	N	N	A	N	N	N	N	N	N	N	A	A	A	A	N	A	N	N	A	N	A	A	N	A	A	A	A	A	A	N
chr1-60023807	C/T	1	60023807	+	NA	NA	NA	NA	NA	NA	N	C	N	N	N	N	C	Y	N	N	N	C	N	N	N	N	N	N	N	C	C	C	C	N	C	N	N	C	N	C	C	N	C	C	Y	C	C	C	N
chr1-60023818	A/T	1	60023818	+	NA	NA	NA	NA	NA	NA	N	A	N	N	N	N	A	A	N	N	N	A	N	N	N	N	N	N	N	A	A	A	A	N	A	N	N	A	N	A	A	N	A	A	A	A	A	A	N
chr1-60023825	T/G	1	60023825	+	NA	NA	NA	NA	NA	NA	N	T	N	N	N	N	N	T	N	N	N	T	N	N	N	N	N	N	N	T	T	T	T	N	T	N	N	T	N	T	T	N	T	T	T	T	T	T	N
chr1-60023829	C/G	1	60023829	+	NA	NA	NA	NA	NA	NA	N	C	N	N	N	N	C	S	N	N	N	N	N	N	N	N	N	N	N	S	C	N	S	N	S	N	N	G	N	C	S	N	G	S	C	S	S	S	N
chr1-60023832	C/T	1	60023832	+	NA	NA	NA	NA	NA	NA	N	C	N	N	N	N	N	C	N	N	N	N	N	N	N	N	N	N	N	C	C	C	Y	N	C	N	N	C	N	C	Y	N	C	C	C	C	C	C	N
chr1-60023838	G/A	1	60023838	+	NA	NA	NA	NA	NA	NA	N	G	N	N	N	N	N	G	N	N	N	N	N	N	N	N	N	N	N	G	G	G	R	N	G	N	N	G	N	G	N	N	G	G	G	G	G	G	N
chr1-60023839	G/T	1	60023839	+	NA	NA	NA	NA	NA	NA	N	G	N	N	N	N	N	G	N	N	N	G	N	N	N	N	N	N	N	G	G	G	G	N	G	N	N	G	N	G	G	N	G	G	G	G	G	G	N
chr1-60023841	G/A	1	60023841	+	NA	NA	NA	NA	NA	NA	N	G	N	N	N	N	G	G	N	N	N	G	N	N	N	N	N	N	N	G	A	R	G	N	G	N	N	G	N	G	G	N	G	G	G	R	G	G	N
chr1-60023844	G/A	1	60023844	+	NA	NA	NA	NA	NA	NA	N	G	N	N	N	N	G	G	N	N	N	G	N	N	N	N	N	N	N	G	G	G	G	N	G	N	N	G	N	G	G	N	G	G	G	G	G	G	N
chr1-60023850	A/G	1	60023850	+	NA	NA	NA	NA	NA	NA	N	A	N	N	N	N	A	R	N	N	N	A	N	N	N	N	N	N	N	A	A	A	A	N	A	N	N	A	N	A	A	N	A	A	R	A	A	A	N
chr1-60333109	T/C	1	60333109	+	NA	NA	NA	NA	NA	NA	T	N	T	T	T	T	T	T	T	T	T	T	T	T	T	T	T	T	C	C	T	Y	T	T	T	T	T	T	T	T	T	T	T	T	C	C	N	C	T
chr1-60333130	A/G	1	60333130	+	NA	NA	NA	NA	NA	NA	A	N	A	A	A	A	A	A	A	A	A	A	A	A	A	A	A	A	G	G	A	R	A	A	A	A	A	A	A	A	A	A	A	A	G	G	N	G	A
chr1-60871355	G/C	1	60871355	+	NA	NA	NA	NA	NA	NA	N	N	N	N	N	N	N	C	N	N	N	N	N	N	N	G	N	N	N	S	C	N	G	N	N	N	N	N	N	N	N	N	N	N	N	C	S	C	N
chr1-60871394	G/A	1	60871394	+	NA	NA	NA	NA	NA	NA	N	N	N	N	N	N	N	A	N	N	N	N	N	N	N	G	N	N	N	G	A	N	G	N	N	N	N	N	N	N	N	N	N	N	N	G	G	G	N
chr1-60933029	G/A	1	60933029	+	NA	NA	NA	NA	NA	NA	G	G	G	R	G	G	G	A	G	A	G	N	N	N	N	G	G	N	G	A	R	R	G	G	G	G	G	G	N	A	G	G	G	G	A	A	G	A	G
chr1-60933048	C/T	1	60933048	+	NA	NA	NA	NA	NA	NA	C	C	C	Y	C	C	C	T	C	T	C	N	N	N	N	C	C	N	C	T	Y	Y	C	C	C	C	C	C	N	T	C	C	C	C	T	T	C	T	C
chr1-60933115	A/G	1	60933115	+	NA	NA	NA	NA	NA	NA	G	A	N	A	G	G	A	A	G	A	A	N	N	N	N	G	G	N	G	A	R	R	G	G	G	R	G	G	N	A	N	A	A	A	A	A	A	A	G
chr1-60933122	T/C	1	60933122	+	NA	NA	NA	NA	NA	NA	C	T	N	T	C	C	T	T	C	T	T	N	N	N	N	C	C	N	C	T	Y	Y	C	C	T	Y	C	C	N	T	N	T	T	T	T	T	T	T	T
chr1-60933135	G/A	1	60933135	+	NA	NA	NA	NA	NA	NA	A	G	N	G	A	A	G	G	A	G	G	N	N	N	N	A	A	N	A	G	R	R	A	A	A	R	A	A	N	G	N	G	G	G	G	G	G	G	A
chr1-60933157	G/C	1	60933157	+	NA	NA	NA	NA	NA	NA	G	G	G	G	N	G	G	G	N	G	G	N	N	N	N	N	G	N	G	G	G	G	G	G	N	G	G	G	N	G	G	G	G	G	G	G	G	G	N
chr1-60933159	C/A	1	60933159	+	NA	NA	NA	NA	NA	NA	C	C	C	C	N	C	C	C	N	C	C	N	N	N	N	N	C	N	C	C	C	C	C	C	N	C	C	C	N	C	C	C	C	C	C	C	C	C	N
chr1-60949580	T/C	1	60949580	+	NA	NA	NA	NA	NA	NA	T	N	N	Y	N	N	N	T	C	T	N	C	C	N	N	T	T	N	T	T	N	N	T	N	C	N	N	T	N	N	N	N	N	N	T	T	N	T	C
chr1-61041351	T/C	1	61041351	+	NA	NA	NA	NA	NA	NA	T	C	T	C	Y	T	C	C	N	N	C	C	C	C	C	T	T	C	T	T	N	T	T	N	C	T	N	T	N	C	N	C	C	C	N	T	C	T	N
chr1-61041405	A/G	1	61041405	+	NA	NA	NA	NA	NA	NA	A	N	A	R	R	A	A	G	N	N	A	G	G	G	G	A	A	G	A	A	N	A	A	N	G	A	N	A	N	G	N	A	A	A	N	A	A	A	N
chr1-61044255	G/T	1	61044255	+	NA	NA	NA	NA	NA	NA	G	G	G	K	G	G	G	T	G	T	G	G	N	N	N	G	G	N	G	G	K	G	G	G	N	G	G	G	G	T	G	G	G	G	G	G	G	G	N
chr1-61044333	T/C	1	61044333	+	NA	NA	NA	NA	NA	NA	T	T	T	Y	T	T	T	C	T	C	T	T	N	N	N	T	T	N	T	T	Y	T	T	T	N	T	T	T	T	C	T	T	T	T	T	T	T	T	N
chr1-62000413	A/G	1	62000413	+	NA	NA	NA	NA	NA	NA	A	A	A	A	N	A	A	A	A	A	N	N	N	N	N	A	A	N	A	N	N	A	A	N	A	N	A	A	N	N	A	A	A	N	A	A	A	A	N
chr1-62000488	C/T	1	62000488	+	NA	NA	NA	NA	NA	NA	C	C	C	C	C	C	C	C	C	C	N	N	N	N	N	C	C	N	C	N	N	C	C	N	C	N	C	C	N	N	C	C	C	C	C	C	C	C	N
chr1-62217453	G/A	1	62217453	+	NA	NA	NA	NA	NA	NA	G	N	G	R	G	G	A	G	G	N	G	G	G	G	G	N	G	G	G	G	G	G	G	G	G	G	G	G	G	G	G	G	N	N	N	G	A	G	N
chr1-62217466	A/G	1	62217466	+	NA	NA	NA	NA	NA	NA	A	N	A	G	R	A	G	G	N	N	G	G	G	G	G	N	A	G	A	A	R	A	A	A	G	G	G	G	G	A	G	G	N	N	N	A	G	A	N
chr1-62217484	C/T	1	62217484	+	NA	NA	NA	NA	NA	NA	C	N	C	Y	C	C	T	C	C	N	C	C	C	C	C	N	C	C	C	C	C	C	C	C	C	C	C	C	C	C	C	C	N	N	N	C	T	C	N
chr1-62219869	G/C	1	62219869	+	NA	NA	NA	NA	NA	NA	G	G	G	S	G	G	C	G	G	G	G	G	G	G	G	G	G	G	G	G	G	G	G	G	G	G	G	G	G	G	G	G	C	C	G	G	N	G	C
chr1-62219897	C/G	1	62219897	+	NA	NA	NA	NA	NA	NA	C	C	C	C	C	C	C	C	C	C	C	C	C	C	C	C	C	C	C	C	C	C	C	C	G	C	C	C	C	C	C	C	C	C	C	C	C	C	C
chr1-62506309	C/G	1	62506309	+	NA	NA	NA	NA	NA	NA	C	C	C	C	C	C	C	C	C	C	C	C	C	C	C	N	C	C	N	C	C	C	N	C	C	C	C	N	C	C	C	C	N	N	S	S	N	N	N
chr1-62506321	T/C	1	62506321	+	NA	NA	NA	NA	NA	NA	T	Y	T	Y	T	T	T	C	T	C	C	T	T	T	T	T	T	T	T	T	Y	T	T	T	T	C	T	T	T	T	C	C	T	T	T	T	T	T	T
chr1-62550965	G/A	1	62550965	+	NA	NA	NA	NA	NA	NA	G	A	N	G	N	G	G	A	A	A	A	A	A	A	A	G	G	A	G	G	R	G	G	N	N	A	G	G	N	N	R	A	G	G	G	G	G	G	N
chr1-62550980	T/C	1	62550980	+	NA	NA	NA	NA	NA	NA	T	T	N	T	N	T	T	T	T	T	T	T	T	T	T	T	T	T	T	T	T	T	T	T	N	T	C	C	N	N	T	T	T	T	T	T	T	T	N
chr1-62551047	C/T	1	62551047	+	NA	NA	NA	NA	NA	NA	C	C	N	C	N	C	C	C	C	C	C	C	C	C	C	C	C	C	C	C	C	C	C	C	N	C	T	T	N	N	C	C	C	C	C	C	C	C	N
chr1-62551074	G/A	1	62551074	+	NA	NA	NA	NA	NA	NA	G	G	N	G	N	G	G	G	G	G	G	G	G	G	G	G	G	G	G	G	G	G	G	G	N	G	A	A	N	N	G	G	G	G	G	G	G	G	N
chr1-62551080	T/C	1	62551080	+	NA	NA	NA	NA	NA	NA	T	C	N	T	N	T	T	C	C	C	C	C	C	C	C	T	T	C	T	T	Y	T	T	N	N	C	C	C	N	N	Y	C	T	T	T	T	T	T	N
chr1-62551085	A/G	1	62551085	+	NA	NA	NA	NA	NA	NA	A	A	N	A	N	A	A	A	A	A	A	A	A	A	A	A	A	A	A	A	A	A	A	N	N	A	G	G	N	N	A	A	A	A	A	A	A	A	N
chr1-63127746	C/T	1	63127746	+	NA	NA	NA	NA	NA	NA	N	C	N	C	C	N	C	C	C	C	C	C	C	C	C	N	C	C	N	N	C	N	N	N	T	C	N	N	C	C	C	C	C	C	C	N	C	C	C
chr1-63127763	A/C	1	63127763	+	NA	NA	NA	NA	NA	NA	N	A	N	A	A	N	A	A	A	A	A	A	A	A	A	N	A	A	N	N	A	N	N	N	A	A	N	N	A	A	A	A	A	A	A	N	A	A	A
chr1-63592853	C/T	1	63592853	+	NA	NA	NA	NA	NA	NA	C	N	C	T	N	C	N	T	N	T	N	C	C	N	C	C	C	C	C	C	Y	C	C	N	T	T	N	C	N	T	T	T	C	C	N	C	C	C	N
chr1-63592948	A/T	1	63592948	+	NA	NA	NA	NA	NA	NA	A	N	A	A	N	A	N	A	N	A	A	A	A	A	A	A	A	A	A	A	A	A	A	N	A	A	N	A	N	A	A	A	A	A	N	A	A	A	N
chr1-63952855	T/C	1	63952855	+	NA	NA	NA	NA	NA	NA	N	N	N	N	N	T	N	T	N	N	N	T	N	N	N	T	N	N	T	C	N	Y	Y	N	N	N	N	T	N	N	Y	T	T	N	T	T	N	T	N
chr1-63952859	T/C	1	63952859	+	NA	NA	NA	NA	NA	NA	N	N	N	N	N	C	N	Y	T	N	N	T	N	N	T	Y	N	N	Y	T	N	N	Y	N	N	N	N	Y	N	N	T	Y	Y	N	Y	Y	N	Y	N
chr1-63952886	A/C	1	63952886	+	NA	NA	NA	NA	NA	NA	N	N	N	N	N	A	N	A	A	N	N	A	N	N	A	A	A	N	A	A	N	M	M	N	N	N	N	A	N	N	M	A	A	N	A	A	N	A	N
chr1-63952917	G/A	1	63952917	+	NA	NA	NA	NA	NA	NA	N	N	N	N	N	G	N	G	G	N	N	G	N	N	G	G	G	N	G	G	N	N	G	N	N	N	N	G	N	N	G	R	G	N	G	N	N	G	N
chr1-63952921	A/T	1	63952921	+	NA	NA	NA	NA	NA	NA	N	N	N	N	N	A	N	A	A	N	N	A	N	N	A	A	A	N	A	W	N	W	W	N	N	N	N	A	N	N	W	A	A	N	A	A	N	A	N
chr1-63989748	A/T	1	63989748	+	NA	NA	NA	NA	NA	NA	W	A	A	A	A	N	A	A	A	N	A	A	N	A	A	N	A	A	W	N	A	A	N	A	W	A	A	A	N	N	A	A	N	N	N	N	N	N	A
chr1-63989754	A/G	1	63989754	+	NA	NA	NA	NA	NA	NA	A	A	A	R	G	N	G	R	N	N	A	R	R	N	R	R	G	R	A	N	N	A	N	G	A	R	G	G	R	N	R	A	N	N	A	A	A	A	G
chr1-63989764	C/T	1	63989764	+	NA	NA	NA	NA	NA	NA	T	C	T	C	C	N	C	C	N	N	Y	Y	Y	N	Y	Y	C	Y	T	N	N	T	N	C	T	C	C	C	Y	N	C	C	N	N	T	T	T	T	C
chr1-63989766	G/A	1	63989766	+	NA	NA	NA	NA	NA	NA	G	G	G	N	G	N	R	R	G	N	G	G	G	G	G	G	G	G	G	N	G	G	N	G	G	G	G	G	G	N	G	G	N	N	G	G	G	G	A
chr1-63989796	A/C	1	63989796	+	NA	NA	NA	NA	NA	NA	A	A	A	M	C	N	M	M	N	N	A	M	M	N	M	M	C	M	A	N	N	A	N	C	A	M	C	C	M	N	M	A	N	N	A	A	A	A	A
chr1-63989799	G/A	1	63989799	+	NA	NA	NA	NA	NA	NA	G	G	G	G	G	N	G	G	G	N	G	G	G	G	G	G	G	G	G	N	G	G	N	G	G	G	G	G	G	N	G	G	N	N	G	G	G	G	G
chr1-64203031	T/C	1	64203031	+	NA	NA	NA	NA	NA	NA	T	Y	T	N	N	T	N	C	T	N	N	T	T	T	T	T	T	T	T	T	N	T	T	N	T	N	T	T	T	T	C	C	N	N	T	T	N	T	N
chr1-64203074	A/G	1	64203074	+	NA	NA	NA	NA	NA	NA	A	R	A	N	N	A	N	G	A	N	N	A	A	A	A	A	A	A	A	A	G	A	A	N	A	N	A	A	A	A	G	G	N	N	A	A	N	A	N
chr1-64692030	T/A	1	64692030	+	NA	NA	NA	NA	NA	NA	T	T	N	N	N	N	N	T	N	N	T	N	N	N	N	T	T	N	T	T	N	T	T	N	T	N	T	T	N	T	T	T	N	N	T	T	N	T	T
chr1-64692034	T/G	1	64692034	+	NA	NA	NA	NA	NA	NA	T	T	N	N	N	N	N	T	N	N	T	N	N	N	N	T	T	N	T	T	N	T	T	N	T	N	T	T	N	T	T	T	N	N	T	T	N	T	T
chr1-64692035	T/C	1	64692035	+	NA	NA	NA	NA	NA	NA	T	T	N	N	N	N	N	T	N	N	T	N	N	N	N	T	T	N	T	T	N	T	T	N	T	N	T	T	N	T	T	T	N	N	T	T	N	T	T
chr1-64692106	T/A	1	64692106	+	NA	NA	NA	NA	NA	NA	T	N	N	N	N	N	N	T	T	N	T	N	N	N	N	T	T	N	T	T	N	T	T	N	A	N	T	T	N	T	T	T	N	N	T	T	N	T	T
chr1-64692108	T/C	1	64692108	+	NA	NA	NA	NA	NA	NA	T	N	N	N	N	N	N	T	T	N	T	N	N	N	N	T	T	N	T	T	N	T	T	N	C	N	T	T	N	T	T	T	N	N	T	T	N	T	T
chr1-64692111	A/C	1	64692111	+	NA	NA	NA	NA	NA	NA	A	N	N	N	N	N	N	A	A	N	A	N	N	N	N	A	A	N	A	A	N	A	A	N	C	N	A	A	N	A	A	A	N	N	A	A	N	A	A
chr1-64692112	T/C	1	64692112	+	NA	NA	NA	NA	NA	NA	T	N	N	N	N	N	N	T	T	N	T	N	N	N	N	T	T	N	T	T	N	T	T	N	C	N	T	T	N	T	T	T	N	N	T	T	N	T	T
chr1-64764547	T/G	1	64764547	+	NA	NA	NA	NA	NA	NA	T	G	T	G	T	T	N	G	N	G	G	N	N	N	N	T	T	N	T	T	K	T	T	T	N	N	N	T	N	G	G	G	N	N	T	T	G	T	N
chr1-64764573	G/C	1	64764573	+	NA	NA	NA	NA	NA	NA	G	C	G	C	G	G	N	C	N	C	C	N	N	N	N	G	G	N	G	G	S	G	G	G	N	N	N	G	N	C	C	C	N	N	G	G	C	G	N
chr1-65445781	G/A	1	65445781	+	NA	NA	NA	NA	NA	NA	G	G	N	G	G	G	G	G	G	G	G	G	G	G	G	G	G	G	G	N	G	G	R	N	R	G	G	G	G	N	G	G	G	G	N	N	G	G	G
chr1-65445832	C/T	1	65445832	+	NA	NA	NA	NA	NA	NA	C	C	N	C	C	C	C	C	C	C	C	C	C	C	C	C	C	C	C	N	C	C	Y	N	Y	C	C	C	C	N	C	C	C	C	N	N	C	C	C
chr1-65445834	T/C	1	65445834	+	NA	NA	NA	NA	NA	NA	T	Y	N	Y	Y	T	T	T	C	T	T	C	C	C	C	T	T	C	T	N	T	T	Y	N	Y	T	T	T	C	C	T	T	T	T	N	N	T	T	C
chr1-65445864	T/C	1	65445864	+	NA	NA	NA	NA	NA	NA	T	T	N	T	T	T	T	T	T	T	T	T	T	T	T	T	T	T	T	N	T	T	Y	N	Y	T	T	T	T	N	T	T	T	T	N	N	T	T	T
chr1-65497938	G/A	1	65497938	+	NA	NA	NA	NA	NA	NA	G	G	A	G	G	N	G	G	G	N	G	G	G	G	G	G	G	G	G	A	G	N	G	G	G	G	G	G	G	G	G	G	N	G	N	A	G	G	G
chr1-65497941	A/G	1	65497941	+	NA	NA	NA	NA	NA	NA	A	A	G	A	A	N	A	A	A	N	A	A	A	A	A	A	A	A	A	G	A	N	A	A	A	A	A	A	A	A	A	A	N	A	N	G	A	A	A
chr1-65497942	G/T	1	65497942	+	NA	NA	NA	NA	NA	NA	G	G	T	G	G	N	G	G	G	N	G	G	G	G	G	G	G	G	G	T	G	N	G	G	G	G	G	G	G	G	G	G	N	G	N	T	G	G	G
chr1-65526730	G/T	1	65526730	+	NA	NA	NA	NA	NA	NA	K	T	G	K	K	G	K	K	K	N	G	N	T	T	N	K	K	K	G	T	K	K	N	K	K	G	G	G	N	T	G	K	K	K	N	K	G	K	K
chr1-65526737	T/C	1	65526737	+	NA	NA	NA	NA	NA	NA	T	T	Y	T	Y	Y	T	T	T	T	T	N	T	T	T	T	T	T	T	T	Y	N	Y	T	Y	N	Y	T	N	T	Y	T	Y	Y	N	Y	Y	T	Y
chr1-66894002	C/T	1	66894002	+	NA	NA	NA	NA	NA	NA	C	C	C	C	C	N	N	C	N	C	N	N	N	C	N	C	C	N	C	N	C	C	C	N	N	C	C	C	N	C	C	C	N	Y	N	N	N	N	N
chr1-66894013	G/A	1	66894013	+	NA	NA	NA	NA	NA	NA	G	R	G	G	N	G	N	G	N	G	N	N	N	G	N	G	G	N	G	N	G	G	G	N	N	R	R	G	N	R	G	G	N	G	N	N	N	N	N
chr1-66894021	G/A	1	66894021	+	NA	NA	NA	NA	NA	NA	N	G	G	G	G	N	N	G	N	N	N	N	N	G	N	G	G	N	G	N	G	G	R	N	N	G	G	G	N	G	N	G	N	R	N	N	N	N	N
chr1-66894026	C/T	1	66894026	+	NA	NA	NA	NA	NA	NA	C	Y	C	C	N	C	N	C	N	C	N	N	N	C	N	C	C	N	C	N	C	C	C	N	N	Y	Y	C	N	Y	C	C	N	C	N	N	N	N	N
chr1-66894037	G/A	1	66894037	+	NA	NA	NA	NA	NA	NA	G	R	G	G	N	G	N	G	N	G	N	N	N	G	G	G	G	N	G	N	G	G	G	N	N	R	R	G	N	R	G	G	N	G	N	N	N	N	N
chr1-66894070	G/A	1	66894070	+	NA	NA	NA	NA	NA	NA	G	G	G	G	G	G	N	G	N	G	N	N	N	G	G	G	G	N	G	N	G	G	G	N	N	G	G	G	N	G	G	G	N	G	N	N	N	N	N
chr1-66894073	C/T	1	66894073	+	NA	NA	NA	NA	NA	NA	C	C	N	C	C	N	N	C	N	C	N	N	N	N	N	C	C	N	C	N	C	C	C	N	N	C	C	C	N	C	C	C	N	Y	N	N	N	N	N
chr1-67021193	C/T	1	67021193	+	NA	NA	NA	NA	NA	NA	C	C	N	C	C	N	C	C	C	C	C	N	C	C	C	C	C	C	C	N	C	C	C	C	C	C	C	C	C	C	C	C	C	N	C	C	C	C	T
chr1-67021227	C/A	1	67021227	+	NA	NA	NA	NA	NA	NA	C	C	N	C	C	N	C	C	C	C	C	C	C	C	C	C	C	C	C	N	C	C	C	C	C	C	C	C	C	C	C	C	C	N	C	C	C	C	C
chr1-67021233	A/T	1	67021233	+	NA	NA	NA	NA	NA	NA	A	A	N	A	A	N	A	A	A	A	A	A	A	A	A	A	A	A	A	N	A	A	A	A	A	A	A	A	A	A	A	A	A	N	A	A	A	A	A
chr1-67021269	C/T	1	67021269	+	NA	NA	NA	NA	NA	NA	C	C	N	C	C	N	C	C	C	C	C	C	C	C	C	C	C	C	C	N	C	C	C	C	C	C	C	C	C	C	C	C	C	N	C	N	C	C	C
chr1-67021273	G/A	1	67021273	+	NA	NA	NA	NA	NA	NA	G	G	N	G	G	N	G	G	G	G	G	G	G	G	G	G	G	G	G	N	G	G	G	G	G	G	G	G	G	G	G	G	G	N	G	N	G	G	G
chr1-67038008	G/A	1	67038008	+	NA	NA	NA	NA	NA	NA	G	R	N	N	N	G	R	R	R	G	G	N	R	R	N	R	G	G	G	R	R	G	G	G	G	N	G	G	N	R	R	R	R	R	R	R	R	R	N
chr1-67038010	T/G	1	67038010	+	NA	NA	NA	NA	NA	NA	T	K	N	N	N	T	K	K	K	T	T	N	K	K	N	K	T	T	T	K	K	T	T	T	T	N	T	T	N	K	K	K	K	K	K	K	K	K	N
chr1-67038011	G/T	1	67038011	+	NA	NA	NA	NA	NA	NA	G	K	N	N	N	G	K	K	K	G	G	N	K	K	N	K	G	G	G	K	K	G	G	G	G	N	G	G	N	K	K	K	K	K	K	K	K	K	N
chr1-67038079	T/G	1	67038079	+	NA	NA	NA	NA	NA	NA	G	T	T	T	T	K	T	T	T	T	T	T	T	T	T	T	G	T	G	T	T	N	G	G	G	N	G	G	T	T	T	T	T	T	T	T	T	T	N
chr1-67038080	T/C	1	67038080	+	NA	NA	NA	NA	NA	NA	C	T	T	T	T	Y	T	T	T	T	T	T	T	T	T	T	C	T	C	T	T	N	C	C	C	N	C	C	T	T	T	T	T	T	T	T	T	T	N
chr1-67038081	C/G	1	67038081	+	NA	NA	NA	NA	NA	NA	G	C	C	C	C	S	C	C	C	C	C	C	C	C	C	C	G	C	G	C	C	N	G	G	G	N	G	G	C	C	C	C	C	C	C	C	C	C	N
chr1-67038097	T/C	1	67038097	+	NA	NA	NA	NA	NA	NA	C	T	T	T	T	Y	T	T	T	T	T	T	T	T	T	T	C	T	N	T	T	N	C	C	C	T	C	N	T	T	T	T	T	T	T	T	T	T	N
chr1-67038098	G/A	1	67038098	+	NA	NA	NA	NA	NA	NA	A	G	G	G	G	R	G	G	G	G	G	G	G	G	G	G	A	G	N	G	G	N	A	A	A	G	A	N	G	G	G	G	G	G	G	G	G	G	N
chr1-67038100	C/A	1	67038100	+	NA	NA	NA	NA	NA	NA	A	C	C	C	C	M	C	C	C	C	C	C	C	C	C	C	A	C	N	C	C	N	A	A	A	C	A	A	C	C	C	C	C	C	C	C	C	C	N
chr1-67116694	G/C	1	67116694	+	NA	NA	NA	NA	NA	NA	G	G	G	G	G	G	G	G	G	G	G	G	G	G	G	G	G	G	G	G	G	G	G	G	G	G	G	G	G	G	G	G	G	G	G	G	G	G	S
chr1-67596457	A/C	1	67596457	+	NA	NA	NA	NA	NA	NA	A	A	C	A	N	N	A	A	A	A	A	A	N	A	A	A	A	A	A	C	N	N	A	N	A	A	N	N	A	A	A	A	N	N	N	N	A	A	N
chr1-68095486	A/G	1	68095486	+	NA	NA	NA	NA	NA	NA	A	A	A	R	R	G	G	A	A	A	A	A	A	A	A	A	G	A	G	A	R	R	G	G	G	A	G	G	A	A	A	A	G	A	A	A	G	G	A
chr1-68220645	A/G	1	68220645	+	NA	NA	NA	NA	NA	NA	G	G	N	R	R	A	A	G	G	G	G	G	G	G	G	G	A	G	A	N	R	A	A	A	A	R	A	A	G	G	N	G	A	A	N	N	A	A	G
chr1-68221050	G/A	1	68221050	+	NA	NA	NA	NA	NA	NA	A	A	G	R	G	G	G	A	A	N	A	A	A	N	A	A	G	N	G	G	R	G	G	G	G	R	G	G	A	R	R	A	G	N	N	N	G	G	N
chr1-68225364	A/G	1	68225364	+	NA	NA	NA	NA	NA	NA	A	A	G	A	A	A	N	A	A	N	A	A	A	N	A	A	A	N	A	N	A	R	A	N	A	N	N	A	N	N	A	A	N	G	G	G	A	A	N
chr1-68225392	C/T	1	68225392	+	NA	NA	NA	NA	NA	NA	T	T	C	T	T	T	N	T	T	Y	T	T	T	N	T	T	T	N	T	N	T	Y	T	N	C	N	N	C	N	N	T	T	T	C	C	C	T	T	N
chr1-68291763	G/A	1	68291763	+	NA	NA	NA	NA	NA	NA	R	G	R	G	G	N	G	G	G	G	N	G	G	G	G	G	N	G	G	G	R	R	R	N	G	G	N	N	G	N	G	G	N	N	G	N	N	G	R
chr1-68291770	A/C	1	68291770	+	NA	NA	NA	NA	NA	NA	M	A	M	A	A	M	A	A	A	A	M	A	A	A	A	A	N	M	A	N	M	M	M	N	A	A	N	N	A	N	A	A	N	N	A	M	N	A	N
chr1-68291778	A/C	1	68291778	+	NA	NA	NA	NA	NA	NA	M	A	M	A	A	M	A	A	A	A	M	A	A	A	A	A	N	M	A	N	M	M	M	N	A	A	N	N	A	N	A	A	N	N	A	M	N	A	N
chr1-68291793	A/C	1	68291793	+	NA	NA	NA	NA	NA	NA	M	A	M	A	A	N	A	A	A	A	N	A	A	A	A	A	N	A	A	A	M	M	M	N	A	A	N	N	A	N	A	A	N	N	A	N	N	A	M
chr1-68291800	T/G	1	68291800	+	NA	NA	NA	NA	NA	NA	N	T	N	T	K	T	T	K	K	T	K	K	T	T	K	K	N	N	G	N	T	T	T	N	K	N	N	N	K	N	T	T	N	N	G	T	N	G	T
chr1-68291801	T/G	1	68291801	+	NA	NA	NA	NA	NA	NA	K	T	K	T	T	N	T	T	T	T	N	T	T	T	T	T	N	T	T	T	K	K	K	N	T	T	N	N	T	N	T	T	N	N	T	N	N	T	K
chr1-68291802	G/C	1	68291802	+	NA	NA	NA	NA	NA	NA	G	G	G	G	S	S	G	G	G	G	G	G	G	G	G	G	N	G	G	G	G	G	N	N	G	G	N	N	G	N	G	G	N	N	G	S	N	G	G
chr1-68291809	T/G	1	68291809	+	NA	NA	NA	NA	NA	NA	T	T	T	T	K	K	T	T	T	T	T	T	T	T	T	T	N	T	T	T	T	T	N	N	T	T	N	N	T	N	T	T	N	N	T	K	N	T	T
chr1-68291810	T/A	1	68291810	+	NA	NA	NA	NA	NA	NA	N	T	N	T	W	T	T	W	W	T	W	W	T	T	W	W	N	N	A	N	T	T	T	N	W	N	N	N	W	N	T	T	N	N	A	T	N	A	T
chr1-68664079	C/T	1	68664079	+	NA	NA	NA	NA	NA	NA	N	C	C	N	N	C	C	N	C	C	C	N	N	N	N	N	N	N	C	C	N	N	C	N	C	N	C	C	N	N	C	N	C	C	N	C	C	C	N
chr1-68681027	A/C	1	68681027	+	NA	NA	NA	NA	NA	NA	C	C	C	C	C	C	C	C	C	C	C	C	C	C	C	C	C	C	C	A	C	M	C	C	C	N	A	A	C	C	C	C	C	A	A	A	C	C	A
chr1-68681044	A/G	1	68681044	+	NA	NA	NA	NA	NA	NA	G	G	G	G	G	G	G	G	G	G	G	G	G	G	G	G	G	G	G	A	G	R	G	G	G	N	A	A	G	G	G	G	G	A	A	A	G	G	A
chr1-68773211	C/T	1	68773211	+	NA	NA	NA	NA	NA	NA	C	C	C	C	C	C	C	C	C	C	N	Y	C	C	C	C	C	C	C	T	C	N	C	C	C	C	T	T	C	C	C	C	C	N	N	N	Y	N	N
chr1-68773227	A/T	1	68773227	+	NA	NA	NA	NA	NA	NA	A	A	A	A	A	A	A	A	A	A	N	W	A	A	A	A	A	A	A	T	A	N	A	A	A	A	T	T	A	A	A	A	A	N	N	N	W	N	N
chr1-68773228	G/C	1	68773228	+	NA	NA	NA	NA	NA	NA	G	G	G	G	G	G	G	G	G	G	N	S	G	G	G	G	G	G	G	C	G	N	G	G	G	G	C	C	G	G	G	G	G	N	N	N	S	N	N
chr1-68773250	C/T	1	68773250	+	NA	NA	NA	NA	NA	NA	C	C	C	C	C	C	C	C	C	C	N	Y	C	C	C	C	C	C	C	T	C	N	C	C	C	C	T	T	C	C	C	C	C	N	N	N	Y	N	N
chr1-68773264	G/A	1	68773264	+	NA	NA	NA	NA	NA	NA	G	G	G	G	G	G	G	G	G	G	N	R	G	G	G	G	G	G	G	A	G	N	G	G	G	G	A	A	G	G	G	G	G	N	N	N	R	N	N
chr1-68773289	C/A	1	68773289	+	NA	NA	NA	NA	NA	NA	C	C	C	C	C	C	C	C	C	C	N	M	C	C	C	C	C	C	C	A	C	N	C	C	C	C	A	A	C	C	C	C	C	N	N	N	M	N	N
chr1-69004702	C/T	1	69004702	+	NA	NA	NA	NA	NA	NA	C	N	N	C	C	N	N	C	C	C	N	C	C	C	C	C	N	C	N	C	C	N	N	C	N	C	C	C	C	C	C	C	N	C	C	C	N	N	C
chr1-69004747	G/T	1	69004747	+	NA	NA	NA	NA	NA	NA	G	N	N	G	G	N	N	G	G	G	N	G	G	K	G	G	N	G	N	G	G	N	N	G	N	G	G	G	G	K	G	G	N	G	G	G	N	N	G
chr1-69004760	G/C	1	69004760	+	NA	NA	NA	NA	NA	NA	G	N	N	G	G	N	N	G	G	G	N	G	G	G	G	G	N	G	N	G	G	N	N	G	N	G	S	S	G	G	G	G	N	G	G	G	N	N	C
chr1-69026845	C/A	1	69026845	+	NA	NA	NA	NA	NA	NA	A	A	A	M	M	C	C	A	A	A	N	N	A	A	A	A	N	A	N	N	A	C	C	N	N	A	N	N	A	A	M	A	N	N	N	A	N	N	M
chr1-69026902	G/T	1	69026902	+	NA	NA	NA	NA	NA	NA	G	G	G	G	G	G	G	G	G	G	N	N	G	G	G	G	N	G	N	N	G	G	G	N	N	G	N	N	G	G	G	G	N	N	N	T	N	N	G
chr1-69026917	C/A	1	69026917	+	NA	NA	NA	NA	NA	NA	A	A	A	M	M	C	C	A	A	A	N	N	A	A	A	A	N	A	N	N	N	C	C	N	N	A	N	N	A	A	M	A	N	N	N	C	N	N	M
chr1-69617131	C/A	1	69617131	+	NA	NA	NA	NA	NA	NA	C	C	N	C	C	C	C	C	C	C	C	C	C	C	C	C	C	C	C	N	C	C	C	C	C	N	A	A	C	A	C	C	C	N	C	C	C	C	A
chr1-69617185	C/T	1	69617185	+	NA	NA	NA	NA	NA	NA	C	C	N	C	C	C	C	C	C	C	C	C	C	C	C	C	C	C	C	N	C	C	C	C	C	N	T	T	C	C	C	C	C	N	C	C	C	C	C
chr1-69617217	G/A	1	69617217	+	NA	NA	NA	NA	NA	NA	G	G	N	G	G	G	G	G	G	G	G	G	G	G	G	G	G	G	G	N	G	G	G	G	G	G	G	G	G	A	G	G	G	N	G	G	G	G	G
chr1-69677848	C/T	1	69677848	+	NA	NA	NA	NA	NA	NA	C	N	N	N	N	C	N	N	C	N	N	N	C	N	C	C	N	C	C	C	N	N	N	N	C	N	N	C	N	N	C	N	N	N	N	C	C	C	N
chr1-69677878	G/A	1	69677878	+	NA	NA	NA	NA	NA	NA	R	N	R	N	N	G	N	N	N	N	N	N	N	N	R	R	N	R	G	G	N	N	N	N	G	N	N	G	N	N	G	N	N	N	N	G	G	G	N
chr1-69677887	G/A	1	69677887	+	NA	NA	NA	NA	NA	NA	R	N	N	N	N	G	N	N	G	N	N	N	G	N	G	G	N	R	G	G	N	N	N	N	R	N	N	G	N	N	N	N	N	N	N	R	G	G	N
chr1-69677889	G/A	1	69677889	+	NA	NA	NA	NA	NA	NA	R	N	G	N	N	G	N	N	G	N	N	N	G	N	G	G	N	R	G	G	N	N	N	N	R	N	N	G	N	N	N	N	N	N	N	R	G	G	N
chr1-69677921	G/A	1	69677921	+	NA	NA	NA	NA	NA	NA	R	N	G	N	N	N	N	N	G	N	N	N	G	N	G	R	N	G	R	G	N	N	N	N	G	N	N	A	N	N	N	N	N	N	N	R	R	R	N
chr1-69677930	C/T	1	69677930	+	NA	NA	NA	NA	NA	NA	Y	N	Y	N	N	C	N	N	N	N	N	N	N	N	Y	Y	N	Y	C	C	N	N	N	N	C	N	N	C	N	N	C	N	N	N	N	C	C	C	N
chr1-69677936	G/T	1	69677936	+	NA	NA	NA	NA	NA	NA	G	N	G	N	N	G	N	N	G	N	N	N	G	N	G	G	N	G	N	G	N	N	N	N	G	N	N	G	N	N	G	N	N	N	N	G	K	G	N
chr1-69677954	G/C	1	69677954	+	NA	NA	NA	NA	NA	NA	S	N	S	N	N	N	N	N	N	N	N	N	G	N	G	G	N	S	N	C	N	N	N	N	N	N	N	G	N	N	N	N	N	N	N	S	S	G	N
chr1-69677957	G/A	1	69677957	+	NA	NA	NA	NA	NA	NA	R	N	G	N	N	N	N	N	G	N	N	N	G	N	G	R	N	G	R	G	N	N	N	N	G	N	N	A	N	N	N	N	N	N	N	R	R	R	N
chr1-69677966	C/T	1	69677966	+	NA	NA	NA	NA	NA	NA	C	N	C	N	N	C	N	N	C	N	N	N	C	N	C	C	N	C	C	C	N	N	N	N	C	N	N	C	N	N	C	N	N	N	N	C	C	C	N
chr1-69677968	G/A	1	69677968	+	NA	NA	NA	NA	NA	NA	R	N	G	N	N	A	N	N	G	N	N	N	G	N	G	R	N	G	R	G	N	N	N	N	R	N	N	A	N	N	N	N	N	N	N	R	R	R	N
chr1-69677976	A/G	1	69677976	+	NA	NA	NA	NA	NA	NA	R	N	A	N	N	N	N	N	N	N	N	N	A	N	A	A	N	R	N	A	N	N	N	N	N	N	N	A	N	N	N	N	N	N	N	R	R	A	N
chr1-69750148	C/T	1	69750148	+	NA	NA	NA	NA	NA	NA	C	N	C	Y	N	T	T	C	C	C	C	C	C	C	C	C	N	C	T	C	Y	N	T	T	T	Y	T	T	C	C	N	C	N	C	T	N	T	T	C
chr1-69750189	C/T	1	69750189	+	NA	NA	NA	NA	NA	NA	C	N	C	Y	N	T	T	C	C	C	C	C	C	C	C	C	N	C	T	C	Y	N	T	T	T	Y	T	T	C	C	N	C	N	C	T	N	T	T	C
chr1-69750204	G/T	1	69750204	+	NA	NA	NA	NA	NA	NA	G	N	G	G	G	G	G	G	G	G	G	G	G	G	G	G	G	G	G	G	G	G	G	G	G	G	G	G	G	N	G	G	N	G	G	N	G	G	T
chr1-70116492	T/C	1	70116492	+	NA	NA	NA	NA	NA	NA	T	T	C	N	Y	C	C	T	T	N	T	T	T	T	N	T	C	T	C	T	Y	C	C	C	C	T	T	T	T	N	N	T	N	T	N	T	C	C	C
chr1-70116519	A/G	1	70116519	+	NA	NA	NA	NA	NA	NA	A	A	G	N	R	G	G	A	A	N	A	A	A	A	N	A	G	A	G	A	R	G	G	G	G	A	A	A	A	N	N	A	N	A	N	A	G	G	G
chr1-70116550	C/T	1	70116550	+	NA	NA	NA	NA	NA	NA	C	C	T	N	Y	T	T	C	C	N	C	C	C	C	N	C	T	C	T	C	Y	T	T	T	T	C	C	C	C	N	N	C	N	C	N	C	T	T	T
chr1-70116597	C/T	1	70116597	+	NA	NA	NA	NA	NA	NA	C	C	T	N	Y	T	T	C	C	N	C	C	C	C	N	C	T	C	T	C	Y	T	T	T	T	C	C	C	C	N	N	C	N	C	N	C	T	T	T
chr1-70116604	T/G	1	70116604	+	NA	NA	NA	NA	NA	NA	T	T	G	N	K	G	G	T	T	N	T	T	T	T	N	T	G	T	G	T	K	G	G	G	G	T	T	T	T	N	N	T	N	T	N	T	G	G	G
chr1-70213726	C/G	1	70213726	+	NA	NA	NA	NA	NA	NA	C	C	N	S	C	N	N	C	N	C	C	C	C	C	N	C	N	C	N	N	S	N	N	G	N	C	C	C	N	C	C	C	G	C	N	C	N	N	G
chr1-70230366	G/C	1	70230366	+	NA	NA	NA	NA	NA	NA	G	G	G	S	G	C	C	G	G	G	G	G	G	G	G	G	C	G	C	G	S	S	C	C	C	G	G	G	G	G	N	G	C	G	C	G	C	C	G
chr1-70470220	T/C	1	70470220	+	NA	NA	NA	NA	NA	NA	N	N	T	T	T	T	T	N	N	T	T	T	T	T	T	N	T	T	T	N	T	T	T	T	T	T	N	T	T	N	T	T	T	T	T	T	T	T	N
chr1-70470249	C/T	1	70470249	+	NA	NA	NA	NA	NA	NA	N	N	C	C	N	C	C	N	N	C	C	C	C	C	C	N	C	C	C	N	C	C	C	C	C	C	N	C	C	N	C	C	N	C	C	C	C	C	N
chr1-70822419	A/G	1	70822419	+	NA	NA	NA	NA	NA	NA	G	R	A	N	R	A	A	A	G	A	R	G	G	G	G	G	A	G	A	A	A	R	A	A	A	A	A	A	G	N	A	A	N	G	N	G	A	A	A
chr1-70822456	G/A	1	70822456	+	NA	NA	NA	NA	NA	NA	A	R	G	N	R	G	G	G	A	G	R	A	A	A	A	A	G	A	G	G	G	R	G	G	G	G	G	G	A	N	G	G	N	A	G	A	G	G	G
chr1-70970888	T/A	1	70970888	+	NA	NA	NA	NA	NA	NA	A	W	T	T	W	T	T	T	A	T	W	A	A	N	A	A	T	A	T	T	T	N	T	T	T	T	T	T	A	T	T	T	T	W	T	A	T	T	T
chr1-70970902	A/T	1	70970902	+	NA	NA	NA	NA	NA	NA	T	W	A	A	W	A	A	A	T	A	W	T	T	T	T	T	A	T	A	A	A	N	A	A	A	A	A	A	T	A	A	A	A	N	A	T	A	A	A
chr1-70970903	A/T	1	70970903	+	NA	NA	NA	NA	NA	NA	T	W	A	A	W	A	A	A	T	A	W	T	T	T	T	T	A	T	A	A	A	N	A	A	A	A	A	A	T	A	A	A	A	W	A	T	A	A	A
chr1-71151611	T/G	1	71151611	+	NA	NA	NA	NA	NA	NA	K	T	K	T	N	T	N	T	N	T	T	N	N	N	K	N	N	N	N	N	T	K	K	T	K	T	T	T	N	N	T	T	N	N	N	K	K	K	T
chr1-71151612	T/G	1	71151612	+	NA	NA	NA	NA	NA	NA	G	T	K	T	N	G	N	T	K	T	T	N	N	N	G	K	N	N	N	N	T	G	G	K	G	T	T	T	N	N	T	T	N	N	N	G	G	K	T
chr1-71151620	G/C	1	71151620	+	NA	NA	NA	NA	NA	NA	G	C	S	C	N	G	N	C	G	C	C	N	N	N	G	G	N	N	N	N	C	G	G	G	G	C	G	G	N	N	C	C	N	N	N	G	G	N	G
chr1-71328246	C/T	1	71328246	+	NA	NA	NA	NA	NA	NA	C	N	T	N	Y	N	C	T	C	T	Y	N	C	C	C	C	C	C	C	C	Y	C	C	N	N	N	C	C	N	N	T	T	N	N	N	N	C	C	N
chr1-71328295	G/A	1	71328295	+	NA	NA	NA	NA	NA	NA	A	N	A	A	R	N	A	A	G	A	R	N	G	G	G	G	A	G	G	A	A	N	A	N	N	N	G	G	N	N	A	A	N	N	N	N	A	A	N
chr1-71328298	G/A	1	71328298	+	NA	NA	NA	NA	NA	NA	A	N	A	A	R	N	A	A	G	A	R	N	G	G	G	G	A	G	G	A	A	N	A	N	N	N	G	G	N	N	A	A	N	N	N	N	A	A	N
chr1-71621201	C/T	1	71621201	+	NA	NA	NA	NA	NA	NA	N	N	C	C	C	N	N	C	C	N	C	N	C	C	C	C	N	C	C	N	C	C	N	N	N	N	T	T	C	T	C	C	N	N	N	C	N	N	T
chr1-71621234	C/T	1	71621234	+	NA	NA	NA	NA	NA	NA	N	N	C	C	C	N	N	C	C	N	C	N	C	C	C	C	N	C	C	N	C	C	N	N	N	N	T	T	C	T	C	C	N	C	N	C	N	N	T
chr1-71621252	T/C	1	71621252	+	NA	NA	NA	NA	NA	NA	N	N	T	T	T	N	N	T	T	N	T	N	T	T	T	T	N	T	T	N	T	T	N	N	N	N	C	C	T	C	T	T	N	T	N	T	N	N	C
chr1-71621256	A/C	1	71621256	+	NA	NA	NA	NA	NA	NA	N	N	A	A	A	N	N	A	A	N	A	N	A	A	A	A	N	A	A	N	A	A	N	N	N	N	C	C	A	C	A	A	N	A	N	A	N	N	C
chr1-71621260	A/G	1	71621260	+	NA	NA	NA	NA	NA	NA	N	N	N	A	A	N	N	A	A	N	A	N	A	A	A	A	N	A	A	N	A	A	N	N	N	N	G	G	A	G	A	A	N	A	N	A	N	N	G
chr1-72005459	C/T	1	72005459	+	NA	NA	NA	NA	NA	NA	C	C	N	C	C	N	C	C	C	N	C	C	C	C	C	N	C	C	N	C	Y	Y	C	N	C	C	N	C	N	T	C	N	C	N	C	N	C	Y	C
chr1-72005486	C/A	1	72005486	+	NA	NA	NA	NA	NA	NA	C	C	N	C	C	N	C	C	C	N	C	C	C	C	C	C	C	C	N	C	M	M	C	N	C	C	N	C	N	C	C	N	C	N	C	N	C	M	C
chr1-72005531	A/C	1	72005531	+	NA	NA	NA	NA	NA	NA	A	A	N	A	A	N	A	A	A	N	A	A	A	A	A	A	A	A	N	A	M	M	A	N	A	A	N	A	N	A	A	N	A	N	A	N	A	M	A
chr1-72005584	T/G	1	72005584	+	NA	NA	NA	NA	NA	NA	T	T	N	T	T	N	T	T	T	N	T	T	T	T	T	T	T	T	N	T	K	K	T	N	T	T	N	T	N	T	T	N	T	N	T	N	T	K	T
chr1-72032354	A/C	1	72032354	+	NA	NA	NA	NA	NA	NA	C	A	A	M	A	C	C	A	A	A	A	C	A	A	A	A	C	A	A	C	A	M	C	C	C	A	A	A	A	C	A	A	C	A	C	A	C	C	C
chr1-72416510	G/C	1	72416510	+	NA	NA	NA	NA	NA	NA	N	G	G	G	G	G	G	G	G	G	G	N	G	G	G	G	G	G	G	N	G	G	N	N	N	G	G	N	G	S	G	G	N	G	N	G	G	S	N
chr1-72416520	G/C	1	72416520	+	NA	NA	NA	NA	NA	NA	N	G	G	G	G	G	G	G	G	G	G	N	G	G	G	G	G	G	G	N	G	G	N	N	N	G	G	N	G	S	G	G	N	G	N	G	G	S	N
chr1-72416544	G/A	1	72416544	+	NA	NA	NA	NA	NA	NA	N	G	G	G	G	G	G	G	G	G	G	N	G	G	G	G	G	G	G	N	G	G	N	N	N	G	G	N	G	R	G	G	N	G	N	G	G	R	N
chr1-72485301	G/C	1	72485301	+	NA	NA	NA	NA	NA	NA	C	G	G	G	G	C	C	G	G	G	G	C	N	G	G	N	C	G	G	N	N	N	C	C	N	N	N	C	G	N	S	N	N	N	N	G	N	N	N
chr1-72485410	T/C	1	72485410	+	NA	NA	NA	NA	NA	NA	T	C	C	Y	T	T	T	C	N	C	T	T	N	T	T	N	N	T	C	T	N	N	T	T	N	N	T	T	T	N	Y	N	N	N	N	C	T	T	N
chr1-72561301	G/A	1	72561301	+	NA	NA	NA	NA	NA	NA	G	G	G	G	G	G	N	G	N	N	N	N	G	N	G	G	G	G	G	G	G	G	G	N	N	N	N	G	N	G	G	G	N	G	G	R	G	G	G
chr1-72561304	T/A	1	72561304	+	NA	NA	NA	NA	NA	NA	T	W	W	W	T	T	N	T	N	N	N	N	T	N	T	T	W	T	W	W	N	W	T	N	N	N	N	A	N	T	T	N	N	T	W	W	W	W	W
chr1-72561305	C/T	1	72561305	+	NA	NA	NA	NA	NA	NA	C	Y	Y	Y	C	C	N	C	N	N	N	N	C	N	C	C	Y	C	Y	Y	N	Y	C	N	N	N	N	T	N	C	C	N	N	C	Y	Y	Y	Y	Y
chr1-72561334	T/A	1	72561334	+	NA	NA	NA	NA	NA	NA	T	N	T	T	T	T	N	T	N	N	N	N	T	N	T	T	T	T	T	T	T	T	T	N	N	N	N	T	N	N	T	T	N	T	T	T	T	T	W
chr1-72561350	C/T	1	72561350	+	NA	NA	NA	NA	NA	NA	Y	C	C	N	C	N	Y	C	N	N	N	N	C	N	Y	C	C	C	Y	N	C	C	Y	N	Y	C	Y	Y	N	C	Y	C	C	Y	Y	N	Y	Y	Y
chr1-72561351	G/A	1	72561351	+	NA	NA	NA	NA	NA	NA	G	G	R	G	G	G	G	G	N	N	N	G	G	N	G	G	G	G	R	R	N	R	G	N	G	G	G	R	N	G	G	G	G	G	R	N	R	G	R
chr1-72561361	T/G	1	72561361	+	NA	NA	NA	NA	NA	NA	T	T	T	T	T	K	T	T	N	N	N	T	T	N	T	T	T	T	T	T	T	T	T	N	T	T	T	T	N	T	T	T	N	T	T	T	T	T	T
chr1-72561367	C/A	1	72561367	+	NA	NA	NA	NA	NA	NA	C	C	C	C	C	M	C	C	N	N	N	C	C	N	C	C	C	C	C	C	C	C	C	N	C	C	C	C	N	C	C	C	N	C	C	C	C	C	C
chr1-72561369	T/G	1	72561369	+	NA	NA	NA	NA	NA	NA	T	T	K	T	T	T	N	T	N	N	N	T	T	N	T	T	T	T	K	K	N	K	T	N	T	T	N	K	N	T	T	T	T	T	K	N	K	T	K
chr1-72561375	C/G	1	72561375	+	NA	NA	NA	NA	NA	NA	C	C	S	C	C	C	C	C	N	N	N	C	C	N	C	C	C	C	S	S	N	S	C	N	C	C	C	S	N	C	C	C	C	C	S	C	S	C	S
chr1-72561376	T/C	1	72561376	+	NA	NA	NA	NA	NA	NA	T	T	T	Y	T	T	Y	T	N	N	N	T	T	N	T	T	T	T	T	T	T	T	T	N	T	T	T	T	N	T	Y	T	T	T	T	T	T	T	T
chr1-72561379	A/T	1	72561379	+	NA	NA	NA	NA	NA	NA	A	A	A	A	A	A	A	A	N	N	N	A	A	N	A	A	A	A	A	A	A	A	A	N	A	A	A	A	N	A	A	A	A	A	A	W	A	A	A
chr1-72561381	G/A	1	72561381	+	NA	NA	NA	NA	NA	NA	G	G	G	R	G	G	R	G	N	N	N	G	G	N	G	G	G	G	G	G	G	G	G	N	G	G	G	G	N	G	R	G	G	G	G	G	G	G	G
chr1-72561383	T/C	1	72561383	+	NA	NA	NA	NA	NA	NA	T	Y	T	T	T	T	T	T	N	N	N	N	T	N	T	T	T	T	T	T	T	Y	T	N	T	Y	T	T	N	T	Y	Y	N	Y	N	T	Y	Y	T
chr1-72561388	C/T	1	72561388	+	NA	NA	NA	NA	NA	NA	C	C	C	C	C	C	C	C	N	N	N	C	C	N	C	Y	C	C	C	C	C	C	C	N	C	C	C	C	N	Y	C	C	C	C	C	Y	C	C	C
chr1-72561393	T/G	1	72561393	+	NA	NA	NA	NA	NA	NA	T	T	T	T	T	K	T	T	N	N	N	T	T	N	T	T	T	T	T	T	T	T	T	N	T	T	T	T	N	T	T	T	N	T	T	K	T	T	T
chr1-72561404	C/T	1	72561404	+	NA	NA	NA	NA	NA	NA	C	C	Y	C	C	C	C	C	N	N	N	C	C	N	C	C	C	C	Y	Y	N	Y	C	N	C	C	C	Y	N	C	C	C	C	C	Y	C	Y	C	Y
chr1-72561406	G/A	1	72561406	+	NA	NA	NA	NA	NA	NA	R	G	G	N	G	N	R	G	N	N	N	N	G	N	R	G	G	G	R	N	G	G	R	N	R	G	R	R	N	G	R	G	G	G	R	G	G	R	R
chr1-72561409	G/C	1	72561409	+	NA	NA	NA	NA	NA	NA	G	G	G	G	G	G	G	G	N	N	N	G	G	N	G	G	G	G	G	G	G	G	G	N	G	G	G	G	N	G	G	G	G	G	G	G	G	G	G
chr1-72561418	G/A	1	72561418	+	NA	NA	NA	NA	NA	NA	G	G	G	G	G	G	G	G	N	N	N	G	G	N	G	R	G	G	G	G	G	G	G	N	G	G	G	G	N	R	G	G	G	G	G	R	G	G	G
chr1-72561431	A/G	1	72561431	+	NA	NA	NA	NA	NA	NA	A	R	A	A	A	A	A	A	N	N	N	N	A	N	A	R	A	A	A	A	N	R	A	N	A	R	A	A	N	R	R	R	N	R	N	R	R	R	A
chr1-72561443	G/A	1	72561443	+	NA	NA	NA	NA	NA	NA	G	R	N	G	N	R	G	N	N	N	N	G	A	N	G	G	N	N	G	N	N	G	G	N	N	G	G	G	N	R	G	R	N	N	G	R	G	G	N
chr1-72561446	A/G	1	72561446	+	NA	NA	NA	NA	NA	NA	A	R	N	N	N	A	A	N	N	N	N	N	A	N	A	G	N	N	A	N	N	N	A	N	N	R	A	A	N	R	R	R	N	N	R	R	R	R	A
chr1-72891775	T/C	1	72891775	+	NA	NA	NA	NA	NA	NA	C	T	T	Y	T	C	C	T	T	T	T	C	T	T	T	T	C	T	T	C	T	Y	C	C	C	T	T	T	T	C	N	T	T	T	T	T	T	T	T
chr1-73373329	C/A	1	73373329	+	NA	NA	NA	NA	NA	NA	N	C	C	C	C	N	N	C	C	C	C	N	C	C	C	C	N	C	C	N	C	C	N	N	N	N	N	N	C	C	C	C	C	C	C	C	C	C	N
chr1-73373391	A/G	1	73373391	+	NA	NA	NA	NA	NA	NA	N	A	A	A	A	N	N	A	A	A	A	A	A	A	A	A	N	A	A	A	A	A	N	N	A	N	N	N	A	A	A	A	A	A	A	A	A	A	N
chr1-73373411	A/G	1	73373411	+	NA	NA	NA	NA	NA	NA	N	A	A	A	A	N	N	A	A	A	A	N	A	A	A	A	N	A	A	G	N	A	N	N	G	N	N	N	A	A	A	A	A	A	A	A	A	A	N
chr1-73373419	T/C	1	73373419	+	NA	NA	NA	NA	NA	NA	N	T	T	T	T	N	N	T	T	T	T	N	T	T	T	T	N	T	T	C	N	T	N	N	C	N	N	N	T	T	T	T	T	T	T	T	T	T	N
chr1-73453510	A/G	1	73453510	+	NA	NA	NA	NA	NA	NA	A	G	G	R	G	A	A	G	N	G	G	A	N	N	N	N	A	N	A	A	N	A	A	A	A	N	A	A	A	N	G	G	N	A	N	A	A	N	N
chr1-73577407	C	1	73577407	+	NA	NA	NA	NA	NA	NA	C	N	N	C	N	C	C	C	N	C	C	C	C	C	C	N	C	C	C	C	N	C	C	N	C	N	C	C	C	C	C	N	C	N	N	C	C	C	N
chr1-73750769	G/A	1	73750769	+	NA	NA	NA	NA	NA	NA	N	A	A	A	N	N	N	A	A	A	A	N	A	A	A	A	N	A	G	N	A	G	N	N	N	N	N	G	A	G	A	A	A	G	A	G	N	A	G
chr1-73750893	C/T	1	73750893	+	NA	NA	NA	NA	NA	NA	N	C	C	C	N	N	N	C	C	C	C	N	C	C	C	C	N	C	C	N	C	C	N	N	N	N	N	T	C	C	C	C	N	C	C	C	C	C	C
chr1-73916274	G/A	1	73916274	+	NA	NA	NA	NA	NA	NA	G	G	G	G	G	G	G	G	G	G	G	G	G	G	G	G	G	G	G	G	N	G	G	G	G	G	G	G	N	A	G	G	G	G	G	G	G	G	G
chr1-73916331	G/A	1	73916331	+	NA	NA	NA	NA	NA	NA	A	G	G	R	G	R	A	G	G	G	N	R	G	G	G	G	A	G	G	A	N	R	A	N	A	G	G	G	N	G	G	G	G	G	G	G	G	G	G
chr1-74103407	A/C	1	74103407	+	NA	NA	NA	NA	NA	NA	N	A	A	A	A	A	A	A	A	A	A	N	A	A	A	A	A	A	A	N	A	A	N	A	N	A	A	A	A	A	A	A	A	A	A	A	A	A	C
chr1-74164305	C/T	1	74164305	+	NA	NA	NA	NA	NA	NA	N	C	C	C	C	N	C	C	C	C	C	Y	C	C	C	C	N	C	C	N	C	C	Y	N	N	C	C	C	C	C	C	C	C	C	C	C	C	C	C
chr1-74164321	A/T	1	74164321	+	NA	NA	NA	NA	NA	NA	N	A	A	A	A	N	A	A	A	A	A	A	A	A	A	A	N	A	A	N	A	A	A	N	N	A	A	A	A	A	A	A	A	A	A	A	A	A	T
chr1-74179123	T/G	1	74179123	+	NA	NA	NA	NA	NA	NA	T	G	G	K	G	T	T	G	G	G	G	T	G	G	G	G	T	G	T	T	K	T	T	T	T	G	N	N	G	N	G	G	G	T	G	T	G	G	T
chr1-74179126	G/A	1	74179126	+	NA	NA	NA	NA	NA	NA	G	A	A	R	A	G	G	A	A	A	A	G	A	A	A	A	G	A	G	G	R	G	G	G	G	A	N	N	A	N	A	A	A	G	A	G	A	A	G
chr1-74179168	T/G	1	74179168	+	NA	NA	NA	NA	NA	NA	T	G	G	K	G	T	T	G	G	G	G	T	G	G	G	G	T	G	T	T	N	T	T	T	T	G	N	N	G	N	G	G	G	T	G	T	G	G	T
chr1-74220280	G/A	1	74220280	+	NA	NA	NA	NA	NA	NA	G	N	G	R	R	G	A	R	G	G	R	G	G	N	R	R	R	G	A	R	G	G	G	N	G	G	N	G	N	G	G	G	G	N	G	N	G	G	N
chr1-74638834	C/T	1	74638834	+	NA	NA	NA	NA	NA	NA	C	T	T	Y	T	C	C	T	T	T	T	C	T	T	T	T	C	T	C	C	C	C	C	C	C	N	C	C	T	C	T	T	N	N	T	C	T	T	C
chr1-74638835	G/C	1	74638835	+	NA	NA	NA	NA	NA	NA	G	C	C	S	C	G	G	C	C	C	C	G	C	C	C	C	G	C	G	G	G	G	G	G	G	N	G	G	C	G	C	C	N	N	C	G	C	C	G
chr1-74638879	A/C	1	74638879	+	NA	NA	NA	NA	NA	NA	A	C	C	M	C	A	A	C	C	C	C	A	C	C	C	C	A	C	A	A	A	A	A	A	A	N	A	A	C	A	C	C	N	N	C	A	C	C	A
chr1-74676669	T	1	74676669	+	NA	NA	NA	NA	NA	NA	T	T	T	N	T	T	T	T	T	T	T	T	N	T	T	N	T	T	T	T	N	T	T	T	N	N	N	N	T	T	T	T	N	T	T	T	N	N	N
chr1-74747585	G/A	1	74747585	+	NA	NA	NA	NA	NA	NA	G	N	A	R	A	G	G	A	A	A	A	N	A	A	A	N	G	A	G	N	G	G	G	N	G	R	G	G	N	A	A	A	N	N	N	G	G	N	N
chr1-74747594	G/T	1	74747594	+	NA	NA	NA	NA	NA	NA	G	N	G	G	N	G	G	G	G	G	G	N	G	G	G	N	G	G	G	G	G	G	G	N	G	N	T	T	N	G	G	G	N	N	N	G	T	N	N
chr1-74747606	G/A	1	74747606	+	NA	NA	NA	NA	NA	NA	G	N	G	G	G	G	G	G	G	G	G	N	G	G	G	N	G	G	G	G	G	G	G	N	G	R	A	A	N	G	G	G	N	N	N	G	G	G	N
chr1-74747622	A/G	1	74747622	+	NA	NA	NA	NA	NA	NA	A	N	A	A	A	A	A	A	A	A	A	N	A	A	A	N	A	A	A	A	A	A	A	N	A	R	G	G	N	A	A	A	N	N	N	A	G	N	N
chr1-74747652	T/C	1	74747652	+	NA	NA	NA	NA	NA	NA	T	N	T	T	T	T	T	T	T	T	T	N	T	T	T	N	T	T	T	T	T	T	T	N	T	T	T	T	N	T	T	T	N	N	N	N	N	N	N
chr1-75043587	T/C	1	75043587	+	NA	NA	NA	NA	NA	NA	T	N	N	C	N	N	N	C	N	N	N	N	C	N	N	N	T	N	T	N	N	N	T	N	T	N	N	T	N	N	N	C	C	T	C	T	C	C	N
chr1-75043613	T/C	1	75043613	+	NA	NA	NA	NA	NA	NA	T	N	N	T	N	N	N	T	N	N	N	N	T	N	N	N	T	N	T	N	N	N	T	N	T	N	N	T	N	N	N	T	C	T	C	T	C	C	N
chr1-75289055	T/C	1	75289055	+	NA	NA	NA	NA	NA	NA	T	C	C	Y	C	N	T	C	C	N	C	T	C	C	C	C	T	N	T	T	T	T	T	T	T	Y	T	T	C	C	C	C	C	N	C	T	C	C	C
chr1-75608815	A/G	1	75608815	+	NA	NA	NA	NA	NA	NA	A	N	A	R	A	N	G	R	N	N	A	N	G	N	N	N	N	N	R	N	R	N	A	A	A	A	A	A	G	N	R	A	N	A	N	N	G	N	A
chr1-75608818	C/T	1	75608818	+	NA	NA	NA	NA	NA	NA	C	N	N	N	C	C	Y	C	N	C	N	C	C	N	N	N	C	N	C	C	C	C	C	C	C	C	C	N	C	N	C	C	N	C	N	C	C	N	C
chr1-75608832	C/T	1	75608832	+	NA	NA	NA	NA	NA	NA	T	N	C	C	C	N	C	C	N	C	C	N	C	N	N	N	N	N	Y	N	Y	N	T	T	T	C	C	C	C	N	N	C	N	T	N	N	C	N	C
chr1-75608901	T/C	1	75608901	+	NA	NA	NA	NA	NA	NA	T	N	T	N	T	T	Y	T	N	T	T	T	T	N	N	N	T	N	T	T	T	T	T	T	T	T	T	T	T	N	T	T	N	T	N	T	T	N	T
chr1-75640296	G/T	1	75640296	+	NA	NA	NA	NA	NA	NA	G	N	N	N	G	G	T	G	N	G	K	G	N	N	T	N	N	T	G	N	N	G	G	N	G	G	G	G	N	N	G	N	N	N	N	N	N	N	N
chr1-75950962	T/C	1	75950962	+	NA	NA	NA	NA	NA	NA	T	C	C	C	C	T	C	C	C	C	C	T	C	C	C	C	T	C	T	T	T	T	T	T	T	N	N	N	C	N	Y	C	C	T	C	T	C	C	C
chr1-75950974	T/C	1	75950974	+	NA	NA	NA	NA	NA	NA	T	C	C	C	C	T	C	C	C	C	C	T	C	C	C	C	T	C	T	T	T	T	T	T	T	N	N	N	C	N	Y	C	C	T	C	T	C	C	C
chr1-75950989	G/T	1	75950989	+	NA	NA	NA	NA	NA	NA	G	T	T	T	T	G	T	T	T	T	T	G	T	T	T	T	G	T	G	G	G	G	G	G	G	N	N	N	T	N	K	T	T	G	T	G	T	T	T
chr1-75951010	C/T	1	75951010	+	NA	NA	NA	NA	NA	NA	C	T	T	T	T	C	T	T	T	T	T	C	T	T	T	T	C	T	C	C	C	C	C	C	C	N	N	N	T	N	Y	T	T	C	T	C	T	T	T
chr1-76150694	C/T	1	76150694	+	NA	NA	NA	NA	NA	NA	C	N	C	C	N	C	C	C	C	N	N	C	N	C	C	N	C	C	C	C	C	C	C	N	N	C	N	N	N	N	C	C	N	N	N	C	C	C	N
chr1-76410889	G/A	1	76410889	+	NA	NA	NA	NA	NA	NA	N	N	A	A	A	N	A	A	G	N	N	N	N	G	G	G	N	N	A	N	N	A	N	N	N	N	G	G	N	G	A	N	N	A	N	A	N	N	G
chr1-76415919	G/A	1	76415919	+	NA	NA	NA	NA	NA	NA	N	N	N	G	G	N	G	G	A	G	R	N	A	A	A	A	N	A	G	N	N	G	N	N	N	G	G	G	A	A	G	G	N	G	N	G	N	N	G
chr1-76612420	C/A	1	76612420	+	NA	NA	NA	NA	NA	NA	C	A	N	M	C	C	N	C	A	C	N	C	A	A	A	A	C	A	C	C	C	C	C	C	N	N	A	A	N	N	N	N	C	C	N	C	C	C	N
chr1-76612435	C/G	1	76612435	+	NA	NA	NA	NA	NA	NA	N	C	N	C	C	G	N	C	C	C	N	G	C	C	C	C	G	C	C	G	G	S	G	G	G	N	C	C	N	N	N	N	G	C	N	C	G	G	N
chr1-77181741	G/A	1	77181741	+	NA	NA	NA	NA	NA	NA	G	R	A	A	A	G	A	A	G	N	R	G	G	G	N	G	G	G	A	G	G	R	G	G	G	R	G	G	G	G	A	A	G	A	G	A	G	G	G
chr1-77247996	T/C	1	77247996	+	NA	NA	NA	NA	NA	NA	N	N	T	C	T	T	C	T	C	N	N	N	T	T	N	C	N	N	N	N	N	T	N	Y	N	N	N	N	N	T	N	N	T	T	T	T	T	N	N
chr1-77248032	A/G	1	77248032	+	NA	NA	NA	NA	NA	NA	N	N	A	G	A	A	G	G	G	N	N	N	G	G	N	G	N	N	N	N	N	A	N	G	N	N	N	N	N	G	N	N	A	A	A	A	A	N	N
chr1-77248104	G/A	1	77248104	+	NA	NA	NA	NA	NA	NA	N	N	G	G	G	G	G	A	G	N	N	N	A	A	N	G	N	N	N	N	N	G	N	R	N	N	N	N	N	A	N	N	G	G	G	G	G	N	N
chr1-77353236	C/T	1	77353236	+	NA	NA	NA	NA	NA	NA	Y	Y	N	C	C	Y	C	C	Y	C	C	T	N	Y	Y	T	Y	Y	C	T	Y	Y	Y	T	Y	N	N	C	N	Y	C	C	T	C	T	C	T	Y	Y
chr1-77353250	G/A	1	77353250	+	NA	NA	NA	NA	NA	NA	R	G	G	R	G	R	R	R	R	R	R	G	N	R	R	G	R	R	G	G	R	R	R	G	R	N	G	G	N	R	R	G	G	G	G	R	G	R	R
chr1-77353256	T/C	1	77353256	+	NA	NA	NA	NA	NA	NA	Y	Y	N	T	T	Y	T	T	Y	T	T	C	N	Y	Y	C	Y	Y	T	C	Y	Y	Y	C	Y	N	N	T	N	Y	T	T	C	T	C	T	C	Y	Y
chr1-77353259	T/C	1	77353259	+	NA	NA	NA	NA	NA	NA	Y	T	T	Y	T	Y	Y	Y	Y	Y	Y	T	N	Y	Y	T	Y	Y	T	T	Y	Y	Y	T	Y	N	T	T	N	Y	Y	T	T	T	T	Y	T	Y	Y
chr1-77353300	C/A	1	77353300	+	NA	NA	NA	NA	NA	NA	C	C	C	C	C	C	C	C	C	C	C	C	C	C	C	C	C	C	C	C	C	C	C	C	C	N	C	C	N	C	C	C	C	C	C	C	C	C	M
chr1-77353314	C/T	1	77353314	+	NA	NA	NA	NA	NA	NA	C	Y	N	T	T	C	N	T	C	T	T	C	C	C	C	C	C	C	T	C	C	N	C	C	C	N	C	C	N	C	T	T	C	T	C	T	C	C	C
chr1-77353340	C/T	1	77353340	+	NA	NA	NA	NA	NA	NA	C	Y	N	T	T	C	N	T	C	T	T	C	C	C	C	C	C	C	T	C	C	N	C	C	C	N	C	C	N	C	T	T	C	T	C	T	C	C	C
chr1-77353354	T/G	1	77353354	+	NA	NA	NA	NA	NA	NA	T	T	T	N	T	N	N	T	T	N	N	T	T	T	T	T	T	T	T	T	T	T	K	T	T	N	T	T	N	T	T	T	T	T	T	T	T	N	T
chr1-77396825	T/A	1	77396825	+	NA	NA	NA	NA	NA	NA	T	N	A	A	A	N	A	A	T	N	N	N	T	N	N	T	N	N	A	N	N	W	T	T	T	N	N	T	N	N	A	A	T	A	T	A	T	T	T
chr1-77396948	A/C	1	77396948	+	NA	NA	NA	NA	NA	NA	N	N	A	A	A	N	A	A	A	N	N	N	A	N	N	A	N	A	A	N	N	M	C	M	C	N	N	A	N	N	A	A	N	A	C	A	C	C	C
chr1-77397489	G/A	1	77397489	+	NA	NA	NA	NA	NA	NA	G	N	A	A	A	G	A	A	G	A	R	N	G	G	G	G	G	G	G	G	G	G	G	G	G	R	G	G	G	N	A	A	N	N	N	G	G	G	N
chr1-78350019	A/T	1	78350019	+	NA	NA	NA	NA	NA	NA	A	A	A	A	A	A	A	A	A	A	A	A	A	A	A	A	A	A	A	A	A	A	A	A	A	A	A	A	A	T	A	A	A	A	A	A	A	A	A
chr1-78350033	T/A	1	78350033	+	NA	NA	NA	NA	NA	NA	A	W	T	T	T	A	T	T	A	T	W	A	A	A	A	A	A	A	T	A	A	W	A	A	A	T	T	T	A	T	T	T	A	T	A	T	N	A	T
chr1-78350060	C/G	1	78350060	+	NA	NA	NA	NA	NA	NA	C	S	G	G	G	C	G	G	C	G	S	C	C	C	C	C	C	C	C	C	C	C	C	C	C	N	G	G	C	C	G	G	C	C	C	C	C	C	G
chr1-78350074	C/A	1	78350074	+	NA	NA	NA	NA	NA	NA	A	M	C	C	C	A	C	C	A	C	M	A	A	A	A	A	A	A	C	A	A	M	A	A	A	C	C	C	A	C	C	C	A	C	A	C	A	A	C
chr1-78350084	G/A	1	78350084	+	NA	NA	NA	NA	NA	NA	A	R	G	G	G	A	G	G	A	G	R	A	A	A	A	A	A	A	G	A	A	R	A	A	A	G	G	G	A	G	G	G	A	G	A	G	N	A	G
chr1-78350090	G/T	1	78350090	+	NA	NA	NA	NA	NA	NA	T	K	G	G	G	T	G	G	T	G	K	T	T	T	T	T	T	T	G	T	T	K	T	T	T	G	G	G	T	G	G	G	T	G	T	G	N	T	G
chr1-78350136	C/T	1	78350136	+	NA	NA	NA	NA	NA	NA	N	C	C	C	C	N	C	C	N	C	C	N	N	N	N	N	N	N	T	N	N	T	N	N	N	C	C	C	N	C	C	C	N	T	N	T	T	N	C
chr1-78350144	A/T	1	78350144	+	NA	NA	NA	NA	NA	NA	N	A	A	A	A	N	A	A	N	A	A	N	N	N	N	N	N	N	T	N	N	T	N	N	N	A	A	A	N	A	A	A	N	T	N	T	T	N	A
chr1-78393345	G/A	1	78393345	+	NA	NA	NA	NA	NA	NA	G	R	G	R	G	G	A	G	R	G	R	G	A	A	A	G	N	A	G	G	G	G	G	G	G	G	G	G	A	G	G	G	G	G	G	G	G	G	G
chr1-78393349	T/A	1	78393349	+	NA	NA	NA	NA	NA	NA	T	W	T	W	T	T	A	T	W	T	W	T	A	A	A	T	N	A	T	T	T	T	T	T	T	T	T	T	A	A	T	T	T	T	T	T	T	T	T
chr1-78393353	G/T	1	78393353	+	NA	NA	NA	NA	NA	NA	G	K	G	K	G	G	T	G	K	G	K	G	T	T	T	G	N	T	G	G	G	G	G	G	G	G	G	G	T	T	G	G	G	G	G	G	G	G	G
chr1-78393378	G/A	1	78393378	+	NA	NA	NA	NA	NA	NA	G	R	G	R	G	G	A	G	R	G	R	G	A	A	A	G	N	A	G	G	G	G	G	G	G	G	G	G	A	A	G	G	G	G	G	G	G	G	G
chr1-78393381	G/T	1	78393381	+	NA	NA	NA	NA	NA	NA	G	G	G	G	G	G	G	G	G	G	G	G	G	G	G	G	G	G	G	G	G	G	G	G	G	G	G	G	G	T	G	G	G	G	G	G	G	G	G
chr1-78393384	C/T	1	78393384	+	NA	NA	NA	NA	NA	NA	C	Y	C	Y	C	C	T	C	Y	C	Y	C	T	T	T	C	N	T	C	C	C	C	C	C	C	C	C	C	T	T	C	C	C	C	C	C	C	C	C
chr1-78393413	T/C	1	78393413	+	NA	NA	NA	NA	NA	NA	T	Y	T	Y	T	T	C	T	N	T	Y	T	C	C	C	T	N	C	T	T	T	T	T	T	T	T	T	T	C	C	T	T	T	N	N	T	T	T	T
chr1-78393422	G/A	1	78393422	+	NA	NA	NA	NA	NA	NA	G	G	G	G	G	G	G	G	G	G	G	G	G	G	G	G	G	G	G	G	G	G	G	G	G	G	G	G	G	A	G	G	G	G	G	G	G	G	G
chr1-78393454	A/G	1	78393454	+	NA	NA	NA	NA	NA	NA	A	R	A	R	A	A	G	A	N	A	R	A	G	G	G	A	N	G	A	A	A	A	A	A	A	A	A	A	G	G	A	A	A	A	A	A	A	A	A
chr1-78437346	T/C	1	78437346	+	NA	NA	NA	NA	NA	NA	T	Y	N	N	Y	T	C	T	C	T	Y	N	C	C	C	T	T	C	N	N	N	T	T	N	T	T	N	N	C	N	T	T	N	N	N	N	N	T	N
chr1-78527733	G/T	1	78527733	+	NA	NA	NA	NA	NA	NA	G	K	G	T	G	G	T	G	T	N	N	K	T	T	T	G	G	T	G	G	G	G	G	G	G	G	G	G	T	N	G	G	G	G	G	G	G	G	G
chr1-78527734	T/C	1	78527734	+	NA	NA	NA	NA	NA	NA	T	Y	T	C	T	T	C	T	C	N	N	Y	C	C	C	T	T	C	T	T	T	T	T	T	T	T	T	T	C	N	T	T	T	T	T	T	T	T	T
chr1-78527767	T/C	1	78527767	+	NA	NA	NA	NA	NA	NA	T	Y	T	C	T	T	C	T	C	N	N	Y	C	C	C	T	T	C	T	T	T	T	T	T	T	T	T	T	C	N	T	T	T	T	T	T	T	T	T
chr1-78527799	C/T	1	78527799	+	NA	NA	NA	NA	NA	NA	C	Y	C	T	C	C	T	C	T	N	N	Y	T	T	T	C	C	T	C	C	C	C	C	C	C	C	C	C	T	N	C	C	C	C	C	C	C	C	C
chr1-78527821	G/A	1	78527821	+	NA	NA	NA	NA	NA	NA	G	R	G	A	G	G	A	G	A	N	N	N	A	A	A	G	G	A	G	G	G	G	G	G	G	G	G	G	A	N	G	G	G	G	G	G	G	G	G
chr1-78527861	G/A	1	78527861	+	NA	NA	NA	NA	NA	NA	G	R	G	A	G	G	A	G	A	N	N	N	A	A	A	G	G	A	G	G	G	G	G	G	G	G	G	G	A	N	G	G	G	G	G	G	G	G	G
chr1-78729233	C/A	1	78729233	+	NA	NA	NA	NA	NA	NA	N	N	N	N	C	C	A	C	N	N	N	C	A	N	A	C	C	A	C	N	C	C	C	N	N	C	N	N	N	N	C	C	N	N	N	N	C	C	N
chr1-78729258	G/A	1	78729258	+	NA	NA	NA	NA	NA	NA	N	N	N	N	A	G	G	A	N	N	N	G	G	N	G	G	G	G	G	N	G	G	G	N	N	R	N	N	N	N	A	A	N	N	N	N	G	G	N
chr1-78729262	A/C	1	78729262	+	NA	NA	NA	NA	NA	NA	N	N	N	N	A	A	A	A	N	N	N	A	A	N	A	A	A	A	A	N	A	A	A	N	N	N	N	N	N	N	A	A	N	N	N	N	A	A	N
chr1-78908992	T/C	1	78908992	+	NA	NA	NA	NA	NA	NA	T	T	N	N	N	N	N	T	N	N	N	N	N	N	N	N	N	N	N	N	T	N	T	N	N	N	N	T	N	N	N	T	N	C	N	T	T	T	N
chr1-78909018	C/A	1	78909018	+	NA	NA	NA	NA	NA	NA	C	C	N	N	N	N	N	C	N	N	N	N	N	N	N	N	C	N	C	C	C	N	C	N	C	N	N	C	N	N	C	C	N	A	N	C	C	C	C
chr1-78909020	A/C	1	78909020	+	NA	NA	NA	NA	NA	NA	A	A	N	N	N	N	N	A	N	N	N	N	N	N	N	N	A	N	A	A	A	N	A	N	A	N	N	A	N	N	A	A	N	C	N	A	A	A	A
chr1-78909034	C/G	1	78909034	+	NA	NA	NA	NA	NA	NA	C	C	N	N	N	N	N	C	N	N	N	N	N	N	N	N	C	N	C	C	C	N	C	N	C	N	N	C	N	N	C	C	C	C	N	C	C	C	C
chr1-78909054	G/C	1	78909054	+	NA	NA	NA	NA	NA	NA	G	G	N	N	N	N	N	G	N	N	N	N	N	N	N	N	G	N	G	G	G	N	G	N	G	N	N	G	N	N	G	G	G	G	N	G	G	G	G
chr1-79176642	A/G	1	79176642	+	NA	NA	NA	NA	NA	NA	G	A	G	A	A	G	N	A	G	A	A	G	N	N	N	G	G	N	A	G	G	R	G	G	G	A	N	N	N	A	N	A	G	A	G	A	G	G	N
chr1-79176643	A/C	1	79176643	+	NA	NA	NA	NA	NA	NA	C	A	C	A	A	C	N	A	C	A	A	C	N	N	N	C	C	N	A	C	C	M	C	C	C	A	N	N	N	A	A	A	C	A	C	A	C	C	N
chr1-79176647	A/G	1	79176647	+	NA	NA	NA	NA	NA	NA	G	A	G	A	A	G	N	A	G	A	A	G	N	N	N	G	G	N	A	G	G	R	G	G	G	A	N	N	N	A	A	A	G	A	G	A	G	G	N
chr1-79508169	G/C	1	79508169	+	NA	NA	NA	NA	NA	NA	C	S	C	G	G	C	G	G	C	G	S	C	C	C	N	C	C	C	G	C	C	S	C	C	C	N	C	C	N	C	G	G	C	G	C	G	C	C	G
chr1-79508214	G/A	1	79508214	+	NA	NA	NA	NA	NA	NA	G	G	G	G	G	G	G	G	G	G	G	G	G	G	N	G	G	G	G	G	G	G	G	G	G	N	G	G	N	A	G	G	G	G	G	G	G	G	G
chr1-79741672	C/G	1	79741672	+	NA	NA	NA	NA	NA	NA	S	S	C	C	C	S	S	C	C	N	C	N	C	N	N	N	N	N	S	N	N	N	S	N	N	C	C	N	N	C	C	C	S	C	N	N	S	S	N
chr1-79741718	T/C	1	79741718	+	NA	NA	NA	NA	NA	NA	N	Y	T	N	T	T	T	T	T	N	N	N	T	N	N	N	N	N	T	N	T	N	T	N	N	N	T	N	N	T	N	T	T	T	N	T	T	T	N
chr1-80103765	G/A	1	80103765	+	NA	NA	NA	NA	NA	NA	R	G	N	G	G	G	G	R	R	G	G	G	R	R	R	G	G	R	G	G	G	G	G	G	G	G	G	G	G	G	G	G	G	G	G	G	G	G	G
chr1-80103767	C/A	1	80103767	+	NA	NA	NA	NA	NA	NA	C	C	C	C	C	C	C	C	C	C	C	C	C	C	C	C	C	C	C	C	C	C	C	N	C	C	M	M	C	C	C	C	C	C	C	C	C	C	C
chr1-80103768	G/A	1	80103768	+	NA	NA	NA	NA	NA	NA	G	G	G	G	G	G	G	G	G	G	G	G	G	G	G	G	G	G	G	G	G	G	G	N	G	G	R	R	G	G	G	G	G	G	G	G	G	G	G
chr1-80103789	C/T	1	80103789	+	NA	NA	NA	NA	NA	NA	C	C	C	C	Y	Y	C	C	C	C	C	C	C	C	C	C	C	C	C	C	C	C	N	C	C	C	C	C	C	C	C	C	C	C	C	Y	C	C	C
chr1-80103791	G/A	1	80103791	+	NA	NA	NA	NA	NA	NA	R	G	R	R	N	G	R	G	N	N	R	R	R	R	N	R	G	G	R	G	G	G	N	G	N	N	R	R	R	G	G	R	G	G	R	G	G	G	G
chr1-80103798	A/T	1	80103798	+	NA	NA	NA	NA	NA	NA	W	A	N	A	A	A	N	W	W	A	A	A	W	W	W	A	A	W	A	A	A	A	A	A	A	A	A	A	A	A	A	A	A	A	A	A	A	A	A
chr1-80103808	C/T	1	80103808	+	NA	NA	NA	NA	NA	NA	Y	C	Y	Y	N	C	Y	C	N	N	Y	Y	Y	Y	N	Y	C	C	Y	C	C	C	N	C	N	N	Y	Y	Y	C	C	Y	C	C	Y	C	C	C	C
chr1-80103812	C/T	1	80103812	+	NA	NA	NA	NA	NA	NA	Y	C	C	Y	Y	Y	C	Y	N	Y	Y	Y	C	Y	Y	C	Y	C	Y	Y	C	Y	Y	C	Y	Y	C	C	C	C	Y	C	Y	Y	Y	N	Y	Y	Y
chr1-80103813	C/T	1	80103813	+	NA	NA	NA	NA	NA	NA	C	C	C	C	C	C	C	C	C	C	C	C	C	C	C	C	C	C	Y	Y	C	Y	Y	N	N	N	Y	Y	C	C	C	C	N	C	C	C	N	N	Y
chr1-80103820	G/A	1	80103820	+	NA	NA	NA	NA	NA	NA	G	G	G	G	G	G	G	G	G	G	G	G	G	G	G	G	G	G	R	R	G	R	R	G	N	N	G	G	G	R	G	G	N	G	G	G	N	N	R
chr1-80103824	G/A	1	80103824	+	NA	NA	NA	NA	NA	NA	G	G	G	G	R	R	G	G	G	G	G	G	G	G	G	G	G	G	G	G	G	G	N	G	G	G	G	G	G	G	N	G	G	G	G	R	G	G	N
chr1-80103825	G/A	1	80103825	+	NA	NA	NA	NA	NA	NA	R	G	N	G	G	G	G	R	R	G	G	G	R	R	R	G	G	R	R	R	G	R	R	G	N	N	G	G	G	G	G	G	N	G	G	G	N	N	N
chr1-80103828	A/C	1	80103828	+	NA	NA	NA	NA	NA	NA	M	A	A	M	N	M	A	M	N	M	M	M	A	M	M	A	M	A	A	A	A	N	M	A	M	M	A	A	N	A	M	A	M	M	M	N	M	M	N
chr1-80103830	G/A	1	80103830	+	NA	NA	NA	NA	NA	NA	G	G	G	G	G	G	G	G	G	G	G	G	G	G	G	G	G	G	R	R	G	R	R	G	N	N	G	G	G	G	G	G	R	G	G	G	N	N	N
chr1-80103841	C/T	1	80103841	+	NA	NA	NA	NA	NA	NA	Y	C	N	C	C	C	C	Y	Y	C	C	C	Y	Y	Y	C	C	Y	C	C	C	C	C	C	C	C	C	C	C	C	C	C	C	C	C	C	C	C	N
chr1-80783179	C/T	1	80783179	+	NA	NA	NA	NA	NA	NA	N	C	N	C	C	N	N	C	N	Y	N	N	N	N	N	T	N	N	T	T	T	T	T	N	T	Y	Y	C	N	C	Y	C	N	N	T	T	T	T	C
chr1-80783181	C/T	1	80783181	+	NA	NA	NA	NA	NA	NA	N	C	N	C	C	N	N	C	N	Y	N	N	N	N	N	T	N	N	T	T	T	T	T	N	T	Y	Y	C	N	C	Y	C	N	N	T	T	T	T	C
chr1-80783195	C/T	1	80783195	+	NA	NA	NA	NA	NA	NA	N	T	N	T	T	N	N	T	N	Y	N	N	N	N	N	C	N	N	C	C	C	C	C	N	C	Y	Y	T	N	T	Y	T	N	N	C	C	C	C	C
chr1-80783210	G/A	1	80783210	+	NA	NA	NA	NA	NA	NA	N	N	N	G	G	N	N	G	N	G	N	N	N	N	N	G	N	N	G	G	G	G	G	N	G	G	G	G	N	G	G	G	N	N	G	G	G	G	A
chr1-80783233	C/T	1	80783233	+	NA	NA	NA	NA	NA	NA	N	C	N	C	C	N	N	C	N	Y	N	N	N	N	N	T	N	N	T	T	T	T	T	N	T	Y	Y	C	N	C	Y	C	N	N	T	T	T	T	C
chr1-80783238	T/C	1	80783238	+	NA	NA	NA	NA	NA	NA	N	C	N	C	C	N	N	C	N	Y	N	N	N	N	N	N	N	N	T	T	T	T	T	N	N	Y	Y	C	N	C	Y	C	N	N	T	T	T	N	T
chr1-80783253	T/A	1	80783253	+	NA	NA	NA	NA	NA	NA	N	T	N	T	T	N	N	T	N	T	N	N	N	N	N	T	N	N	T	T	T	T	T	N	T	T	T	T	N	T	T	T	N	N	T	T	T	T	A
chr1-80783258	G/T	1	80783258	+	NA	NA	NA	NA	NA	NA	N	G	N	G	G	N	N	G	N	G	N	N	N	N	N	G	N	N	G	G	G	G	G	N	G	G	G	G	N	G	G	G	N	N	G	G	G	G	T
chr1-81603318	T/C	1	81603318	+	NA	NA	NA	NA	NA	NA	N	N	N	N	T	N	N	T	N	T	N	T	N	N	N	N	T	N	T	T	N	T	N	N	T	N	T	T	N	T	T	N	T	N	T	T	T	T	N
chr1-81603343	C/T	1	81603343	+	NA	NA	NA	NA	NA	NA	C	N	N	C	C	C	N	C	N	C	N	C	N	N	N	N	C	N	T	C	N	C	C	N	C	N	C	C	N	C	C	N	C	N	C	C	C	C	N
chr1-81603352	T/C	1	81603352	+	NA	NA	NA	NA	NA	NA	N	N	N	N	T	N	N	T	N	T	N	T	N	N	N	N	T	N	T	T	N	T	N	N	T	N	T	T	N	T	T	N	T	N	T	T	T	T	N
chr1-81603362	T/C	1	81603362	+	NA	NA	NA	NA	NA	NA	N	N	N	N	T	N	N	T	N	T	N	T	N	N	N	N	T	N	T	T	N	T	N	N	T	N	T	T	N	T	T	N	T	N	T	T	T	T	N
chr1-82312199	A/G	1	82312199	+	NA	NA	NA	NA	NA	NA	A	G	A	R	G	G	A	G	G	G	G	N	G	G	G	A	G	G	A	A	G	R	G	N	A	G	G	N	G	A	N	G	A	N	A	A	A	A	A
chr1-82312210	C/A	1	82312210	+	NA	NA	NA	NA	NA	NA	C	C	C	C	C	C	C	C	C	C	C	N	C	C	C	C	C	C	C	C	C	C	C	C	C	C	C	C	C	A	C	C	C	N	C	C	C	C	C
chr1-82413913	T/A	1	82413913	+	NA	NA	NA	NA	NA	NA	T	W	T	A	A	N	N	A	T	N	N	N	T	N	T	T	T	N	T	T	N	N	T	T	N	N	N	N	N	T	A	N	N	N	N	T	T	T	N
chr1-82413929	T/C	1	82413929	+	NA	NA	NA	NA	NA	NA	T	Y	T	C	C	N	N	C	T	N	N	N	T	N	T	T	T	T	T	T	T	T	T	T	N	N	N	N	N	T	C	C	N	N	N	T	T	T	N
chr1-82413936	T/C	1	82413936	+	NA	NA	NA	NA	NA	NA	T	Y	T	T	T	N	N	T	Y	N	N	N	C	N	C	T	C	C	T	T	C	C	N	T	N	N	N	N	N	N	T	T	N	N	N	T	T	T	N
chr1-82414010	A/G	1	82414010	+	NA	NA	NA	NA	NA	NA	A	G	A	G	G	N	N	G	R	N	N	N	G	N	G	A	G	G	A	A	G	G	N	A	N	N	N	N	N	N	G	G	N	N	N	A	A	A	G
chr1-82414026	T/C	1	82414026	+	NA	NA	NA	NA	NA	NA	T	Y	T	C	C	N	N	C	T	N	N	N	T	N	T	T	T	T	T	T	T	N	T	T	N	N	N	N	N	T	C	C	N	N	N	T	T	T	T
chr1-82414042	T/A	1	82414042	+	NA	NA	NA	NA	NA	NA	T	W	T	A	A	N	N	A	T	N	N	N	T	N	T	T	T	T	T	T	T	T	T	T	N	N	N	N	N	T	A	A	N	N	N	T	T	T	T
chr1-82996977	G/T	1	82996977	+	NA	NA	NA	NA	NA	NA	G	K	G	G	G	K	G	G	K	G	K	K	K	K	K	G	K	N	K	G	K	K	T	N	N	G	G	G	N	N	G	G	N	K	N	K	G	G	K
chr1-82996987	G/T	1	82996987	+	NA	NA	NA	NA	NA	NA	G	G	G	G	G	G	G	G	G	G	G	G	G	G	G	G	G	G	G	G	K	G	G	N	N	G	G	G	G	N	G	G	N	G	N	G	K	K	K
chr1-82996988	G/A	1	82996988	+	NA	NA	NA	NA	NA	NA	G	G	G	G	G	G	G	R	G	G	G	G	G	G	G	G	G	G	G	G	G	G	G	N	N	G	R	G	G	N	G	R	N	G	N	G	G	G	G
chr1-82996992	C/T	1	82996992	+	NA	NA	NA	NA	NA	NA	C	C	C	C	C	C	C	C	C	C	C	C	C	C	C	Y	C	C	N	Y	Y	C	C	N	N	C	C	C	C	N	C	C	N	Y	N	N	N	Y	C
chr1-82997032	T/C	1	82997032	+	NA	NA	NA	NA	NA	NA	T	T	Y	T	T	T	T	T	T	T	T	T	T	T	T	T	T	T	T	T	T	T	T	N	N	T	T	T	N	N	T	T	N	T	N	T	T	T	T
chr1-82997048	G/T	1	82997048	+	NA	NA	NA	NA	NA	NA	T	G	K	K	K	K	N	G	K	K	K	K	K	K	K	K	K	G	K	K	G	K	G	N	N	K	G	G	G	N	K	G	N	G	N	K	N	G	K
chr1-82997082	C/T	1	82997082	+	NA	NA	NA	NA	NA	NA	C	C	C	C	C	C	C	C	C	C	C	C	C	C	C	C	C	C	C	C	Y	C	C	N	N	C	C	C	C	N	C	C	N	C	N	C	Y	Y	Y
chr1-82997092	G/C	1	82997092	+	NA	NA	NA	NA	NA	NA	G	G	G	G	G	G	G	G	G	G	G	G	G	G	G	S	G	G	N	S	S	G	G	N	N	G	G	G	G	N	G	G	N	S	N	N	N	S	G
chr1-82997096	C/T	1	82997096	+	NA	NA	NA	NA	NA	NA	C	C	C	C	C	C	C	C	C	C	C	C	C	C	C	Y	C	C	N	Y	Y	C	C	N	N	C	C	C	C	N	C	C	N	Y	N	N	N	Y	C
chr1-83576259	T/C	1	83576259	+	NA	NA	NA	NA	NA	NA	N	T	Y	T	T	Y	T	T	T	T	T	T	T	T	T	T	Y	T	T	T	T	T	Y	T	Y	Y	Y	Y	T	T	T	T	Y	Y	Y	T	Y	Y	T
chr1-83576262	G/A	1	83576262	+	NA	NA	NA	NA	NA	NA	N	G	R	G	G	R	G	G	G	G	G	G	G	G	G	G	R	G	G	G	G	G	R	G	R	R	R	R	G	G	G	G	R	R	R	G	R	R	G
chr1-83576269	C/T	1	83576269	+	NA	NA	NA	NA	NA	NA	C	C	C	C	C	C	N	C	C	C	C	C	C	C	C	C	C	C	C	C	Y	Y	C	C	C	C	C	C	C	C	C	C	C	C	C	C	C	Y	Y
chr1-83576273	C/T	1	83576273	+	NA	NA	NA	NA	NA	NA	N	C	Y	C	C	Y	C	C	C	C	C	C	C	C	C	C	Y	C	C	C	C	C	Y	C	Y	Y	Y	Y	C	C	C	C	Y	Y	Y	C	Y	Y	C
chr1-83576282	C/T	1	83576282	+	NA	NA	NA	NA	NA	NA	C	C	C	C	C	C	C	C	C	C	C	C	C	C	C	C	C	C	Y	Y	C	C	C	C	C	C	C	C	C	C	C	C	C	Y	C	Y	C	Y	C
chr1-83576285	C/T	1	83576285	+	NA	NA	NA	NA	NA	NA	C	C	C	C	C	C	C	C	C	C	C	C	Y	C	C	C	C	C	C	C	C	C	C	C	Y	C	C	C	C	C	C	C	C	C	C	C	C	C	C
chr1-83576292	C/T	1	83576292	+	NA	NA	NA	NA	NA	NA	C	C	C	C	C	C	C	C	C	C	C	C	C	C	C	C	C	C	N	Y	Y	Y	C	C	C	C	C	C	C	C	C	C	Y	N	Y	C	C	Y	Y
chr1-83576310	C/A	1	83576310	+	NA	NA	NA	NA	NA	NA	C	C	C	C	C	C	C	C	N	C	C	C	C	C	C	C	C	C	C	C	C	C	C	C	C	C	C	N	C	C	C	C	C	N	C	C	C	C	C
chr1-83576315	C/T	1	83576315	+	NA	NA	NA	NA	NA	NA	C	C	C	C	C	C	C	C	C	C	C	C	C	C	C	C	C	C	N	Y	Y	N	C	N	C	C	C	C	C	C	C	C	Y	N	Y	C	C	C	C
chr1-83576325	C/T	1	83576325	+	NA	NA	NA	NA	NA	NA	Y	Y	N	N	C	C	Y	Y	Y	Y	Y	Y	C	Y	Y	Y	Y	C	C	C	C	N	C	N	C	Y	C	C	C	C	N	C	C	C	C	C	C	C	C
chr1-83576332	G/A	1	83576332	+	NA	NA	NA	NA	NA	NA	R	R	N	N	G	G	R	R	R	R	R	R	G	R	R	R	R	G	G	G	G	N	G	N	G	R	G	G	G	G	N	G	G	G	G	G	G	G	G
chr1-83576348	T/A	1	83576348	+	NA	NA	NA	NA	NA	NA	N	T	W	T	T	W	T	T	T	T	T	T	T	T	T	T	W	T	T	T	T	T	W	T	W	W	W	W	T	T	T	T	W	W	W	T	W	W	T
chr1-83576353	C/T	1	83576353	+	NA	NA	NA	NA	NA	NA	Y	Y	N	N	C	C	Y	Y	Y	Y	Y	Y	C	Y	Y	Y	Y	C	C	C	C	N	C	N	C	Y	C	C	C	C	N	C	C	C	C	C	C	C	C
chr1-83657046	G/A	1	83657046	+	NA	NA	NA	NA	NA	NA	G	N	G	G	G	N	G	G	N	N	R	N	N	N	A	G	N	N	G	G	A	R	N	R	G	G	G	G	N	G	N	N	N	G	N	G	N	G	A
chr1-83657167	G/A	1	83657167	+	NA	NA	NA	NA	NA	NA	A	R	A	N	A	G	A	A	N	A	R	G	G	G	G	A	G	G	A	A	G	R	G	A	A	A	A	A	G	A	A	A	G	A	G	A	G	A	G
chr1-83658522	G/T	1	83658522	+	NA	NA	NA	NA	NA	NA	G	G	T	G	G	G	G	G	G	G	G	G	G	G	G	G	G	G	G	G	G	G	G	G	G	G	G	G	G	G	G	G	G	G	G	G	G	G	G
chr1-84076878	G/A	1	84076878	+	NA	NA	NA	NA	NA	NA	A	R	N	R	R	G	A	G	N	G	G	N	N	N	N	A	G	N	R	R	A	R	G	N	G	G	G	G	N	G	G	G	G	G	G	G	R	R	N
chr1-84076880	C/T	1	84076880	+	NA	NA	NA	NA	NA	NA	C	C	N	C	C	Y	C	C	N	C	C	N	N	N	N	C	Y	N	Y	C	C	C	C	C	C	C	Y	Y	N	C	C	C	Y	Y	C	C	C	C	C
chr1-84076884	C/T	1	84076884	+	NA	NA	NA	NA	NA	NA	C	C	N	C	C	C	C	C	N	C	C	N	N	N	N	C	C	N	C	C	C	C	C	C	C	C	C	C	N	C	C	C	C	C	C	C	C	C	C
chr1-84076902	C/T	1	84076902	+	NA	NA	NA	NA	NA	NA	T	Y	N	Y	Y	C	T	C	N	C	C	N	N	N	N	T	C	N	Y	Y	T	Y	C	N	C	C	C	C	N	C	C	C	C	C	C	C	Y	Y	T
chr1-84076904	G/A	1	84076904	+	NA	NA	NA	NA	NA	NA	G	G	N	G	G	G	G	G	N	G	G	N	N	N	N	G	G	N	G	G	G	G	G	G	G	G	G	G	N	G	G	G	G	G	G	G	G	G	G
chr1-84076931	C/T	1	84076931	+	NA	NA	NA	NA	NA	NA	C	C	N	Y	C	Y	C	C	N	C	Y	N	N	N	N	C	Y	N	C	C	C	C	T	C	C	C	C	C	N	C	Y	Y	C	C	C	C	C	C	C
chr1-84076937	G/A	1	84076937	+	NA	NA	NA	NA	NA	NA	G	G	N	R	G	R	G	G	N	G	R	N	N	N	N	G	R	N	G	G	G	G	A	G	G	G	G	G	N	G	R	R	G	G	G	G	G	G	G
chr1-84076938	A/G	1	84076938	+	NA	NA	NA	NA	NA	NA	A	R	N	R	R	R	A	G	N	G	G	N	N	N	N	A	R	N	R	R	A	R	G	A	G	G	R	R	N	G	G	G	R	R	G	G	R	R	A
chr1-84076941	A/C	1	84076941	+	NA	NA	NA	NA	NA	NA	A	A	N	M	A	M	A	A	N	A	M	N	N	N	N	A	M	N	A	A	A	A	C	A	A	A	A	A	N	A	M	M	A	A	A	A	A	A	A
chr1-84076956	G/A	1	84076956	+	NA	NA	NA	NA	NA	NA	A	R	N	R	R	G	A	G	N	G	G	N	N	N	N	A	G	N	R	R	A	R	G	A	G	G	G	G	N	G	G	G	G	G	G	G	R	R	A
chr1-84354797	T/C	1	84354797	+	NA	NA	NA	NA	NA	NA	N	N	N	N	N	N	C	N	N	N	T	T	T	N	T	N	T	N	T	T	T	T	T	N	C	T	T	N	N	N	N	N	T	T	N	T	T	T	T
chr1-84354820	G/T	1	84354820	+	NA	NA	NA	NA	NA	NA	N	N	N	N	N	N	T	N	N	N	G	G	G	N	G	N	G	N	G	G	G	G	G	N	T	G	G	N	N	N	N	N	G	G	N	G	G	G	G
chr1-84585641	C/T	1	84585641	+	NA	NA	NA	NA	NA	NA	C	C	C	C	C	C	C	C	C	C	C	C	C	C	C	C	C	C	T	T	C	Y	C	C	C	C	C	C	N	C	C	C	T	T	T	T	T	T	C
chr1-84585645	A/G	1	84585645	+	NA	NA	NA	NA	NA	NA	A	G	A	R	G	G	A	G	N	G	G	G	G	G	G	A	G	G	A	A	G	R	G	A	A	G	G	G	N	A	N	G	A	A	A	A	A	A	G
chr1-84585649	C/T	1	84585649	+	NA	NA	NA	NA	NA	NA	C	Y	C	C	C	T	C	C	N	C	Y	T	T	T	T	C	T	T	C	C	T	Y	T	C	C	C	C	C	N	C	C	C	C	C	C	C	C	C	C
chr1-84585664	G/T	1	84585664	+	NA	NA	NA	NA	NA	NA	G	G	G	G	G	G	G	G	G	G	G	G	G	G	G	G	G	G	T	T	G	K	G	G	G	G	G	G	N	G	G	G	T	T	T	T	T	T	G
chr1-84585665	T/A	1	84585665	+	NA	NA	NA	NA	NA	NA	A	T	A	W	T	T	A	T	N	T	T	T	T	T	T	A	T	T	T	T	T	T	T	A	A	T	T	T	T	A	N	T	T	T	T	T	T	T	T
chr1-84947814	A/G	1	84947814	+	NA	NA	NA	NA	NA	NA	A	A	A	A	A	A	A	A	A	A	A	A	A	A	A	N	A	A	A	A	N	A	A	A	A	A	A	A	A	A	A	A	G	R	G	A	R	A	A
chr1-84947831	G/A	1	84947831	+	NA	NA	NA	NA	NA	NA	G	N	G	N	G	A	G	G	A	G	R	A	A	A	A	N	A	A	G	G	N	N	A	N	G	G	G	G	A	G	G	G	G	G	G	G	G	G	G
chr1-85231969	C/T	1	85231969	+	NA	NA	NA	NA	NA	NA	C	Y	T	C	T	C	C	T	C	N	N	N	C	C	C	C	C	C	C	C	N	C	C	C	C	N	N	T	N	T	Y	T	T	C	T	C	Y	C	C
chr1-85231973	C/A	1	85231973	+	NA	NA	NA	NA	NA	NA	A	C	C	A	C	C	A	C	M	N	N	N	C	C	C	A	C	C	A	A	N	N	C	A	A	N	N	C	N	C	M	C	C	A	C	A	M	A	C
chr1-85231975	G/A	1	85231975	+	NA	NA	NA	NA	NA	NA	A	G	G	A	G	G	A	G	R	N	N	N	G	G	G	A	G	G	A	A	N	N	G	A	A	N	N	G	N	G	R	G	G	A	G	A	R	A	G
chr1-85232005	C/T	1	85232005	+	NA	NA	NA	NA	NA	NA	C	Y	C	C	C	T	C	C	Y	N	N	N	T	T	T	C	T	T	C	C	N	N	T	C	C	N	N	C	N	C	C	C	C	C	C	C	C	C	T
chr1-85232013	A/G	1	85232013	+	NA	NA	NA	NA	NA	NA	A	R	G	A	G	A	A	G	A	N	N	N	A	N	A	A	A	A	A	A	N	A	A	A	A	N	N	G	N	G	R	G	G	A	G	A	R	A	A
chr1-85232020	C/T	1	85232020	+	NA	NA	NA	NA	NA	NA	T	C	C	T	C	C	T	C	Y	N	N	N	C	N	C	T	C	C	T	T	N	N	C	T	T	N	N	C	N	C	Y	C	C	T	C	T	Y	T	C
chr1-85232044	G/A	1	85232044	+	NA	NA	NA	NA	NA	NA	G	A	A	G	A	A	G	A	R	N	N	N	A	N	A	G	R	A	G	G	N	N	A	G	G	N	N	A	N	N	R	A	A	G	A	G	R	G	A
chr1-85232063	A/G	1	85232063	+	NA	NA	NA	NA	NA	NA	A	R	A	A	A	G	A	A	R	N	N	N	G	N	G	A	G	G	A	A	N	N	G	A	A	N	N	A	N	N	A	A	A	A	A	A	A	A	A
chr1-85386046	C/T	1	85386046	+	NA	NA	NA	NA	NA	NA	N	C	N	C	C	Y	N	C	N	C	C	C	N	N	N	N	N	N	N	C	Y	N	T	N	N	C	C	C	N	N	C	C	C	N	C	Y	C	N	C
chr1-85386053	G/T	1	85386053	+	NA	NA	NA	NA	NA	NA	G	G	N	G	G	G	N	G	N	G	G	G	N	N	N	N	N	N	N	G	G	G	G	N	N	G	G	G	N	N	G	G	G	N	G	G	G	N	G
chr1-85386070	C/T	1	85386070	+	NA	NA	NA	NA	NA	NA	N	C	N	C	C	Y	N	C	N	C	C	C	N	N	N	N	N	N	N	C	Y	N	N	N	N	C	C	C	N	N	C	C	C	N	C	Y	C	N	C
chr1-85386079	G/A	1	85386079	+	NA	NA	NA	NA	NA	NA	G	G	N	G	G	G	N	G	N	G	G	G	G	N	N	N	N	N	N	G	G	R	G	N	N	G	G	G	N	N	G	G	A	N	A	G	A	N	G
chr1-85386097	C/T	1	85386097	+	NA	NA	NA	NA	NA	NA	N	C	N	C	C	Y	N	C	N	C	C	C	N	N	N	N	N	N	C	N	Y	N	T	N	N	C	C	C	N	N	C	C	C	Y	C	Y	C	C	C
chr1-85386103	G/A	1	85386103	+	NA	NA	NA	NA	NA	NA	G	G	N	G	G	N	N	G	N	G	G	N	G	N	N	N	N	N	G	G	G	G	G	N	N	G	G	G	N	N	G	G	G	G	G	G	G	G	R
chr1-85386111	C/T	1	85386111	+	NA	NA	NA	NA	NA	NA	Y	T	Y	T	T	Y	N	T	N	T	N	Y	N	N	N	N	N	N	N	N	C	Y	Y	N	N	T	Y	Y	N	N	T	T	T	Y	T	N	T	Y	C
chr1-85386155	C/A	1	85386155	+	NA	NA	NA	NA	NA	NA	C	C	C	C	C	C	N	C	N	C	C	N	C	N	N	N	N	N	N	C	C	C	C	N	N	C	M	M	N	N	C	C	C	C	C	C	C	C	M
chr1-85386168	T/A	1	85386168	+	NA	NA	NA	NA	NA	NA	T	T	W	T	T	W	N	T	N	T	T	T	T	N	N	N	N	N	N	N	T	N	W	N	N	T	T	T	N	N	T	T	T	W	T	N	T	T	T
chr1-85486381	G/A	1	85486381	+	NA	NA	NA	NA	NA	NA	G	G	N	N	R	G	G	R	G	N	G	G	G	G	N	G	G	G	G	G	G	G	G	N	G	R	R	R	N	N	R	R	G	G	G	G	G	G	G
chr1-86008600	T/G	1	86008600	+	NA	NA	NA	NA	NA	NA	N	N	N	T	K	G	T	T	K	T	N	T	N	N	N	K	N	N	K	K	T	K	K	N	N	K	T	T	N	T	T	T	N	K	N	T	N	T	N
chr1-86008608	T/C	1	86008608	+	NA	NA	NA	NA	NA	NA	N	N	N	T	T	T	T	T	T	T	N	T	N	N	N	T	N	N	T	T	T	T	T	N	N	T	T	T	N	Y	T	T	N	T	N	T	T	T	N
chr1-86008624	G/C	1	86008624	+	NA	NA	NA	NA	NA	NA	N	N	N	G	S	C	G	G	S	G	N	G	N	N	N	S	N	N	S	S	G	S	S	N	N	S	G	G	N	G	G	G	N	S	N	G	N	G	N
chr1-86008626	A/C	1	86008626	+	NA	NA	NA	NA	NA	NA	N	N	N	A	M	N	A	A	M	A	N	A	N	N	N	M	N	N	M	M	A	M	M	N	N	M	A	A	N	A	A	A	N	M	N	A	N	A	N
chr1-86008633	T/G	1	86008633	+	NA	NA	NA	NA	NA	NA	N	N	N	T	K	G	T	T	K	T	N	T	N	N	N	K	N	N	K	K	T	K	K	N	N	K	T	T	N	T	T	T	N	K	N	T	N	T	N
chr1-86357933	G/A	1	86357933	+	NA	NA	NA	NA	NA	NA	N	G	G	R	A	G	G	A	G	A	R	G	G	G	G	G	G	G	N	N	G	G	G	N	G	A	A	A	G	N	A	A	G	N	G	N	N	N	G
chr1-86395948	G/A	1	86395948	+	NA	NA	NA	NA	NA	NA	G	N	N	G	G	N	G	G	N	G	N	G	R	N	G	G	N	G	G	G	G	N	G	N	G	G	G	G	N	G	N	G	G	G	N	G	N	N	N
chr1-86455222	G/A	1	86455222	+	NA	NA	NA	NA	NA	NA	N	G	A	N	N	G	N	N	N	N	N	G	G	N	G	N	G	N	G	N	G	G	G	A	A	N	N	N	N	N	N	N	N	G	N	G	N	G	A
chr1-86455276	G/T	1	86455276	+	NA	NA	NA	NA	NA	NA	N	G	T	N	N	G	N	N	N	N	N	G	G	N	G	T	G	N	G	G	G	G	G	T	T	N	N	N	N	N	N	N	N	G	N	G	N	G	T
chr1-86740662	A/G	1	86740662	+	NA	NA	NA	NA	NA	NA	A	N	A	R	A	N	A	N	A	G	N	G	N	N	G	A	G	A	A	A	G	N	G	A	A	G	N	G	N	N	R	N	A	A	A	A	A	A	A
chr1-86740723	T/G	1	86740723	+	NA	NA	NA	NA	NA	NA	T	N	T	T	N	N	T	G	T	N	N	N	N	N	G	T	N	T	T	T	G	K	N	T	T	N	N	G	N	N	N	N	T	T	T	T	T	T	N
chr1-86752321	G/A	1	86752321	+	NA	NA	NA	NA	NA	NA	G	N	N	G	N	N	N	G	N	N	N	N	G	G	N	N	N	N	A	A	N	N	G	N	N	N	N	G	N	N	G	G	N	A	N	A	A	A	G
chr1-86752337	T/G	1	86752337	+	NA	NA	NA	NA	NA	NA	T	N	N	T	N	N	N	T	N	N	N	N	T	T	N	N	N	N	G	G	N	N	T	N	N	N	N	T	N	N	T	T	N	G	N	G	G	G	T
chr1-86752368	C/T	1	86752368	+	NA	NA	NA	NA	NA	NA	C	N	N	C	N	N	N	C	N	N	N	N	C	C	N	N	N	N	T	T	N	N	C	N	N	N	N	C	N	N	C	C	N	T	N	T	T	T	C
chr1-86752375	A/G	1	86752375	+	NA	NA	NA	NA	NA	NA	A	N	N	A	N	N	N	A	N	N	N	N	A	A	N	N	N	N	G	G	N	N	A	N	N	N	N	A	N	N	A	A	N	G	N	G	G	G	A
chr1-86752384	C/T	1	86752384	+	NA	NA	NA	NA	NA	NA	C	N	N	C	N	N	N	C	N	N	N	N	C	C	N	N	N	N	T	T	N	N	C	N	N	N	N	C	N	N	C	C	N	T	N	T	T	T	C
chr1-86752420	A/G	1	86752420	+	NA	NA	NA	NA	NA	NA	A	N	N	A	N	N	N	A	N	N	N	N	A	A	N	N	N	N	G	G	N	G	A	N	N	N	N	A	N	N	A	A	N	G	N	G	G	G	A
chr1-86752425	C/T	1	86752425	+	NA	NA	NA	NA	NA	NA	C	N	N	C	N	N	N	C	N	N	N	N	C	C	N	N	N	N	T	T	N	T	C	N	N	N	N	C	N	N	C	C	N	T	N	T	T	T	C
chr1-86752444	A/G	1	86752444	+	NA	NA	NA	NA	NA	NA	A	N	N	A	N	N	N	A	N	N	N	N	A	A	N	N	N	N	G	G	N	G	A	N	N	N	N	A	N	N	A	A	N	G	N	G	G	G	A
chr1-86775241	A/T	1	86775241	+	NA	NA	NA	NA	NA	NA	W	A	N	W	A	A	W	A	N	A	A	A	A	A	A	W	A	N	A	A	A	A	A	W	W	A	A	A	A	N	A	A	A	A	A	A	A	A	W
chr1-87067616	G/A	1	87067616	+	NA	NA	NA	NA	NA	NA	R	N	G	R	R	A	G	G	R	R	N	N	N	N	N	R	A	G	G	G	N	N	N	G	G	R	G	G	N	N	R	R	G	G	G	G	G	G	G
chr1-87067675	G/A	1	87067675	+	NA	NA	NA	NA	NA	NA	R	N	A	R	G	G	N	G	R	G	N	N	N	N	N	R	G	A	G	G	N	N	N	N	R	G	G	G	N	N	G	G	G	G	G	G	G	G	A
chr1-87067735	C/T	1	87067735	+	NA	NA	NA	NA	NA	NA	C	N	C	C	C	C	C	C	C	C	N	N	N	N	N	C	C	C	C	C	N	N	N	C	C	C	C	C	N	N	C	C	C	C	C	C	C	C	C
chr1-87408236	T/C	1	87408236	+	NA	NA	NA	NA	NA	NA	T	T	N	C	N	N	C	T	T	N	N	T	C	T	Y	T	T	T	N	N	C	C	T	T	T	N	Y	Y	N	C	N	C	N	N	C	N	C	N	T
chr1-87408239	C/G	1	87408239	+	NA	NA	NA	NA	NA	NA	S	N	N	C	N	N	C	G	S	N	N	N	C	N	S	C	C	N	C	C	C	C	C	C	S	N	C	C	N	C	N	C	N	N	C	C	C	N	C
chr1-87408290	G/A	1	87408290	+	NA	NA	NA	NA	NA	NA	R	N	N	G	N	N	G	G	R	N	N	R	N	N	R	A	A	N	N	N	G	G	A	A	R	N	R	R	N	G	N	G	N	N	G	N	G	N	A
chr1-87408298	A/G	1	87408298	+	NA	NA	NA	NA	NA	NA	R	N	N	A	N	N	A	A	R	N	N	R	A	N	R	G	G	N	N	N	A	A	G	G	R	N	R	R	N	A	N	A	N	N	A	N	A	N	G
chr1-87408344	C/T	1	87408344	+	NA	NA	NA	NA	NA	NA	C	C	N	C	N	N	C	C	C	N	N	C	T	C	Y	C	C	C	N	N	T	T	C	C	C	N	C	C	N	T	N	T	N	N	T	N	T	N	C
chr1-87899410	G/A	1	87899410	+	NA	NA	NA	NA	NA	NA	G	G	G	N	A	G	G	A	G	A	N	G	G	G	G	G	G	G	G	G	G	G	G	G	G	A	A	A	N	G	A	A	G	G	G	G	G	G	G
chr1-88456625	C/T	1	88456625	+	NA	NA	NA	NA	NA	NA	N	C	N	N	T	C	N	T	C	T	Y	C	C	C	C	N	C	N	C	C	C	C	C	N	N	T	T	T	C	N	T	T	N	C	N	C	C	C	N
chr1-89046507	C/G	1	89046507	+	NA	NA	NA	NA	NA	NA	G	G	C	C	C	G	C	C	G	N	S	G	G	G	G	G	G	G	C	C	G	N	G	G	N	C	C	C	G	N	C	C	N	C	N	C	N	C	N
chr1-89046531	A/G	1	89046531	+	NA	NA	NA	NA	NA	NA	A	A	G	R	A	A	G	A	A	N	A	A	A	A	A	A	A	A	A	A	A	A	A	A	N	A	A	A	A	N	A	A	N	A	N	A	N	A	N
chr1-89267471	G/C	1	89267471	+	NA	NA	NA	NA	NA	NA	G	N	G	N	N	G	G	C	N	C	S	G	G	G	G	G	G	G	G	G	N	G	G	N	G	N	N	N	N	N	N	N	N	G	N	G	G	G	N
chr1-89270528	C/T	1	89270528	+	NA	NA	NA	NA	NA	NA	C	N	C	C	C	C	C	C	C	C	C	C	C	C	C	C	C	C	T	T	C	Y	C	C	C	C	C	C	C	C	C	C	C	N	C	N	N	T	C
chr1-89306495	G/A	1	89306495	+	NA	NA	NA	NA	NA	NA	G	G	N	G	N	G	G	N	G	N	G	R	G	G	G	R	G	G	A	N	G	G	G	G	N	N	N	N	G	R	N	N	N	N	N	N	N	N	R
chr1-89330632	C/T	1	89330632	+	NA	NA	NA	NA	NA	NA	C	C	C	C	C	C	C	C	C	N	C	C	N	C	C	C	C	C	C	N	C	C	C	C	T	C	N	C	C	C	C	Y	C	N	Y	N	C	Y	C
chr1-89330637	G/A	1	89330637	+	NA	NA	NA	NA	NA	NA	G	G	G	G	G	G	G	G	G	N	G	G	N	G	G	G	G	G	G	N	G	G	G	G	A	G	N	G	G	G	G	R	G	N	R	N	G	R	G
chr1-89366015	G/A	1	89366015	+	NA	NA	NA	NA	NA	NA	G	G	N	R	N	N	G	A	G	N	A	G	G	G	G	G	G	N	A	N	N	G	G	N	G	N	N	A	G	N	A	A	N	N	G	A	G	A	N
chr1-89366069	G	1	89366069	+	NA	NA	NA	NA	NA	NA	G	G	N	G	N	N	G	G	G	N	G	G	G	G	G	G	G	N	G	N	N	G	G	N	G	N	N	G	G	N	G	G	N	N	G	G	G	G	N
chr1-90298201	A/G	1	90298201	+	NA	NA	NA	NA	NA	NA	A	G	A	N	A	N	A	N	G	N	R	N	N	G	G	A	G	N	A	A	N	G	G	N	G	N	A	A	G	N	A	A	N	N	N	A	G	N	N
chr1-90298203	A/G	1	90298203	+	NA	NA	NA	NA	NA	NA	A	G	A	N	A	N	A	N	G	N	R	N	N	G	G	A	G	N	A	A	N	G	G	N	G	N	A	A	G	N	A	A	N	N	N	A	G	N	N
chr1-90298232	T/A	1	90298232	+	NA	NA	NA	NA	NA	NA	A	A	T	N	T	N	T	N	A	N	W	N	N	A	A	A	A	N	T	T	N	A	A	N	A	N	T	T	A	N	T	T	N	N	N	T	A	N	N
chr1-90298261	A/C	1	90298261	+	NA	NA	NA	NA	NA	NA	C	C	A	N	A	N	A	N	C	N	M	N	N	C	C	C	N	N	A	A	N	C	C	N	C	N	A	A	C	N	A	A	N	N	N	A	C	N	N
chr1-90426157	T/C	1	90426157	+	NA	NA	NA	NA	NA	NA	T	N	N	Y	T	C	N	T	C	N	N	N	C	C	C	N	C	N	T	T	N	Y	C	N	T	N	N	T	N	C	T	T	T	T	T	T	T	T	T
chr1-90426170	T/A	1	90426170	+	NA	NA	NA	NA	NA	NA	T	N	N	W	T	A	N	T	A	N	N	N	A	A	A	N	A	N	T	T	N	W	A	N	T	N	N	T	N	A	T	T	T	T	T	T	T	T	T
chr1-90426211	A/G	1	90426211	+	NA	NA	NA	NA	NA	NA	A	N	N	R	N	G	N	A	G	N	N	N	G	G	G	N	G	N	A	A	N	R	G	N	A	N	N	A	N	G	A	A	A	A	A	A	A	A	A
chr1-90520356	G/T	1	90520356	+	NA	NA	NA	NA	NA	NA	G	G	G	G	N	G	G	G	G	N	G	G	N	G	G	G	G	G	G	G	N	G	G	G	G	N	N	N	N	N	G	N	N	G	G	G	G	G	N
chr1-90520374	G/A	1	90520374	+	NA	NA	NA	NA	NA	NA	G	G	G	G	A	G	G	A	G	N	R	G	N	G	G	G	G	G	G	G	N	G	G	G	A	N	N	N	N	N	R	N	N	G	A	G	A	A	N
chr1-90520387	A/G	1	90520387	+	NA	NA	NA	NA	NA	NA	A	A	A	A	G	A	A	G	A	N	R	A	N	A	A	A	A	A	A	A	N	A	A	A	G	N	N	N	N	N	R	N	N	A	G	A	G	G	N
chr1-90950983	C/T	1	90950983	+	NA	NA	NA	NA	NA	NA	N	C	C	N	N	C	C	T	N	N	N	C	C	N	C	C	C	C	C	N	C	C	C	N	C	T	N	N	N	N	N	N	N	C	C	C	C	C	N
chr1-90951005	G/T	1	90951005	+	NA	NA	NA	NA	NA	NA	G	G	G	K	N	G	G	T	G	N	N	G	G	G	G	G	G	G	G	N	G	G	G	N	G	T	N	N	N	N	N	N	G	G	G	G	G	G	N
chr1-91142016	A/G	1	91142016	+	NA	NA	NA	NA	NA	NA	G	A	A	N	G	A	G	G	R	G	A	A	A	A	A	G	A	G	A	A	A	A	A	A	A	G	N	G	A	G	G	G	A	A	A	G	A	A	G
chr1-91142017	A/T	1	91142017	+	NA	NA	NA	NA	NA	NA	T	A	A	A	A	A	A	A	N	A	A	A	A	A	A	T	A	T	A	A	A	A	A	A	A	A	N	A	A	T	N	A	A	A	A	T	A	A	T
chr1-91142025	T/C	1	91142025	+	NA	NA	NA	NA	NA	NA	T	T	T	Y	T	T	C	T	T	T	T	T	T	T	T	T	T	T	T	T	T	T	T	T	T	T	N	T	T	T	T	T	T	T	T	T	T	T	T
chr1-91143609	A/G	1	91143609	+	NA	NA	NA	NA	NA	NA	A	A	G	A	A	A	A	A	A	A	A	A	A	A	A	A	A	A	G	G	A	R	A	A	G	A	A	A	A	A	A	A	G	G	N	A	G	G	A
chr1-91143629	T/C	1	91143629	+	NA	NA	NA	NA	NA	NA	C	T	T	Y	C	T	T	C	N	C	T	T	T	T	T	C	T	C	T	T	T	T	T	T	T	C	C	C	T	T	C	C	T	T	N	C	T	T	C
chr1-91318814	C/T	1	91318814	+	NA	NA	NA	NA	NA	NA	C	C	T	C	C	C	C	C	C	C	C	C	C	C	C	C	C	C	T	T	C	C	C	C	N	C	C	C	C	C	C	C	N	T	N	C	N	N	C
chr1-91424717	A/C	1	91424717	+	NA	NA	NA	NA	NA	NA	A	A	A	A	A	A	A	A	A	A	A	A	A	A	A	A	A	A	A	A	A	A	A	A	N	N	A	A	A	A	A	A	N	A	A	A	A	A	A
chr1-91424747	A/G	1	91424747	+	NA	NA	NA	NA	NA	NA	A	A	A	R	A	A	G	A	A	A	A	A	A	A	A	A	A	A	A	A	A	A	A	A	N	N	A	A	A	A	A	A	N	A	A	A	A	A	A
chr1-91567053	C/T	1	91567053	+	NA	NA	NA	NA	NA	NA	C	C	C	C	C	C	N	C	C	C	C	Y	C	C	C	C	C	C	C	C	C	C	C	Y	C	C	C	C	C	C	C	C	C	C	C	C	C	C	C
chr1-91567111	C/T	1	91567111	+	NA	NA	NA	NA	NA	NA	C	C	C	C	C	C	N	C	C	C	C	C	C	C	C	C	C	C	Y	C	C	C	C	C	C	C	C	C	C	Y	C	C	C	C	C	C	C	C	C
chr1-91654430	T/C	1	91654430	+	NA	NA	NA	NA	NA	NA	T	N	N	T	N	N	N	T	N	T	N	C	C	N	C	T	N	T	N	N	N	N	N	N	C	N	N	T	N	T	T	T	N	N	N	T	N	C	T
chr1-91731367	T/C	1	91731367	+	NA	NA	NA	NA	NA	NA	T	C	N	Y	T	C	N	T	N	T	N	C	C	C	C	T	C	T	T	T	C	N	C	N	N	T	T	T	N	T	T	T	T	T	T	T	T	T	T
chr1-91731369	G/A	1	91731369	+	NA	NA	NA	NA	NA	NA	G	A	N	R	G	A	N	G	N	G	N	A	A	A	A	G	A	G	G	G	A	N	A	N	N	G	G	G	N	G	G	G	G	G	G	G	G	G	G
chr1-92004731	A/G	1	92004731	+	NA	NA	NA	NA	NA	NA	A	A	A	N	A	A	G	A	A	A	A	A	A	A	A	A	A	A	A	A	A	A	A	A	A	A	A	A	A	N	A	A	A	A	A	A	A	A	A
chr1-92004742	C/T	1	92004742	+	NA	NA	NA	NA	NA	NA	C	T	C	N	C	T	T	C	T	C	T	T	T	T	T	C	T	C	C	C	T	N	T	T	C	N	C	C	T	T	C	C	C	C	C	C	C	C	C
chr1-92566367	C/T	1	92566367	+	NA	NA	NA	NA	NA	NA	T	N	C	Y	T	N	C	T	N	N	N	N	N	N	N	T	N	T	C	C	N	C	N	N	C	T	T	T	N	C	T	T	C	N	N	T	C	C	N
chr1-92566376	T/C	1	92566376	+	NA	NA	NA	NA	NA	NA	C	N	T	Y	C	N	T	C	N	N	N	N	N	N	N	C	N	C	T	T	N	T	T	N	T	C	C	C	N	T	C	C	T	N	N	C	T	T	N
chr1-92566377	G/A	1	92566377	+	NA	NA	NA	NA	NA	NA	A	N	G	R	A	N	G	A	N	N	N	N	N	N	N	A	N	A	G	G	N	G	G	N	G	A	A	A	N	G	A	A	G	N	N	A	G	G	N
chr1-92566420	T/C	1	92566420	+	NA	NA	NA	NA	NA	NA	C	N	T	Y	C	N	T	C	N	N	N	N	N	N	N	C	N	C	T	T	N	T	T	N	T	C	C	C	N	T	C	C	T	N	N	C	T	T	N
chr1-92566434	T/C	1	92566434	+	NA	NA	NA	NA	NA	NA	C	N	T	Y	C	N	T	C	N	N	N	N	N	N	N	C	N	C	T	T	N	T	T	N	T	C	C	C	N	T	C	C	T	N	N	C	T	T	N
chr1-92566442	T/C	1	92566442	+	NA	NA	NA	NA	NA	NA	C	N	T	Y	C	N	T	C	N	N	N	N	N	N	N	C	N	C	T	T	N	T	T	N	T	C	C	C	N	T	C	C	T	N	N	C	T	T	N
chr1-92593533	T/C	1	92593533	+	NA	NA	NA	NA	NA	NA	C	N	T	Y	C	C	T	C	N	C	T	T	T	N	T	N	T	C	N	T	N	T	T	T	N	N	C	N	N	T	C	C	T	N	N	C	N	T	T
chr1-92737270	A/C	1	92737270	+	NA	NA	NA	NA	NA	NA	A	A	A	A	A	A	A	A	A	A	A	A	A	A	A	A	A	A	A	A	A	A	A	A	A	A	A	A	A	A	A	A	N	A	N	A	A	A	C
chr1-92737690	G/C	1	92737690	+	NA	NA	NA	NA	NA	NA	C	N	G	S	C	G	G	C	G	C	G	G	G	G	G	N	G	C	G	G	G	G	G	N	G	N	C	C	G	G	C	C	N	G	N	C	G	G	N
chr1-92959491	C/T	1	92959491	+	NA	NA	NA	NA	NA	NA	C	C	C	N	N	N	N	C	C	N	N	N	C	C	N	N	N	N	N	C	C	C	C	N	T	N	N	C	C	N	C	C	N	C	N	C	N	T	C
chr1-93086776	C/T	1	93086776	+	NA	NA	NA	NA	NA	NA	N	C	T	Y	Y	N	C	T	C	N	C	C	C	C	C	N	C	N	C	C	C	C	C	C	N	T	T	T	C	C	T	T	N	C	N	N	N	N	C
chr1-93456174	C/T	1	93456174	+	NA	NA	NA	NA	NA	NA	C	C	C	C	C	C	C	C	C	C	C	C	C	C	C	C	C	C	C	C	C	C	C	C	C	C	C	C	C	C	C	C	C	C	C	C	C	C	C
chr1-93456201	A/G	1	93456201	+	NA	NA	NA	NA	NA	NA	G	A	A	A	A	A	A	A	N	A	A	A	A	A	A	G	A	G	A	A	A	A	A	A	A	A	A	A	A	G	A	A	A	A	A	G	R	A	A
chr1-93477329	C/T	1	93477329	+	NA	NA	NA	NA	NA	NA	N	C	C	C	C	C	C	C	C	C	C	C	N	N	C	N	C	N	N	C	C	N	C	N	C	Y	N	N	C	N	C	N	Y	N	C	N	C	C	T
chr1-93829849	G/A	1	93829849	+	NA	NA	NA	NA	NA	NA	G	G	G	G	G	G	G	G	G	G	G	G	G	N	G	G	G	G	G	G	N	G	G	N	G	G	G	G	G	N	G	G	G	G	G	G	G	G	N
chr1-93829858	G/A	1	93829858	+	NA	NA	NA	NA	NA	NA	G	G	G	G	G	G	G	G	G	R	G	G	G	N	G	G	G	G	G	G	N	G	G	N	G	G	G	G	G	R	G	N	G	G	G	G	G	G	N
chr1-93954311	G/A	1	93954311	+	NA	NA	NA	NA	NA	NA	G	G	G	G	G	G	N	G	G	G	G	G	G	G	G	G	G	G	N	A	R	R	G	G	R	G	R	R	G	G	G	G	R	A	R	G	R	R	R
chr1-93954319	T/G	1	93954319	+	NA	NA	NA	NA	NA	NA	T	K	K	K	K	T	N	T	T	K	K	T	T	T	T	T	T	K	N	T	T	T	T	T	T	K	T	T	K	T	K	T	T	T	T	T	T	T	T
chr1-93954321	G/T	1	93954321	+	NA	NA	NA	NA	NA	NA	G	K	K	K	K	G	N	G	G	K	K	G	G	G	G	G	G	K	N	G	G	G	G	G	G	K	G	G	K	G	K	G	G	G	G	G	G	G	G
chr1-93954326	G/A	1	93954326	+	NA	NA	NA	NA	NA	NA	G	G	G	G	G	G	N	G	G	G	G	G	G	G	G	G	G	G	N	A	R	R	G	G	R	G	R	R	G	G	G	G	R	A	R	G	R	R	R
chr1-93954341	G/C	1	93954341	+	NA	NA	NA	NA	NA	NA	G	S	S	S	S	G	N	G	G	S	S	G	G	G	G	G	G	S	N	G	G	G	G	G	G	S	G	G	S	G	S	G	G	G	G	G	G	G	G
chr1-93954349	G/A	1	93954349	+	NA	NA	NA	NA	NA	NA	G	G	G	G	G	G	N	G	G	G	G	G	G	G	G	G	G	G	N	A	R	R	G	G	R	G	R	R	G	G	G	G	R	A	R	G	R	R	R
chr1-93954355	G/A	1	93954355	+	NA	NA	NA	NA	NA	NA	G	R	R	R	R	G	N	G	G	R	R	G	G	G	G	G	G	R	N	G	G	G	G	G	G	R	G	G	R	G	R	G	G	G	G	G	G	G	G
chr1-93954360	A/C	1	93954360	+	NA	NA	NA	NA	NA	NA	A	A	A	A	A	A	N	A	A	A	A	A	A	A	A	A	A	A	N	C	M	M	A	A	M	A	M	M	A	A	A	A	M	C	M	A	M	M	M
chr1-93954376	T/G	1	93954376	+	NA	NA	NA	NA	NA	NA	T	N	T	T	T	T	N	T	T	T	T	T	T	T	T	T	T	T	N	G	K	K	T	T	K	T	K	K	T	T	T	T	K	G	K	T	K	K	K
chr1-94008493	G/A	1	94008493	+	NA	NA	NA	NA	NA	NA	G	A	G	G	G	A	N	G	R	G	A	A	A	A	A	G	A	G	N	N	A	A	A	A	G	G	G	G	A	G	G	G	G	N	G	N	G	G	G
chr1-94143312	C/A	1	94143312	+	NA	NA	NA	NA	NA	NA	C	C	C	M	C	C	A	C	C	N	C	C	C	C	C	C	C	C	N	N	C	C	C	C	C	C	C	C	C	C	C	C	C	N	N	C	C	C	C
chr1-95121491	G/C	1	95121491	+	NA	NA	NA	NA	NA	NA	G	G	G	N	S	N	G	S	G	S	G	G	G	G	G	G	S	G	G	G	G	G	G	G	G	S	S	S	N	N	S	S	G	G	N	G	N	N	G
chr1-95121500	T/C	1	95121500	+	NA	NA	NA	NA	NA	NA	T	T	T	N	Y	N	T	Y	T	Y	T	T	T	T	T	T	Y	T	T	T	T	T	T	T	T	N	Y	Y	N	N	Y	Y	T	T	N	T	N	N	T
chr1-95121556	C/T	1	95121556	+	NA	NA	NA	NA	NA	NA	C	C	C	C	C	N	C	C	C	C	C	C	C	C	C	C	C	C	C	C	C	C	C	C	C	C	C	C	N	N	C	C	C	C	N	C	N	N	C
chr1-95121568	G/T	1	95121568	+	NA	NA	NA	NA	NA	NA	G	G	G	N	K	N	G	K	G	K	G	G	G	G	G	G	K	G	G	G	G	G	G	G	G	N	K	K	N	N	K	K	G	G	N	G	N	N	G
chr1-95121613	C/T	1	95121613	+	NA	NA	NA	NA	NA	NA	C	C	C	N	Y	N	C	Y	C	Y	C	C	C	C	C	C	Y	C	C	C	C	C	C	C	C	N	Y	Y	N	N	Y	Y	C	C	N	C	N	N	C
chr1-95298233	A/T	1	95298233	+	NA	NA	NA	NA	NA	NA	N	A	N	A	A	A	N	A	A	A	A	A	A	A	A	N	A	N	N	N	A	A	A	A	A	A	A	A	A	N	A	A	A	N	A	N	A	A	A
chr1-95298268	G/T	1	95298268	+	NA	NA	NA	NA	NA	NA	N	G	N	G	G	G	N	G	G	G	G	G	G	G	G	N	G	N	N	N	G	N	G	G	N	G	G	G	G	T	G	G	T	N	T	N	T	T	T
chr1-95617356	C/T	1	95617356	+	NA	NA	NA	NA	NA	NA	C	C	C	C	C	C	C	C	C	C	C	C	C	C	C	C	C	C	C	C	C	C	C	C	T	C	C	C	C	T	C	C	T	C	N	C	T	T	T
chr1-95773171	C/T	1	95773171	+	NA	NA	NA	NA	NA	NA	C	N	C	C	C	T	C	C	C	C	Y	C	C	C	C	C	N	C	N	N	N	N	N	C	N	N	N	N	C	N	Y	C	N	N	N	C	N	N	C
chr1-95773184	C/T	1	95773184	+	NA	NA	NA	NA	NA	NA	C	N	C	C	C	T	C	C	C	C	Y	C	C	C	C	C	N	C	N	N	N	N	N	C	N	N	N	N	C	N	Y	C	N	N	N	C	N	N	C
chr1-95773201	C/T	1	95773201	+	NA	NA	NA	NA	NA	NA	C	N	C	C	C	T	C	C	C	C	Y	C	C	C	C	C	N	C	N	N	N	N	N	C	N	N	N	N	C	N	Y	C	N	N	N	C	N	N	C
chr1-95773203	C/A	1	95773203	+	NA	NA	NA	NA	NA	NA	C	N	C	C	C	A	C	C	C	C	M	C	C	C	C	C	N	C	N	N	N	N	N	C	N	N	N	N	C	N	M	C	N	N	N	C	N	N	C
chr1-95773211	G/C	1	95773211	+	NA	NA	NA	NA	NA	NA	G	N	G	G	G	C	G	G	G	G	S	G	G	G	G	G	N	G	N	N	N	N	N	G	N	N	N	N	G	N	S	G	N	N	N	G	N	N	G
chr1-95773213	G/A	1	95773213	+	NA	NA	NA	NA	NA	NA	G	N	G	G	G	A	G	G	G	G	R	G	G	G	G	G	N	G	N	N	N	N	N	G	N	N	N	N	G	N	R	G	N	N	N	G	N	N	G
chr1-95773229	C/T	1	95773229	+	NA	NA	NA	NA	NA	NA	C	N	C	C	C	T	C	C	C	C	Y	C	C	C	C	C	N	C	N	N	N	N	N	C	N	N	N	N	C	N	Y	C	N	N	N	C	N	N	C
chr1-95963269	C/T	1	95963269	+	NA	NA	NA	NA	NA	NA	C	C	C	C	C	C	C	C	C	C	C	C	C	C	C	C	C	C	T	T	C	Y	C	C	C	C	C	C	C	C	C	C	C	T	C	C	C	C	C
chr1-95963306	G/A	1	95963306	+	NA	NA	NA	NA	NA	NA	G	A	G	N	G	A	G	G	A	G	A	A	A	A	A	G	A	G	G	G	A	R	A	A	G	G	G	G	A	G	G	G	G	G	G	G	G	G	G
chr1-96153285	G/T	1	96153285	+	NA	NA	NA	NA	NA	NA	G	N	G	T	N	G	N	T	T	N	G	N	T	T	T	N	T	N	N	N	G	G	G	N	N	N	N	N	T	N	G	N	T	T	T	G	T	T	G
chr1-96774030	G/A	1	96774030	+	NA	NA	NA	NA	NA	NA	A	N	N	G	G	A	R	G	R	N	R	R	N	N	R	G	R	G	G	G	G	R	R	N	R	G	N	G	N	N	R	G	N	N	N	G	A	G	N
chr1-96837869	T/C	1	96837869	+	NA	NA	NA	NA	NA	NA	T	N	T	N	T	N	N	T	N	T	N	N	N	N	N	T	N	T	T	T	N	N	N	N	T	T	T	T	N	N	T	N	N	N	T	T	T	T	T
chr1-96842308	A/G	1	96842308	+	NA	NA	NA	NA	NA	NA	R	N	N	A	A	N	N	A	N	A	N	N	N	N	N	A	N	A	A	A	N	R	N	N	A	A	A	N	N	A	A	A	A	A	A	N	N	N	A
chr1-96842323	G/T	1	96842323	+	NA	NA	NA	NA	NA	NA	K	N	N	G	G	N	N	G	N	G	N	N	N	N	N	G	N	G	G	G	N	K	N	N	G	G	G	N	N	G	G	G	G	G	G	N	N	N	G
chr1-96842342	A/G	1	96842342	+	NA	NA	NA	NA	NA	NA	R	N	N	A	A	N	N	A	N	A	N	N	N	N	N	A	N	A	A	A	N	R	N	N	A	A	A	N	N	A	A	A	A	A	A	N	N	N	A
chr1-97047190	T/C	1	97047190	+	NA	NA	NA	NA	NA	NA	T	C	T	T	T	C	T	T	C	T	C	C	Y	C	C	N	C	T	T	T	N	Y	C	C	T	T	Y	T	C	T	T	T	T	N	T	T	T	T	N
chr1-97047249	A/G	1	97047249	+	NA	NA	NA	NA	NA	NA	A	A	A	R	G	A	A	G	A	G	A	A	N	A	A	N	A	A	A	A	N	A	A	A	A	G	R	G	A	A	G	G	A	N	A	A	A	A	N
chr1-97047252	C/T	1	97047252	+	NA	NA	NA	NA	NA	NA	T	C	T	Y	C	C	T	C	C	C	C	C	C	C	C	N	C	T	T	T	N	N	C	C	C	C	C	C	C	C	C	C	C	N	C	T	C	C	N
chr1-97047255	A/T	1	97047255	+	NA	NA	NA	NA	NA	NA	T	A	N	W	A	A	T	A	A	A	A	A	A	A	A	N	A	T	T	T	N	N	A	A	A	A	A	A	A	A	A	A	A	N	A	T	A	A	N
chr1-97153337	A/G	1	97153337	+	NA	NA	NA	NA	NA	NA	A	A	N	A	A	A	A	A	A	A	A	A	A	A	A	A	A	A	A	A	A	A	A	A	A	R	R	R	A	A	A	A	A	A	A	A	A	A	A
chr1-97153378	C/T	1	97153378	+	NA	NA	NA	NA	NA	NA	C	C	N	C	C	N	C	C	C	C	C	C	C	C	C	C	C	C	C	C	C	C	C	C	C	C	C	C	C	C	C	C	C	C	C	C	C	C	Y
chr1-97153380	G/A	1	97153380	+	NA	NA	NA	NA	NA	NA	R	G	N	G	G	G	G	G	G	G	G	G	G	G	G	R	G	G	G	G	G	G	G	G	G	G	G	R	N	G	G	G	G	G	G	G	G	R	G
chr1-97153386	A/G	1	97153386	+	NA	NA	NA	NA	NA	NA	R	A	N	A	A	A	A	A	A	A	A	A	A	A	A	R	R	A	A	A	A	A	A	A	A	A	A	R	R	A	A	A	A	A	A	A	A	R	A
chr1-97153397	T/C	1	97153397	+	NA	NA	NA	NA	NA	NA	Y	T	N	T	T	T	T	T	T	T	T	T	T	T	T	Y	T	N	T	T	T	T	T	T	T	T	T	Y	N	T	T	T	T	T	T	T	T	Y	T
chr1-97153403	C/T	1	97153403	+	NA	NA	NA	NA	NA	NA	C	C	N	C	C	C	C	C	C	C	C	C	C	C	C	C	Y	C	C	C	C	C	C	C	C	Y	Y	Y	Y	C	C	C	C	C	C	C	C	C	C
chr1-97153406	G/A	1	97153406	+	NA	NA	NA	NA	NA	NA	R	G	N	G	G	G	G	G	G	G	G	G	G	G	G	R	G	G	G	G	G	G	G	G	G	G	G	R	N	G	G	G	G	G	G	G	G	R	G
chr1-97153414	G/A	1	97153414	+	NA	NA	NA	NA	NA	NA	R	G	N	G	G	G	G	G	G	G	G	G	G	G	G	R	G	G	G	G	G	G	G	G	G	G	G	R	N	G	G	G	G	G	G	G	G	R	G
chr1-97153416	G/A	1	97153416	+	NA	NA	NA	NA	NA	NA	G	G	N	G	G	G	G	G	G	G	G	G	G	G	G	G	G	R	G	G	G	G	G	G	G	G	G	G	G	G	G	G	G	G	G	G	G	G	G
chr1-97153420	C/T	1	97153420	+	NA	NA	NA	NA	NA	NA	C	C	N	C	C	C	C	C	C	C	C	C	C	C	C	C	Y	C	C	C	C	C	C	C	C	Y	Y	Y	Y	C	C	C	C	C	C	C	C	C	C
chr1-97153437	C/A	1	97153437	+	NA	NA	NA	NA	NA	NA	C	C	N	C	C	C	C	C	C	C	C	C	C	C	C	C	M	C	C	C	C	C	C	C	C	C	C	C	M	C	C	C	C	C	C	C	C	C	C
chr1-97153438	A/T	1	97153438	+	NA	NA	NA	NA	NA	NA	W	A	N	A	A	A	A	A	A	A	A	A	A	A	A	W	A	A	A	A	A	A	A	A	A	A	A	W	N	A	A	A	A	A	A	A	A	W	A
chr1-97214678	T/C	1	97214678	+	NA	NA	NA	NA	NA	NA	T	Y	T	Y	C	N	T	N	T	C	T	N	N	T	T	T	T	T	N	Y	T	T	Y	N	N	Y	Y	T	N	N	Y	C	T	N	N	T	T	N	T
chr1-97214696	G/A	1	97214696	+	NA	NA	NA	NA	NA	NA	G	G	G	G	G	N	G	N	G	G	G	N	N	G	G	G	G	G	N	G	G	G	G	N	N	G	G	G	N	N	G	G	G	N	N	A	G	N	G
chr1-97214698	C/T	1	97214698	+	NA	NA	NA	NA	NA	NA	C	C	C	C	C	N	C	N	C	C	C	N	N	C	C	C	C	C	N	C	C	C	C	N	N	C	C	C	N	N	C	C	C	N	N	C	C	N	C
chr1-97265966	G/C	1	97265966	+	NA	NA	NA	NA	NA	NA	G	G	G	G	G	G	N	G	G	G	G	G	G	G	G	G	G	G	G	G	G	G	G	G	G	G	G	G	G	G	G	G	G	G	G	G	G	G	G
[truncated: 44,047 more rows]
[truncated: 87 more columns]
