# Supplementary material for: Genetic characterization of inbred lines from Shaan A and B groups for identifying loci associated with maize grain yield
Source: BMC Genet. 2018 Aug 23;19:63. doi: 10.1186/s12863-018-0669-9 (PMC6108135; doi:10.1186/s12863-018-0669-9)
Supplement: Supplementary file 4 — Table S3. Pairwise kinship coefficients between AM126 lines calculated with 46,046 SNPs. (XLSX 57 kb) [file 12863_2018_669_MOESM4_ESM.xlsx]

## Sheet: Sheet1
Table S3. Pairwise kinship coefficients between AM126 lines calculated with 46,046 SNPs.
Number	A1	A10	A13	A14	A15	A16	A18	A19	A2	A21	A22	A23	A24	A25	A27	A3	A32	A34	A36	A39	A41	A44	A47	A48	A49	A59	A60	A61	A66	A71	A8	A9	B102	B103	B104	B105	B106	B107	B108	B11	B110	B111	B112	B113	B114	B115	B116	B117	B118
A1
A10	0.102516
A13	0.306079	0.0907969
A14	0.172954	0.234192	0.127426
A15	0.251386	0.269346	0.141374	0.178088
A16	0.327159	0.0746763	0.183997	0.115022	0.162077
A18	0.191225	0.126522	0.0604156	0.557109	0.0682424	0.116693
A19	0.0745205	0.137892	0.0711496	0.157343	0.179297	0	0.0657434
A2	0.320823	0.167976	0.16423	0.249105	0.209221	0.0874442	0.20049	0.478192
A21	0.14942	0.243818	0.150377	0.41814	0.209793	0.138263	0.112968	0.12089	0.165457
A22	0.331445	0.230192	0.285538	0.246158	0.284553	0.170302	0.0874751	0.239591	0.411981	0.28858
A23	0.167438	0.243981	0.109535	0.178552	0.193532	0.121159	0.0468894	0.403234	0.420586	0.132232	0.31141
A24	0.147062	0.0849709	0.0396792	0.148724	0.0967948	0	0.0612545	0.49672	0.466383	0.146909	0.256543	0.284305
A25	0.22925	0.197181	0.121239	0.233451	0.1778	0.0664166	0.143865	0.431684	0.622246	0.190821	0.414893	0.415691	0.519833
A27	0.353143	0.190697	0.199172	0.235865	0.278624	0.0618216	0.15344	0.581158	0.768336	0.154642	0.537656	0.527966	0.555066	0.779228
A3	0.349162	0.0459713	0.0861129	0.239221	0.113795	0.0737957	0.426488	0.133096	0.400209	0.100241	0.15171	0.12471	0.163833	0.142554	0.220049
A32	0.191301	0.140535	0.0681683	0.172373	0.182748	0.273385	0.176509	0.46404	0.430238	0.106849	0.269185	0.363194	0.30365	0.421778	0.508611	0.21347
A34	0.23785	0.115373	0.130294	0.166644	0.108681	0.0294608	0.071219	0.368226	0.462721	0.147012	0.345965	0.319625	0.50332	0.508881	0.577626	0.176461	0.347333
A36	0.188353	0.027119	0.0418447	0.160132	0.0332873	0	0.185168	0.15822	0.186598	0.18389	0.0986747	0.0215006	0.0824089	0.0250619	0.114956	0.488873	0.0722759	0.126012
A39	0.0336467	0.00526015	0	0.0721798	0	0	0.0482756	0.156257	0.0948866	0.11696	0.0186693	0.11171	0.00354431	0.0300813	0.0848583	0.160206	0.0348124	0.0529429	0.368977
A41	0.0790933	0.0696998	0	0.0856181	0.0105639	0.0768115	0.00712429	0.106042	0.0655754	0.14593	0.076283	0.0555035	0.0257155	0.0246713	0.0197044	0.199323	0.141935	0.0812233	0.103875	0.0588887
A44	0.0168252	0.0425842	0.0366065	0	0	0.125239	0	0	0	0	0	0	0	0	0	0	0	0	0	0	0.0852781
A47	0.169698	0.014959	0.066191	0.07478	0.0723822	0.289124	0.083465	0	0	0.0554116	0.0498948	0.0808444	0	0	0	0.0125179	0.0994923	0	0	0	0.101572	0.197944
A48	0.137206	0.141269	0.00681269	0.162023	0.0778468	0.0683785	0.13058	0.19507	0.263498	0.1402	0.132591	0.228466	0.274966	0.235098	0.246984	0.270826	0.159968	0.172867	0.131501	0.0554841	0.0523338	0	0.0137262
A49	0.000135	0.0146354	0.0935935	0	0	0.0668605	0	0.0720719	0.113341	0	0.0838042	0.185707	0	0.0638096	0.14488	0	0.0540926	0.102023	0.0189498	0.110343	0.0201305	0.112692	0.137503	0
A59	0.180876	0.137344	0.171204	0.232262	0.145255	0.109202	0.137956	0.0395752	0.114337	0.316998	0.295381	0.0864746	0.0752172	0.164272	0.150862	0.134227	0.0770851	0.102322	0.0621232	0	0	0	0.111104	0.0419871	0
A60	0	0.06096	0.0302485	0.0116075	0	0	0	0.0709008	0	0.0538433	0	0.0271149	0.106365	0	0	0	0.0624664	0.0329375	0.00230642	0	0.0326777	0	0	0.0605453	0	0.183736
A61	0	0.0600077	0	0.00899292	0	0	0	0.088701	0	0.0339394	0	0.0675125	0.118851	0	0	0.0172935	0.071646	0.0293027	0	0	0.0344828	0	0	0.0447819	0	0.182432	0.999731
A66	0.222884	0.161307	0.214519	0.156815	0.110665	0.035698	0.0846992	0.280236	0.395229	0.146657	0.250274	0.273881	0.321464	0.367738	0.408844	0.24924	0.350203	0.360341	0.144217	0.0677894	0.0460408	0	0	0.225921	0.0666372	0.0788484	0.0789549	0.0853636
A71	0	0.211816	0.0227182	0.094675	0.135417	0.00476514	0.0333346	0.0764228	0.0395987	0.096898	0.0622397	0.129492	0.0455163	0.148183	0.0518637	0	0.0490369	0.0411035	0	0	0	0	0	0.0834088	0.0554905	0.0927169	0.0591923	0.102364	0
A8	0.231012	0.335208	0.136914	0.331915	0.264446	0.211827	0.202985	0	0.0884244	0.38732	0.348461	0.0937203	0.0134254	0.0968255	0.115381	0.121553	0.0840329	0.0682696	0.0633062	0	0.0436515	0.0500677	0.252899	0.0587656	0.00732674	0.371441	0	0	0.0224779	0.105341
A9	0.0134479	0.267803	0.0996176	0.214628	0.110713	0.111506	0.129441	0.124959	0.0664555	0.2317	0.176825	0.171724	0.0379334	0.122004	0.0573279	0	0.0436205	0.0508774	0	0.0266305	0	0	0.188662	0.0898621	0.0495235	0.1982	0.0279509	0.0546888	0.0333128	0.161603	0.307878
B102	0	0	0	0	0	0	0	0.0218144	0	0	0	0	0	0	0	0	0	0	0	0.0618949	0	0.070973	0.00135253	0	0.0730361	0	0	0	0	0	0	0
B103	0	0	0	0	0	0	0	0	0	0	0	0	0	0	0	0	0	0	0	0.0343497	0	0.0201331	0	0	0.0511427	0.00275524	0.0315493	0.022794	0	0	0	0	0.491087
B104	0	0	0.029679	0	0	0	0	0.0655672	0.00658179	0	0	0	0	0	0	0	0	0	0.0137293	0.0939544	0	0.0438468	0	0	0.152185	0	0	0	0.0210251	0	0	0	0.165381	0.148196
B105	0.0892013	0	0	0	0.0391504	0.125665	0	0	0	0	0	0	0	0	0	0	0	0	0	0.044282	0	0.0310219	0.132766	0.0129199	0	0	0	0	0	0	0.0311985	0.0148374	0	0	0.00971844
B106	0	0	0.035487	0.0152349	0	0.0611416	0.0526556	0	0.00249428	0	0	0	0	0	0.019065	0	0	0	0.0320485	0.0816909	0	0.0852495	0.0795332	0	0.14655	0	0	0	0.00942117	0	0	0	0.243366	0.217124	0.267356	0.0506794
B107	0	0	0	0	0	0	0	0.0130707	0	0	0	0	0	0	0	0.015482	0	0	0.0344444	0.0512444	0.0346679	0	0.00116603	0	0.0263317	0	0	0.0183485	0	0	0	0	0.216789	0.17966	0.211271	0	0.22434
B108	0	0	0	0	0	0	0	0	0	0	0	0	0	0	0	0	0	0	0	0	0	0	0	0	0	0	0	0	0	0	0	0	0	0	0	0	0	0
B11	0	0	0	0	0	0.0367228	0	0	0	0	0	0	0	0	0	0	0	0	0.0134838	0.0487222	0.0541343	0.0643583	0.0450846	0	0	0	0	0	0	0	0.00408469	0	0	0	0.0104142	0.0479004	0	0.170424	0
B110	0	0	0	0	0	0	0	0	0	0	0	0	0	0	0	0	0	0	0	0	0	0	0	0	0	0	0	0	0	0	0	0	0	0	0	0	0	0	0.554244	0
B111	0	0	0	0	0	0	0	0	0	0	0	0	0	0	0	0	0	0	0	0	0	0	0	0	0	0	0	0	0	0	0	0	0	0	0	0	0	0	0.467319	0	0.959607
B112	0	0	0	0	0	0	0	0	0	0	0	0	0	0	0	0	0	0	0	0	0	0	0	0	0	0	0	0	0	0	0	0	0	0	0	0	0	0.00556326	0.502676	0	0.632804	0.575589
B113	0	0	0	0	0	0	0	0	0	0	0	0	0	0	0	0	0	0	0	0	0	0	0	0	0	0	0	0	0	0	0	0	0	0	0	0	0	0	0.394076	0	0.735056	0.73302	0.519309
B114	0	0	0	0	0	0	0	0	0	0	0	0	0	0	0	0	0	0	0	0	0	0	0	0	0	0	0	0	0	0	0	0	0	0	0	0	0	0	0.58722	0	0.796356	0.807849	0.715438	0.780538
B115	0	0	0	0	0	0	0	0	0	0	0	0	0	0	0	0	0	0	0	0	0	0	0	0	0	0	0	0	0	0	0	0	0	0	0	0	0	0	0.557773	0	0.963586	0.868824	0.65752	0.650496	0.701598
B116	0	0	0	0	0	0	0	0	0	0	0	0	0	0	0	0	0	0	0	0	0	0	0	0	0	0	0	0	0	0	0	0	0	0	0	0	0	0	0.460005	0	0.40969	0.410137	0.338617	0.379104	0.489538	0.37967
B117	0	0.0331704	0.0338374	0.0555121	0.00884838	0	0.0638446	0	0	0.0805436	0.0625395	0	0	0	0	0.0258528	0	0	0.0392388	0.072358	0	0	0	0	0	0.126159	0.0140808	0.0187544	0	0.0301642	0.169134	0.0912665	0.0290775	0.109997	0.0381837	0	0.0811727	0.0276593	0	0	0	0	0	0	0	0	0
B118	0	0	0	0	0	0	0	0	0	0	0	0	0	0	0	0	0	0	0	0	0	0	0	0	0	0	0	0	0	0	0	0	0	0	0	0	0	0.00370724	0.464646	0	0.379202	0.331486	0.382484	0.344952	0.400894	0.422059	0.397779	0
B119	0	0	0	0	0	0	0	0	0	0	0	0	0	0	0	0	0	0	0	0	0	0	0	0	0	0	0	0.00115341	0	0.0427788	0	0	0	0	0	0	0	0	0.26239	0	0.392323	0.356814	0.271904	0.327009	0.397768	0.314359	0.421688	0	0.210945
B120	0	0	0	0	0	0	0	0	0	0	0	0	0	0	0	0	0	0	0	0	0	0	0	0	0	0	0.000397	0.067029	0	0.0244773	0	0	0	0	0	0	0	0	0.223167	0	0.258849	0.222703	0.146679	0.223299	0.314481	0.196794	0.284008	0	0.204303
B121	0	0	0	0	0	0	0	0	0	0	0	0	0	0	0	0	0	0	0	0	0	0	0	0	0	0	0	0.00266772	0	0	0	0	0	0	0	0	0	0	0.180076	0	0.182513	0.170003	0.112821	0.178809	0.239918	0.180751	0.212183	0	0.198311
B123	0	0	0	0	0	0	0	0	0	0	0	0	0	0	0	0	0	0	0	0	0	0	0	0	0	0	0	0.0225786	0	0.0747769	0	0	0	0	0	0	0	0.00769954	0.100438	0	0.136413	0.143714	0.0221395	0.144453	0.184743	0.0974693	0.179183	0	0.0900317
B124	0	0	0	0	0	0.00321971	0.00228546	0	0	0	0	0	0	0	0	0	0	0	0.00264532	0	0	0	0	0	0	0.0484465	0.0830821	0.0829257	0	0	0	0	0	0	0	0.0358524	0	0	0	0	0	0	0	0.0147788	0.0178298	0	0.0409071	0	0
B126	0	0	0	0	0	0	0	0	0	0	0	0	0	0	0	0	0	0	0	0	0	0	0	0	0	0	0	0	0	0.0428919	0	0	0	0	0	0	0	0	0.296948	0	0.302116	0.297821	0.198775	0.258521	0.364468	0.296374	0.437302	0.0129023	0.275108
B127	0	0	0	0	0	0	0	0	0	0	0	0	0	0	0	0	0	0	0	0	0	0	0	0	0	0	0.0313722	0.0806133	0	0.0440013	0	0.0319707	0	0.0197026	0	0	0.00216531	0	0.0846164	0	0.0919422	0.118306	0.108883	0.165849	0.114304	0.0940459	0.313044	0.00677424	0.134648
B128	0	0	0	0	0	0	0	0	0	0	0	0	0	0	0	0	0	0	0	0	0	0	0	0	0	0	0.0502511	0.0171166	0	0	0	0	0	0	0	0	0	0	0.125388	0	0.145923	0.179053	0.0984689	0.143695	0.203267	0.139149	0.263743	0	0.147075
B129	0	0.0312715	0	0	0	0	0	0.033818	0	0	0	0.0675208	0.0599355	0.0141145	0	0	0	0.0373504	0	0	0	0	0	0.096251	0.00131167	0.0567871	0.204899	0.34102	0.0669539	0.177303	0.00912287	0.0815976	0	0	0	0.102883	0	0	0	0	0	0	0	0	0	0	0	0.0306072	0
B13	0.17863	0.116438	0.110987	0.15262	0.107306	0.477239	0.228557	0.0615418	0.202705	0.086414	0.127295	0.13357	0.0727514	0.15505	0.183732	0.168952	0.349292	0.103604	0.0109984	0	0.0632727	0.0214688	0.323516	0.1487	0.0992808	0.135742	0	0	0.180217	0.0473942	0.147376	0.139297	0	0.016858	0.012819	0.056128	0.133848	0	0	0	0	0	0	0	0	0	0	0	0
B130	0.00702371	0.0126467	0	0.0122738	0	0	0	0.0359783	0.0167937	0.0185677	0	0.0682731	0.0822719	0.0664903	0.024816	0.0239561	0.0066281	0.0722356	0.0294401	0	0	0	0	0.0994405	0	0.163504	0.221067	0.398109	0.106674	0.176882	0	0.0755888	0	0	0	0	0	0	0	0	0	0	0	0	0	0	0	0.0129268	0
B131	0	0.0126049	0.0396918	0.0053316	0	0.0412479	0	0	0	0	0	0	0	0	0	0	0	0	0	0	0	0	0	0.040598	0.0258269	0.107166	0.289521	0.273915	0	0.182549	0	0.0476982	0	0	0.0196138	0.213956	0.0706074	0	0	0	0	0	0	0	0	0	0	0.0204279	0
B132	0	0	0	0	0	0	0	0	0	0	0	0	0	0	0	0	0	0	0.00199348	0.108186	0	0.0906962	0	0	0	0	0.145971	0.211424	0	0	0	0	0.116031	0.113338	0.0236493	0	0.0230185	0.144443	0.0553965	0.106257	0.094398	0.0718807	0.0958015	0.0912143	0.0172264	0.0924249	0	0.0183458	0.0855818
B135	0	0	0	0	0.00807492	0.0638181	0	0.0050416	0	0	0	0	0.0404683	0	0	0	0.0354797	0.00331253	0.00983706	0	0.0215806	0.00682486	0.00631966	0.0249291	0.117513	0.0109727	0.228251	0.280257	0	0	0	0	0.017562	0	0.0361306	0.0206183	0.066814	0	0	0	0	0	0	0	0	0	0	0	0
B137	0	0	0	0	0	0	0	0	0	0	0	0	0	0	0	0	0	0	0	0	0	0	0	0	0	0	0	0	0	0	0	0	0	0	0	0	0	0	0.132494	0	0.288983	0.30838	0.291843	0.32781	0.377581	0.225253	0.142752	0	0.160841
B139	0	0	0	0	0	0	0	0	0	0	0	0	0	0	0	0	0	0	0	0.00458089	0.013253	0.0994562	0.0684691	0	0	0	0.0660561	0.0670543	0	0	0	0	0.00880331	0	0.0621374	0.0311049	0.0060737	0.0673664	0	0.100045	0	0	0.0038792	0	0	0	0	0.00701794	0
B140	0	0	0	0	0	0	0	0	0	0	0	0	0	0	0	0	0	0	0	0.0123814	0	0.14031	0.0196008	0	0	0	0.0355126	0.0793293	0	0	0	0	0.0465734	0.0695256	0.00201262	0	0	0.0679766	0.0825072	0.0951836	0.144327	0.123107	0.177487	0.0967376	0.104165	0.123019	0	0	0.0110287
B141	0	0	0	0	0	0	0	0	0	0	0	0	0.0102268	0	0	0	0	0	0	0.0457003	0	0.126165	0	0	0.0422827	0	0.168145	0.134135	0	0	0	0	0.0337914	0.0815785	0.0612729	0.00554937	0	0	0	0.100783	0.0132794	0.00471514	0.029257	0	0	0.0268225	0	0.0302036	0
B145	0.227991	0.00841293	0.10443	0.0331827	0.029579	0.249588	0.0529992	0	0	0.0174062	0.0252001	0	0	0	0	0	0	0	0	0	0.0186673	0.0734636	0.199486	0.00798637	0	0.0545841	0.0343033	0.0174586	0	0	0.131709	0.0252662	0	0	0	0.211668	0.0551565	0	0	0.0190935	0	0	0	0	0	0	0	0.0171221	0
B15	0.0797449	0.137399	0.131401	0.116584	0.0941872	0.24658	0.112596	0.112348	0.203549	0.0651431	0.113129	0.139296	0.131803	0.260144	0.20784	0.10989	0.308205	0.160868	0.00519381	0	0.0902228	0.041646	0.148063	0.135583	0.166857	0.075912	0	0	0.226128	0.149956	0.0615615	0.118739	0	0	0.0233787	0	0.124209	0	0	0	0	0	0	0	0	0	0	0	0
B151	0.127774	0.0432237	0.200514	0.0592813	0.0262669	0.156478	0.0228131	0.0122396	0.000938	0.0761085	0.0418317	0	0.0190821	0.0030896	0	0	0	0	0.0134943	0	0.0115746	0.0145889	0.00291646	0.0327471	0	0.0386711	0.0742461	0.0613278	0.000916	0.00253529	0.0880092	0.0442814	0	0	0.0249331	0.083111	0.0447377	0	0	0.0105461	0	0	0	0	0	0	0	0.0381647	0
B153	0	0	0	0	0	0.0621709	0	0	0	0	0	0.0259028	0.0122845	0	0	0	0	0.0662378	0	0.0435449	0.0801208	0.0891123	0.124928	0	0.0752734	0	0.174828	0.168186	0	0	0	0	0.0376289	0.0139966	0	0.0362649	0	0	0	0.018791	0	0	0	0	0	0	0	0	0
B156	0.29287	0.0334646	0.123169	0.0444552	0.0584556	0.248016	0.0571872	0	0.0354483	0.0261686	0.076858	0.0260821	0	0.0344897	0.0751826	0.000449	0.0464546	0.0385787	0	0	0.0476533	0.0618761	0.184711	0	0.0110539	0.0189483	0.0262929	0.00779678	0	0	0.148823	0.0224728	0	0	0	0.158121	0.0528644	0	0	0.0195836	0	0	0	0	0	0	0	0	0
B158	0	0	0	0	0	0	0	0	0	0	0	0	0	0	0	0	0	0	0	0	0	0	0	0	0	0	0	0	0	0	0	0	0	0	0	0	0	0	0.429086	0	0.582387	0.591967	0.435603	0.544343	0.708178	0.50774	0.608773	0	0.410453
B159	0.202661	0.185431	0.19013	0.136017	0.109153	0.0109731	0.0631304	0.29124	0.371082	0.137682	0.215599	0.266348	0.324883	0.317892	0.369742	0.230646	0.331771	0.331585	0.152444	0.064795	0.0362995	0	0	0.206231	0.043418	0.0697602	0.0666999	0.0812721	0.649883	0	0.0206399	0.0341021	0	0	0.00647388	0	0	0	0	0	0	0	0	0	0	0	0	0	0
B16	0.0505018	0.066006	0.0664994	0.100639	0.0535484	0.26195	0.127082	0.0117832	0.0865346	0.063713	0.0220373	0.052652	0.0200477	0.122601	0.0823883	0.0286583	0.149582	0.0437764	0	0	0.059313	0.0551026	0.143685	0.0339605	0.0349736	0.0437727	0	0	0.104252	0.0165875	0.103797	0.0528189	0	0	0.0173805	0	0.106293	0	0	0	0	0	0	0	0	0	0	0	0
B17	0	0	0	0	0	0	0	0	0	0	0	0	0	0	0	0	0	0	0.0589483	0.0661361	0	0.0500013	0	0	0	0	0	0	0	0.0264383	0	0	0.18174	0.184539	0.118201	0.0213171	0.0582292	0.243651	0	0.0962467	0	0	0	0.0174768	0	0	0	0.107238	0
B20	0	0	0	0	0	0	0	0	0	0	0	0	0	0	0	0	0	0	0.0300669	0.161622	0.0447151	0.151638	0.0110951	0	0.0512743	0	0	0	0	0	0	0	0.176572	0.156251	0.139341	0.0405112	0.0546369	0.267566	0	0.214651	0.0463506	0.0202457	0.131581	0.0245229	0.0480709	0.0476288	0	0.0334155	0
B22	0	0	0	0	0	0	0	0	0	0	0	0	0	0	0	0	0	0	0.128647	0.209452	0	0.112698	0	0	0.0721	0	0	0	0	0	0	0	0.268231	0.233658	0.230425	0.00591239	0.151807	0.384443	0	0.208431	0	0	0.0149145	0.00532275	0	0	0	0.0424334	0
B23	0	0	0	0	0	0	0	0	0	0	0	0	0	0	0	0	0	0	0.0950527	0.163174	0.0143368	0.132309	0	0	0.046884	0	0	0	0	0	0	0	0.166417	0.126826	0.284518	0.0263392	0.115906	0.378873	0	0.175475	0.016133	0.00807967	0.0175701	0.0366597	0.0114781	0.0135669	0	0.0104197	0
B24	0.0636265	0	0.00624057	0	0.0541968	0.202815	0	0	0	0.0476011	0	0	0	0	0	0.010193	0	0	0	0	0.0221344	0.0567776	0.129286	0	0.0421526	0.0707392	0.0392715	0.00862375	0	0	0.0174215	0	0	0	0.0325899	0.0776047	0.0510017	0	0	0	0	0	0	0	0	0	0	0	0
B25	0.0495546	0	0.0101509	0.0358208	0.0468309	0.151015	0.0360671	0.0193659	0.0765336	0.0480272	0.0123174	0	0.0804089	0.0532426	0.0863075	0.0708153	0.0770543	0.0140674	0	0	0	0.00167659	0.0791362	0.0331414	0.00953984	0.0701035	0.0140695	0	0.0348564	0	0.00625085	0	0	0	0.0418342	0.0495605	0.0584729	0	0	0	0	0	0	0	0	0	0	0	0
B29	0.0104707	0	0.0300569	0.0239829	0.0435886	0.172644	0.0536064	0.035209	0.0326071	0.0206238	0.00590635	0	0.00378056	0.014645	0.0546764	0.032086	0.114834	0	0	0	0.0282335	0	0.144727	0	0.0889135	0.0807047	0.0332886	0.0108725	0.0327647	0	0.0304325	0.0077468	0.0093716	0	0.0817675	0.0148742	0.112508	0	0	0	0	0	0	0	0	0	0	0	0
B30	0	0	0	0	0	0.0445225	0.0348128	0	0	0	0	0	0	0	0	0	0	0	0	0	0.00147499	0.168465	0.0970916	0	0.120034	0	0	0	0	0	0	0	0.159182	0.0903953	0.0695786	0.0409756	0.232344	0.0742433	0	0.138957	0	0	0	0	0	0	0	0	0
B31	0	0.0245274	0	0	0	0.0861639	0.0121778	0	0.0118192	0	0	0	0	0.0033406	0.00835407	0	0	0	0.0200533	0	0.0875188	0.117706	0.0175561	0	0.0234313	0	0	0	0.00469901	0	0	0	0.0796925	0.0767643	0.0165019	0	0.170706	0.0501413	0	0.180035	0	0	0	0	0	0	0	0	0
B32	0	0	0	0	0	0	0	0	0	0	0	0	0	0	0	0	0	0	0	0	0	0.224854	0	0	0.163654	0	0	0	0	0	0	0	0.192753	0.160012	0.102653	0	0.150917	0.119604	0	0.0747431	0	0	0.0180357	0.0299181	0	0	0	0	0.0423093
B33	0.232542	0.00255674	0.228533	0.0133724	0.0954396	0.0397603	0	0.157187	0.124255	0.0202442	0.14222	0.0363345	0.0625582	0.042799	0.12349	0.17704	0.0892403	0.132299	0.167859	0.0720912	0.0619344	0	0	0.067985	0.0357872	0.0200464	0.0351967	0.011671	0.216453	0	0.0379736	0.0523309	0	0	0.0652785	0.085201	0.0226458	0.0232901	0	0	0	0	0	0	0	0	0	0.0178302	0
B34	0	0	0	0	0	0	0	0	0	0	0	0	0	0	0	0	0	0	0	0	0.0620329	0.11471	0.0454708	0	0.0354231	0	0	0	0	0	0	0	0.0604994	0.0622481	0.00717492	0	0.000242	0.155728	0.0910231	0.0754698	0.0588929	0.0269661	0.215969	0.0606733	0.0837679	0.0848806	0	0	0.103306
B35	0.145957	0	0.0887183	0	0	0.00176852	0	0	0.0276601	0	0.0717358	0	0	0.0136278	0.0540038	0	0	0.00684723	0.123251	0.0496826	0.0363282	0.131612	0.04166	0	0.040674	0	0	0	0.0466836	0	0	0	0	0	0.0403453	0	0.00367243	0.0699716	0	0.182374	0	0	0	0	0	0	0	0	0
B36	0	0	0	0	0	0	0	0	0	0	0	0	0	0	0	0	0	0	0	0	0	0.122872	0	0	0.068057	0	0.0957244	0.0941745	0	0	0	0	0.0196522	0.0452483	0.207319	0	0	0.00424323	0	0	0	0	0.0335361	0	0.00770113	0	0	0	0
B37	0	0	0	0	0	0	0	0	0	0	0	0	0	0	0	0.0178974	0	0	0.0907917	0.0737964	0	0.0939108	0	0	0	0	0	0	0	0	0	0	0.0156204	0.0396538	0.0118354	0.109563	0.0264795	0	0	0.136907	0	0	0.0063847	0	0	0	0	0	0
B38	0	0	0	0	0	0	0	0	0	0	0	0	0	0	0	0	0	0	0	0	0	0.0316837	0	0	0	0	0	0	0	0	0	0	0.0706398	0.0633814	0	0	0	0.0482215	0.433892	0.0145824	0.539463	0.476355	0.613896	0.576643	0.554965	0.564987	0.322522	0	0.475997
B40	0	0	0	0	0	0	0	0	0	0	0	0	0	0	0	0	0	0	0	0	0	0.00718683	0	0	0	0	0	0	0	0	0	0	0.0216198	0.0175502	0	0	0	0.0153095	0.553051	0.0441016	0.617087	0.555516	0.635476	0.613424	0.737811	0.680229	0.379765	0	0.525218
B47	0	0	0	0	0	0	0	0	0	0	0	0	0	0	0	0	0	0	0	0	0	0	0	0	0	0	0	0	0	0	0	0	0	0	0	0	0	0	0.438519	0	0.597709	0.531483	0.529469	0.468419	0.652613	0.518796	0.391271	0	0.349669
B50	0	0	0	0	0	0	0	0	0	0	0	0	0	0	0	0	0	0	0	0	0	0	0	0	0	0	0	0	0	0	0	0	0	0	0	0	0	0	0.33029	0	0.525952	0.475969	0.456959	0.426525	0.52296	0.47001	0.359099	0	0.370384
B51	0	0	0	0	0	0	0	0	0	0	0	0	0	0	0	0	0	0	0	0	0	0	0	0	0	0	0	0.0359199	0	0	0	0	0	0	0	0	0	0	0.313222	0	0.335691	0.366406	0.304559	0.348766	0.492471	0.32747	0.485392	0	0.377364
B52	0	0	0	0.0047557	0	0	0.0964102	0	0	0	0	0	0	0	0	0	0	0	0	0	0	0	0	0	0	0	0.00534802	0.0328471	0	0.021858	0	0	0	0	0	0	0	0	0.278259	0	0.185631	0.158885	0.239461	0.15412	0.204485	0.178004	0.504281	0	0.277441
B53	0.285333	0.213842	0.179461	0.254864	0.221194	0.0709499	0.152622	0.546975	0.72168	0.205535	0.473089	0.492112	0.539266	0.747086	0.875001	0.199305	0.467152	0.532691	0.130661	0.0998482	0.0498228	0	0	0.261416	0.148745	0.116175	0	0	0.419871	0.0647703	0.0761948	0.0818378	0	0	0	0	0.0122811	0	0	0	0	0	0	0	0	0	0	0	0
B54	0	0	0	0	0	0	0	0	0	0	0	0	0	0	0	0	0	0	0.060327	0.0182555	0.0489714	0.110653	0.0100429	0	0	0	0	0	0	0	0	0	0.0109667	0.00231697	0	0.0258003	0.039686	0.19507	0.0100744	0.640856	0	0	0.0466403	0	0	0.0173353	0	0	0
B56	0	0	0	0	0	0	0	0	0	0	0	0	0	0	0	0	0	0	0	0	0.0489342	0.0436889	0.030357	0	0	0	0	0	0	0	0	0	0	0	0	0.0613272	0	0.119188	0	0.743712	0	0	0	0	0	0	0	0	0
B58	0	0	0	0	0	0.00986697	0	0	0	0	0	0	0	0	0	0	0	0	0	0	0.0343468	0.117906	0.0261063	0	0.0124183	0	0	0	0	0.0420906	0	0	0.0334971	0.0142776	0	0.0420915	0	0	0.0641545	0.166357	0.0457259	0.0268305	0.108652	0.00766414	0.0740848	0.0540619	0	0	0
B59	0.00393533	0	0.0040524	0	0	0	0	0	0	0	0	0	0	0	0	0	0	0	0.0179845	0.0380846	0	0.124174	0.0203669	0	0.0268546	0	0	0	0	0	0	0	0.0513843	0.0115167	0.026281	0.019979	0	0.0609673	0.0499832	0.161766	0.0636715	0.0434101	0.0995157	0.0358779	0.104966	0.0528781	0	0	0.0198853
B66	0	0	0	0	0	0	0	0	0	0	0	0	0	0	0	0	0	0	0	0.0211753	0.0125316	0.139031	0.031414	0	0	0	0	0	0	0	0.03067	0	0	0	0	0.0189464	0	0	0.0681792	0.23608	0.0598924	0.0601863	0.0785187	0	0.065799	0.0595872	0	0	0.030644
B67	0	0	0	0	0	0	0	0	0	0	0	0	0	0	0	0	0	0	0	0	0.0238233	0.124424	0	0	0	0	0	0	0	0	0	0	0	0	0.00202277	0.210966	0.0142021	0.0163572	0	0.22464	0.0194551	0.0528521	0.0240414	0.037904	0.0543696	0	0	0	0
B69	0	0.0136314	0	0	0	0	0.0277105	0	0	0	0	0	0	0	0	0	0	0	0	0	0.0351062	0.0898576	0.0012022	0	0	0	0	0	0	0	0	0	0.0684355	0.092298	0.0300201	0.0225535	0.126774	0.143539	0.0298629	0.153125	0	0.00674904	0.0235862	0.0322501	0	0.0209616	0	0	0.0341041
B70	0	0.057291	0	0.0457667	0.0108186	0	0.0406809	0	0.00518764	0.083713	0	0	0.013151	0.0298884	0	0.00646779	0.0303901	0	0.0236093	0.0221242	0	0	0	0.0162545	0	0	0.0129403	0.0401097	0.0268642	0.095583	0	0.0456014	0	0	0	0	0	0	0.021191	0	0.0417533	0.0563768	0.0293299	0.0744761	0.0401021	0.0403305	0.0641653	0	0.0213597
B71	0	0.0581087	0.0306166	0.100547	0	0	0.0623007	0.0611121	0.0657352	0.165916	0.03531	0.0428024	0.144206	0.0763299	0.0375909	0.056328	0.0988458	0.102257	0.104841	0.0172285	0	0	0	0.0716604	0	0.0242977	0.114004	0.150666	0.112484	0.0799773	0.00908757	0.102266	0	0	0	0	0	0	0	0	0	0	0	0	0	0	0.0167669	0	0
B74	0	0	0	0	0	0	0	0	0	0	0	0	0	0	0	0.0145604	0	0	0	0	0	0	0	0	0	0	0.0304272	0.0621353	0	0	0	0	0	0	0	0	0	0	0.048056	0	0.0513189	0.0707583	0.11638	0.126525	0.0870005	0.0657245	0.0664998	0	0.0702519
B76	0	0.0261744	0	0.0463916	0	0	0.0201929	0	0	0.0569707	0	0	0.0315659	0	0	0.0240313	0.00240153	0.0608707	0	0	0	0	0	0	0	0.0360175	0.103021	0.119879	0.0118694	0.0992409	0.0173362	0.0487687	0	0	0	0	0	0	0	0	0	0	0	0	0	0	0.0320258	0.0365993	0
B77	0	0.0545274	0.0519035	0.0155799	0.0325623	0	0	0	0	0.017892	0.00703289	0.0356667	0	0	0	0	0	0	0	0	0	0	0	0.00124053	0	0.0197435	0.0531598	0.157392	0.0126586	0.111136	0.0262608	0.0997436	0.00677603	0.0627418	0	0.104376	0.126592	0.0538121	0	0	0	0	0	0	0	0	0	0.00315747	0
B78	0	0	0	0	0	0.00649875	0.00358354	0	0	0	0	0	0	0	0	0	0	0	0	0	0	0	0	0	0	0	0.0383697	0.0463523	0	0.0243361	0	0.0279874	0	0.0233546	0.011925	0.0258823	0	0	0	0	0	0	0	0	0	0	0.123021	0.183126	0.000122
B79	0	0.0188865	0.000929	0.0253709	0	0	0.028675	0	0	0	0	0.0666467	0.0299258	0	0	0	0	0	0	0	0	0	0	0.035891	0	0.0053489	0.0755244	0.175948	0	0.15896	0.0270936	0.107479	0.021254	0.0705875	0	0.0930434	0.0672919	0.0681011	0	0	0	0	0	0	0	0	0	0.100586	0
B8	0	0.0284236	0	0.0149905	0.0273675	0	0.0394058	0	0	0	0	0	0	0	0	0.00736101	0	0	0	0	0	0	0	0	0	0.0335117	0.0388477	0.0377808	0	0.0981074	0.00827108	0.0275764	0	0	0	0	0	0	0	0	0.0506601	0.0744325	0	0.0577672	0.0566501	0.0416368	0.11482	0	0.00316959
B80	0	0	0	0	0	0	0	0	0	0	0	0	0	0	0	0	0	0	0	0	0	0.125009	0	0	0	0	0	0	0	0	0	0	0.0187633	0.043674	0	0.111266	0	0.0333988	0	0.143472	0	0	0.0617705	0	0	0	0	0.00676851	0
B81	0	0	0	0	0	0	0	0	0	0	0	0	0	0	0	0	0	0	0	0	0	0.121868	0	0	0	0	0	0	0	0	0	0	0.0260019	0.0487554	0	0.0983943	0	0.013559	0.0186971	0.141382	0.000816	0	0.0690938	0.0110755	0	0	0	0.0199667	0
B82	0	0	0	0	0	0	0	0	0	0	0	0	0	0	0	0	0	0	0	0	0.0138016	0.117473	0.0211308	0	0	0	0	0	0	0	0	0	0	0.0213861	0	0.101524	0	0.0839464	0.00824626	0.201935	0	0	0.0847464	0	0	0	0	0	0
B83	0	0	0	0	0	0	0	0	0	0	0	0	0	0	0	0	0	0	0	0	0	0	0	0	0	0	0	0	0	0	0	0	0	0	0	0	0	0	0.38251	0	0.620247	0.570095	0.535371	0.483943	0.595783	0.543169	0.384244	0	0.396597
B84	0	0	0.016503	0	0	0	0.0881753	0.0157256	0.000132	0	0	0	0	0	0	0.0683164	0	0	0.156714	0.121147	0	0.0151138	0.00424516	0	0.0465947	0	0	0	0.00507008	0	0	0	0.23439	0.160838	0.273595	0.079473	0.369164	0.214811	0	0.0209536	0	0	0	0	0	0	0	0.0582124	0
B87	0.304533	0	0.152223	0.0592359	0.11407	0.145048	0.0481548	0	0.118596	0.0978773	0.126487	0	0.00502756	0.0350579	0.100648	0.207624	0	0	0.219909	0.104576	0.0177099	0.0465255	0.0458096	0	0	0.0881988	0	0	0	0	0.086831	0	0	0	0.105732	0.234658	0.0329143	0.076436	0	0.050373	0	0	0	0	0	0	0	0.017338	0
B88	0.0102618	0	0	0	0	0	0	0	0	0	0	0	0	0	0	0	0	0	0.0281994	0.107968	0	0	0	0.010333	0	0	0	0	0	0	0	0	0.0150914	0.0383269	0	0.226153	0	0	0	0	0	0	0	0	0	0	0	0.0458676	0
B89	0	0	0	0	0	0	0	0	0	0	0	0	0	0	0	0	0	0	0	0.067135	0	0	0	0	0	0	0	0	0	0	0	0.000446	0.0516738	0.0838689	0	0.263381	0	0	0	0	0	0.00290758	0	0.020387	0.0185771	0.00263566	0	0.0412131	0
B90	0.00246834	0	0	0	0	0	0	0	0	0	0	0	0	0	0	0	0	0	0.00661404	0.0525403	0	0	0	0.00233144	0	0	0	0	0	0	0	0	0.00628329	0.0574681	0	0.141575	0	0	0	0.101693	0	0	0	0	0	0	0	0.0155864	0
B93	0.0654361	0	0.00171537	0	0.0424241	0	0	0	0.0166919	0	0.0578677	0.00882951	0	0	0.0216182	0	0	0	0.0335	0.0290911	0.0340769	0	0	0.024838	0	0	0	0	0.0249117	0.00141382	0	0	0	0.01091	0	0.119525	0	0.0487988	0	0.0554128	0	0	0	0	0	0	0	0.0120036	0
B94	0.0513562	0	0	0	0	0	0	0.0337369	0.0307214	0	0.0208416	0.0497944	0	0.0201749	0.050338	0	0.00726652	0.00303606	0	0.0361547	0	0	0	0.0192923	0	0	0	0	0.0328487	0	0	0	0	0	0	0.190748	0	0	0	0.0733803	0	0	0	0	0	0	0	0	0
B96	0.0764962	0	0	0	0.00983519	0.120515	0	0	0	0	0	0	0	0	0	0	0	0	0.0322534	0	0.0466463	0.0983834	0.178966	0.0107613	0.0603435	0.00584646	0	0	0	0	0	0	0.0660965	0.020592	0	0.119891	0.126213	0.0830864	0	0.00249448	0	0	0	0	0	0	0	0	0
B97	0	0	0	0	0	0	0	0.0213806	0	0	0	0	0	0	0	0	0	0	0.0592181	0.079191	0	0.0731223	0.0320129	0	0.0591321	0	0	0	0	0	0	0	0.207195	0.142329	0.174767	0.118583	0.267416	0.106211	0	0	0	0	0	0	0	0	0	0	0
B98	0	0	0	0	0	0	0	0.0335395	0	0	0	0	0	0	0	0	0.0124149	0	0.0203434	0.118473	0	0.0606381	0.0142915	0	0.0958008	0	0	0	0	0	0	0	0.169842	0.128178	0.235985	0.0734486	0.193259	0.124394	0	0	0	0	0	0	0	0	0	0.0478465	0
[truncated: 77 more columns]
