# Supplementary material for: Genetic characterization of inbred lines from Shaan A and B groups for identifying loci associated with maize grain yield
Source: BMC Genet. 2018 Aug 23;19:63. doi: 10.1186/s12863-018-0669-9 (PMC6108135; doi:10.1186/s12863-018-0669-9)
Supplement: Supplementary file 6 — Table S4. Co-ancestral membership of AM126 when K = 6. (XLSX 57 kb) [file 12863_2018_669_MOESM6_ESM.xlsx]

## Sheet: Sheet1
Table S4. Co-ancestral membership of AM126 when K=6.
Number	Sub 1	Reid	Sub 3	Sub 4	Mix	Sub 6
A1	1e-05	0.63548	0.070183	1e-05	1e-05	0.294307
A10	0.052506	0.625438	0.048722	1e-05	0.218707	0.054618
A13	0.003563	0.517769	0.047848	0.038733	0.09032	0.301767
A14	0.01425	0.681969	1e-05	1e-05	0.214587	0.089175
A15	1e-05	0.578447	0.101499	0.036753	0.072691	0.2106
A16	1e-05	0.190631	0.006964	1e-05	1e-05	0.802375
A18	0.067864	0.521151	1e-05	0.013581	0.193549	0.203845
A19	0.081536	0.813927	1e-05	1e-05	0.104506	1e-05
A2	1e-05	0.99995	1e-05	1e-05	1e-05	1e-05
A21	1e-05	0.703241	1e-05	1e-05	0.192734	0.103995
A22	1e-05	0.99995	1e-05	1e-05	1e-05	1e-05
A23	1e-05	0.811487	0.115256	1.2e-05	0.073225	1e-05
A24	1e-05	0.83642	1e-05	1e-05	0.16354	1e-05
A25	1e-05	0.99995	1e-05	1e-05	1e-05	1e-05
A27	1e-05	0.99995	1e-05	1e-05	1e-05	1e-05
A3	0.046563	0.725615	0.042517	1e-05	0.047219	0.138077
A32	1e-05	0.80729	1e-05	1e-05	1e-05	0.19267
A34	1e-05	0.909296	1e-05	1e-05	0.090664	1e-05
A36	0.356517	0.518701	0.039435	1e-05	0.085327	1e-05
A39	0.461792	0.376263	0.080993	1e-05	0.080932	1e-05
A41	0.381199	0.404431	1e-05	1e-05	0.002646	0.211704
A44	0.509751	0.091869	0.036439	0.006917	0.033784	0.321239
A47	0.230192	0.185392	0.054635	1e-05	0.022682	0.50709
A48	1e-05	0.709505	0.146584	1e-05	0.124872	0.019019
A49	0.314867	0.272119	1e-05	1e-05	0.180794	0.2322
A59	1e-05	0.433682	1e-05	1e-05	0.352703	0.213585
A60	1e-05	1e-05	1e-05	1e-05	0.99995	1e-05
A61	1e-05	1e-05	1e-05	1e-05	0.99995	1e-05
A66	1e-05	0.99995	1e-05	1e-05	1e-05	1e-05
A71	0.020218	0.27043	0.076245	0.046895	0.558988	0.027224
A8	1e-05	0.514082	0.066574	0.013371	0.158495	0.247469
A9	1e-05	0.396637	0.114449	0.048596	0.31231	0.127998
B102	0.641209	1e-05	1e-05	1e-05	0.219927	0.138834
B103	0.630767	0.042628	1e-05	1e-05	0.326575	1e-05
B104	0.52676	0.110453	1e-05	1e-05	0.190978	0.171788
B105	0.127965	1e-05	0.575531	1e-05	1e-05	0.296474
B106	0.38392	0.018589	1e-05	1e-05	0.247494	0.349977
B107	0.681463	0.057144	1e-05	1e-05	0.261363	1e-05
B108	0.118324	1e-05	1e-05	0.881636	1e-05	1e-05
B11	0.754238	1e-05	0.227268	1e-05	1e-05	0.018464
B110	1e-05	1e-05	1e-05	0.99995	1e-05	1e-05
B111	1e-05	1e-05	1e-05	0.99995	1e-05	1e-05
B112	0.206644	1e-05	1e-05	0.793316	1e-05	1e-05
B113	0.103312	1e-05	1e-05	0.896648	1e-05	1e-05
B114	0.047528	1e-05	1e-05	0.952432	1e-05	1e-05
B115	1e-05	1e-05	1e-05	0.99995	1e-05	1e-05
B116	0.024672	0.047472	1e-05	0.827678	0.100158	1e-05
B117	0.25362	0.158243	0.09931	0.018377	0.382583	0.087866
B118	0.200864	1e-05	1e-05	0.799096	1e-05	1e-05
B119	1e-05	1e-05	1e-05	0.764891	0.235069	1e-05
B120	1e-05	1e-05	1e-05	0.683273	0.316687	1e-05
B121	1e-05	1.3e-05	1e-05	0.628958	1e-05	0.370999
B123	1e-05	1e-05	1e-05	0.474975	0.360012	0.164983
B124	1.3e-05	1e-05	0.021003	0.225015	0.163982	0.589977
B126	1e-05	1e-05	1e-05	0.739788	0.260172	1e-05
B127	1e-05	1e-05	1e-05	0.484495	0.515465	1e-05
B128	1.8e-05	1e-05	1e-05	0.522758	0.102606	0.374598
B129	1e-05	1e-05	0.3818	1e-05	0.61816	1e-05
B13	1e-05	0.319483	0.102521	1e-05	1e-05	0.577966
B130	1e-05	0.002988	0.313032	1e-05	0.68395	1e-05
B131	1e-05	1e-05	0.22017	1e-05	0.687486	0.092314
B132	0.734608	1e-05	1e-05	1e-05	0.265352	1e-05
B135	1e-05	1e-05	1e-05	1e-05	0.28404	0.71592
B137	0.085157	1e-05	0.014471	0.595979	0.304373	1e-05
B139	0.688628	1e-05	0.071093	1e-05	0.240249	1e-05
B140	0.751576	1e-05	0.030005	1e-05	0.218389	1e-05
B141	0.687867	0.002411	1e-05	1e-05	0.309692	1e-05
B145	1e-05	1e-05	1e-05	1.7e-05	1e-05	0.999943
B15	1e-05	0.438039	0.094994	1e-05	0.029477	0.43747
B151	0.0374	0.090402	0.150112	0.013839	0.219737	0.488509
B153	0.386679	0.106814	1e-05	0.002324	0.328151	0.176022
B156	1e-05	1e-05	1e-05	1e-05	1e-05	0.99995
B158	1e-05	1e-05	1e-05	0.99995	1e-05	1e-05
B159	1e-05	0.97203	1e-05	0.02793	1e-05	1e-05
B16	1e-05	0.150278	1e-05	1e-05	1e-05	0.849682
B17	0.770808	0.099711	0.106163	1e-05	0.010299	0.013008
B20	0.99995	1e-05	1e-05	1e-05	1e-05	1e-05
B22	0.99995	1e-05	1e-05	1e-05	1e-05	1e-05
B23	0.99995	1e-05	1e-05	1e-05	1e-05	1e-05
B24	1e-05	1e-05	1e-05	1e-05	1e-05	0.99995
B25	1e-05	1e-05	1e-05	1e-05	1e-05	0.99995
B29	1e-05	1e-05	1e-05	1e-05	1e-05	0.99995
B30	0.575227	1e-05	1e-05	1e-05	1e-05	0.424733
B31	0.567758	1e-05	1e-05	1e-05	1e-05	0.432202
B32	0.762508	1e-05	1e-05	1e-05	1e-05	0.237452
B33	0.022447	0.434447	0.290931	1e-05	0.063608	0.188557
B34	0.702661	0.184352	0.050151	0.062817	1e-05	1e-05
B35	0.726325	0.273635	1e-05	1e-05	1e-05	1e-05
B36	0.431596	1e-05	1e-05	0.026389	0.383718	0.158277
B37	0.5467	0.096211	0.260819	0.03612	0.046421	0.01373
B38	0.378507	1e-05	1e-05	0.621453	1e-05	1e-05
B40	0.281029	1e-05	1e-05	0.718931	1e-05	1e-05
B47	1e-05	1e-05	1e-05	0.99995	1e-05	1e-05
B50	1e-05	1e-05	1e-05	0.99995	1e-05	1e-05
B51	1e-05	1e-05	1e-05	0.758283	0.241677	1e-05
B52	1e-05	0.068038	1e-05	0.622589	0.309343	1e-05
B53	1e-05	0.99995	1e-05	1e-05	1e-05	1e-05
B54	0.807229	1e-05	0.186261	1e-05	1e-05	0.00648
B56	0.750349	1e-05	0.221085	1e-05	1e-05	0.028535
B58	0.550993	0.012926	0.244365	0.111447	0.020023	0.060246
B59	0.684704	0.012342	0.189905	0.113028	1e-05	1e-05
B66	0.654925	0.081734	0.193694	0.0298	0.037699	0.002149
B67	0.490873	1e-05	0.390049	1e-05	0.119048	1e-05
B69	0.759201	0.153621	1e-05	0.018986	1e-05	0.068172
B70	1e-05	0.201304	1e-05	0.279315	0.519351	1e-05
B71	1e-05	0.272286	1e-05	0.142142	0.585543	1e-05
B74	0.04497	0.013942	1e-05	0.333637	0.228415	0.379026
B76	0.022865	0.11781	0.102219	0.15665	0.467639	0.132816
B77	1e-05	1e-05	0.311925	1e-05	0.688035	1e-05
B78	0.057662	0.028373	0.235121	0.102251	0.407373	0.16922
B79	1e-05	1e-05	0.278698	1e-05	0.721262	1e-05
B8	1e-05	0.078057	0.055267	0.308728	0.508328	0.04961
B80	0.511678	1e-05	0.488282	1e-05	1e-05	1e-05
B81	0.477636	1e-05	0.522324	1e-05	1e-05	1e-05
B82	0.471951	1e-05	0.528009	1e-05	1e-05	1e-05
B83	1e-05	1e-05	1e-05	0.99995	1e-05	1e-05
B84	0.54232	0.106003	1e-05	1e-05	0.174416	0.177241
B87	0.271336	0.269711	0.296732	1e-05	1e-05	0.162201
B88	1e-05	1e-05	0.999948	1.2e-05	1e-05	1e-05
B89	1e-05	1e-05	0.99995	1e-05	1e-05	1e-05
B90	1e-05	1e-05	0.99995	1e-05	1e-05	1e-05
B93	1e-05	1e-05	0.99995	1e-05	1e-05	1e-05
B94	1e-05	1e-05	0.99995	1e-05	1e-05	1e-05
B96	0.241768	1e-05	0.07319	1e-05	1e-05	0.685012
B97	0.547162	1e-05	1e-05	1e-05	1e-05	0.452798
B98	0.553001	1e-05	1e-05	1e-05	1e-05	0.446959
